# Supplementary material for: A flexible artificial chemosensory neuronal synapse based on chemoreceptive ionogel-gated electrochemical transistor
Source: Nat Commun. 2023 Feb 14;14:821. doi: 10.1038/s41467-023-36480-6 (PMC9929093; doi:10.1038/s41467-023-36480-6)
Supplement: Supplementary file 3 — Source Data [file 41467_2023_36480_MOESM3_ESM.zip]

Archive with 5 entries (4 files):
- Data (excel format)_(3rd revision)/
- Data (excel format)_(3rd revision)/main figures data.xlsx
- __MACOSX/Data (excel format)_(3rd revision)/._main figures data.xlsx
- Data (excel format)_(3rd revision)/supporting figures data.xlsx
- __MACOSX/Data (excel format)_(3rd revision)/._supporting figures data.xlsx
