# Supplementary material for: A flexible artificial chemosensory neuronal synapse based on chemoreceptive ionogel-gated electrochemical transistor
Source: Nat Commun. 2023 Feb 14;14:821. doi: 10.1038/s41467-023-36480-6 (PMC9929093; doi:10.1038/s41467-023-36480-6)
Supplement: Supplementary file 3 — Source Data [file 41467_2023_36480_MOESM3_ESM.zip › Data (excel format)_(3rd revision)/main figures data.xlsx]

## Sheet: Fig. 1
	Fig. 1 (C)
	Time (s)	NO2 concentration (ppm)	Time (s)	Vg (V)	Time (s)	Id (A)
	0	0	0	0	0.547584	-0.00236342
	100	0	900	0	0.940237	-0.00236334
	100	200	900	1	1.3329	-0.00236326
	130	200	900.5	0	1.72552	-0.00236323
	130	0	901	1	2.11815	-0.00236318
	230	0	901.5	0	2.5108	-0.00236319
	230	200	902	1	2.90345	-0.00236315
	260	200	902.5	0	3.29608	-0.00236312
	260	0	903	1	3.68874	-0.0023631
	360	0	903.5	0	4.08141	-0.00236307
	360	200	904	1	4.47402	-0.00236306
	390	200	904.5	0	4.86667	-0.00236302
	390	0	905	1	5.25931	-0.00236305
	490	0	905.5	0	5.65197	-0.00236299
	490	200	906	1	6.0446	-0.002363
	520	200	906.5	0	6.43726	-0.00236301
	520	0	907	1	6.82992	-0.00236298
	620	0	907.5	0	7.22255	-0.00236295
	620	200	908	1	7.61518	-0.00236306
	650	200	908.5	0	8.00784	-0.00236296
	650	0	909	1	8.4005	-0.00236293
	1600	0	909.5	0	8.79311	-0.00236294
			910	1	9.18577	-0.00236298
			910.5	0	9.57843	-0.00236289
			911	1	9.97106	-0.00236286
			911.5	0	10.3637	-0.00236294
			912	1	10.7564	-0.00236284
			912.5	0	11.149	-0.00236286
			913	1	11.5416	-0.00236291
			913.5	0	11.9343	-0.00236298
			914	1	12.327	-0.00236288
			914.5	0	12.7196	-0.00236301
			915	1	13.1122	-0.00236285
			915.5	0	13.5049	-0.00236284
			916	1	13.8975	-0.00236328
			916.5	0	14.2901	-0.00236285
			917	1	14.6828	-0.00236286
			917.5	0	15.0755	-0.0023629
			918	1	15.4681	-0.00236286
			918.5	0	15.8607	-0.00236279
			919	1	16.2534	-0.00236282
			919.5	0	16.646	-0.0023628
			920	1	17.0387	-0.00236274
			920.5	0	17.4313	-0.00236284
			921	1	17.824	-0.00236286
			921.5	0	18.2166	-0.00236279
			922	1	18.6093	-0.00236279
			922.5	0	19.0019	-0.00236275
			923	1	19.3946	-0.0023632
			923.5	0	19.7872	-0.00236275
			924	1	20.1798	-0.00236285
			924.5	0	20.5725	-0.00236277
			925	1	20.9651	-0.00236273
			925.5	0	21.3578	-0.00236302
			926	1	21.7504	-0.00236272
			926.5	0	22.1431	-0.00236277
			927	1	22.5357	-0.00236273
			927.5	0	22.9284	-0.00236282
			928	1	23.321	-0.00236278
			928.5	0	23.7137	-0.00236272
			929	1	24.1063	-0.00236268
			929.5	0	24.4989	-0.00236273
			930	1	24.8916	-0.00236281
			930.5	0	25.2842	-0.00236274
			931	1	25.6769	-0.00236275
			931.5	0	26.0695	-0.00236269
			932	1	26.4622	-0.00236269
			932.5	0	26.8548	-0.00236265
			933	1	27.2475	-0.00236269
			933.5	0	27.6401	-0.00236273
			934	1	28.0327	-0.00236275
			934.5	0	28.4254	-0.00236269
			935	1	28.8181	-0.00236269
			935.5	0	29.2107	-0.00236267
			936	1	29.6034	-0.00236261
			936.5	0	29.9961	-0.00236263
			937	1	30.3887	-0.00236271
			937.5	0	30.7813	-0.00236272
			938	1	31.174	-0.0023627
			938.5	0	31.5666	-0.0023627
			939	1	31.9593	-0.00236273
			939.5	0	32.3519	-0.00236266
			940	1	32.7446	-0.0023627
			940.5	0	33.1372	-0.00236277
			941	1	33.5298	-0.00236269
			941.5	0	33.9225	-0.00236287
			942	1	34.3152	-0.00236276
			942.5	0	34.7078	-0.00236274
			943	1	35.1004	-0.00236267
			943.5	0	35.4931	-0.00236268
			944	1	35.8857	-0.0023626
			944.5	0	36.2784	-0.00236265
			945	1	36.671	-0.0023627
			945.5	0	37.0637	-0.00236269
			946	1	37.4563	-0.00236268
			946.5	0	37.8489	-0.00236269
			947	1	38.2416	-0.0023627
			947.5	0	38.6343	-0.0023545
			948	1	39.0269	-0.00236274
			948.5	0	39.4195	-0.0023627
			949	1	39.8122	-0.00236273
			949.5	0	40.2048	-0.00236271
			950	1	40.5975	-0.00236288
			950.5	0	40.9901	-0.00236258
			951	1	41.3828	-0.00236269
			951.5	0	41.7754	-0.00236277
			952	1	42.168	-0.00236256
			952.5	0	42.5607	-0.00236261
			953	1	42.9533	-0.00236265
			953.5	0	43.346	-0.00236262
			954	1	43.7387	-0.00236264
			954.5	0	44.1313	-0.00236256
			955	1	44.5239	-0.00236252
			955.5	0	44.9166	-0.00236258
			956	1	45.3092	-0.00236259
			956.5	0	45.7018	-0.00236267
			957	1	46.0945	-0.00236268
			957.5	0	46.4872	-0.00236259
			958	1	46.8798	-0.00236262
			958.5	0	47.2724	-0.0023626
			959	1	47.6651	-0.00236261
			959.5	0	48.0578	-0.0023627
			960	1	48.4504	-0.00236267
			960.5	0	48.843	-0.00236259
			961	1	49.2357	-0.0023626
			961.5	0	49.6283	-0.00236257
			962	1	50.0209	-0.00236256
			962.5	0	50.4136	-0.00236255
			963	1	50.8063	-0.00236264
			963.5	0	51.1989	-0.00236259
			964	1	51.5915	-0.0023626
			964.5	0	51.9842	-0.00236262
			965	1	52.3768	-0.00236262
			965.5	0	52.7695	-0.00236262
			966	1	53.1621	-0.00236263
			966.5	0	53.5548	-0.00236262
			967	1	53.9474	-0.00236258
			967.5	0	54.3401	-0.00236257
			968	1	54.7327	-0.00236256
			968.5	0	55.1254	-0.00236262
			969	1	55.518	-0.00236258
			969.5	0	55.9106	-0.00236261
			970	1	56.3033	-0.00236259
			970.5	0	56.6959	-0.00236259
			971	1	57.0886	-0.00236259
			971.5	0	57.4812	-0.00236254
			972	1	57.8739	-0.00236249
			972.5	0	58.2665	-0.00236256
			973	1	58.6592	-0.00236263
			973.5	0	59.0518	-0.00236262
			974	1	59.4444	-0.00236259
			974.5	0	59.8371	-0.00236258
			975	1	60.2297	-0.00236256
			975.5	0	60.6224	-0.00236256
			976	1	61.015	-0.00236258
			976.5	0	61.4077	-0.00236258
			977	1	61.8003	-0.00236259
			977.5	0	62.1929	-0.00236257
			978	1	62.5856	-0.00236257
			978.5	0	62.9783	-0.00236251
			979	1	63.3709	-0.00236256
			979.5	0	63.7635	-0.00236255
			980	1	64.1562	-0.00236253
			980.5	0	64.5489	-0.00236253
			981	1	64.9415	-0.00236253
			981.5	0	65.3341	-0.00236255
			982	1	65.7268	-0.00236247
			982.5	0	66.1194	-0.00236252
			983	1	66.512	-0.0023625
			983.5	0	66.9047	-0.0023625
			984	1	67.2974	-0.00236262
			984.5	0	67.69	-0.00236257
			985	1	68.0826	-0.00236254
			985.5	0	68.4753	-0.00236251
			986	1	68.8679	-0.00236258
			986.5	0	69.2606	-0.00236244
			987	1	69.6532	-0.0023628
			987.5	0	70.0459	-0.00236249
			988	1	70.4385	-0.00236253
			988.5	0	70.8311	-0.00236249
			989	1	71.2238	-0.00236256
			989.5	0	71.6164	-0.00236254
			990	1	72.0091	-0.00236243
			990.5	0	72.4017	-0.00236245
			991	1	72.7944	-0.00236245
			991.5	0	73.187	-0.00236251
			992	1	73.5797	-0.0023625
			992.5	0	73.9723	-0.00236257
			993	1	74.365	-0.00236253
			993.5	0	74.7576	-0.00236248
			994	1	75.1503	-0.00236247
			994.5	0	75.5429	-0.00236255
			995	1	75.9355	-0.00236246
			995.5	0	76.3282	-0.00236252
			996	1	76.7208	-0.00236255
			996.5	0	77.1135	-0.00236259
			997	1	77.5061	-0.00236247
			997.5	0	77.8988	-0.00236249
			998	1	78.2914	-0.00236249
			998.5	0	78.684	-0.00236245
			999	1	79.0767	-0.00236248
			999.5	0	79.4694	-0.00236244
			1000	1	79.862	-0.00236242
			1000.5	0	80.2546	-0.00236243
			1001	1	80.6473	-0.00236234
			1001.5	0	81.0399	-0.00236246
			1002	1	81.4326	-0.00236248
			1002.5	0	81.8252	-0.00236251
			1003	1	82.2179	-0.0023624
			1003.5	0	82.6105	-0.00236243
			1004	1	83.0032	-0.00236244
			1004.5	0	83.3958	-0.00236245
			1005	1	83.7885	-0.00236241
			1005.5	0	84.1811	-0.00236251
			1006	1	84.5737	-0.00236244
			1006.5	0	84.9664	-0.0023624
			1007	1	85.359	-0.00236238
			1007.5	0	85.7517	-0.0023624
			1008	1	86.1443	-0.00236242
			1008.5	0	86.537	-0.00236243
			1009	1	86.9296	-0.00236249
			1009.5	0	87.3223	-0.00236238
			1010	1	87.7149	-0.00236243
			1010.5	0	88.1076	-0.00236242
			1011	1	88.5002	-0.00236239
			1011.5	0	88.8928	-0.00236243
			1012	1	89.2855	-0.00236248
			1012.5	0	89.6781	-0.00236244
			1013	1	90.0708	-0.00236237
			1013.5	0	90.4634	-0.00236236
			1014	1	90.8561	-0.00236236
			1014.5	0	91.2487	-0.00236239
			1015	1	91.6414	-0.00236238
			1015.5	0	92.034	-0.00236247
			1016	1	92.4266	-0.00236242
			1016.5	0	92.8193	-0.00236239
			1017	1	93.212	-0.00236239
			1017.5	0	93.6046	-0.00236245
			1018	1	93.9972	-0.00236242
			1018.5	0	94.3899	-0.00236242
			1019	1	94.7825	-0.00236243
			1019.5	0	95.1752	-0.00236242
			1020	1	95.5678	-0.00236241
			1020.5	0	95.9605	-0.00236242
			1021	1	96.3531	-0.00236238
			1021.5	0	96.7457	-0.00236235
			1022	1	97.1384	-0.00236242
			1022.5	0	97.531	-0.00236239
			1023	1	97.9237	-0.0023624
			1023.5	0	98.3163	-0.00236242
			1024	1	98.709	-0.00236242
			1024.5	0	99.1016	-0.00236237
			1025	1	99.4942	-0.00236238
			1025.5	0	99.8869	-0.00236236
			1026	1	100.28	-0.00236235
			1026.5	0	100.672	-0.00236236
			1027	1	101.065	-0.00236241
			1027.5	0	101.458	-0.00236235
			1028	1	101.85	-0.00236231
			1028.5	0	102.243	-0.00236236
			1029	1	102.635	-0.00236225
			1029.5	0	103.028	-0.00236221
			1030	1	103.421	-0.00236221
			1030.5	0	103.813	-0.00236222
			1031	1	104.206	-0.00236221
			1031.5	0	104.599	-0.00236221
			1032	1	104.991	-0.0023622
			1032.5	0	105.384	-0.00236227
			1033	1	105.777	-0.00236219
			1033.5	0	106.169	-0.0023622
			1034	1	106.562	-0.00236225
			1034.5	0	106.955	-0.0023623
			1035	1	107.347	-0.00236237
			1035.5	0	107.74	-0.00236233
			1036	1	108.132	-0.00236231
			1036.5	0	108.525	-0.00236232
			1037	1	108.918	-0.00236233
			1037.5	0	109.31	-0.00236234
			1038	1	109.703	-0.00236239
			1038.5	0	110.096	-0.00236241
			1039	1	110.488	-0.00236236
			1039.5	0	110.881	-0.00236237
			1040	1	111.274	-0.00236239
			1040.5	0	111.666	-0.00236239
			1041	1	112.059	-0.00236239
			1041.5	0	112.452	-0.00236247
			1042	1	112.844	-0.00236239
			1042.5	0	113.237	-0.00236243
			1043	1	113.629	-0.00236243
			1043.5	0	114.022	-0.00236246
			1044	1	114.415	-0.00236246
			1044.5	0	114.807	-0.00236251
			1045	1	115.2	-0.00236254
			1045.5	0	115.593	-0.0023625
			1046	1	115.985	-0.00236251
			1046.5	0	116.378	-0.00236257
			1047	1	116.771	-0.0023626
			1047.5	0	117.163	-0.00236267
			1048	1	117.556	-0.00236278
			1048.5	0	117.949	-0.00236269
			1049	1	118.341	-0.00236269
			1049.5	0	118.734	-0.00236275
			1050	1	119.127	-0.0023628
			1050.5	0	119.519	-0.00236285
			1051	1	119.912	-0.00236296
			1051.5	0	120.304	-0.00236303
			1052	1	120.697	-0.00236303
			1052.5	0	121.09	-0.00236308
			1053	1	121.482	-0.00236311
			1053.5	0	121.875	-0.0023632
			1054	1	122.268	-0.00236328
			1054.5	0	122.66	-0.00236342
			1055	1	123.053	-0.00236343
			1055.5	0	123.446	-0.00236349
			1056	1	123.838	-0.00236357
			1056.5	0	124.231	-0.00236363
			1057	1	124.624	-0.0023637
			1057.5	0	125.016	-0.00236381
			1058	1	125.409	-0.00236394
			1058.5	0	125.801	-0.00236399
			1059	1	126.194	-0.0023641
			1059.5	0	126.587	-0.00236427
			1060	1	126.979	-0.00236427
			1060.5	0	127.372	-0.00236445
			1061	1	127.765	-0.00236465
			1061.5	0	128.157	-0.00236461
			1062	1	128.55	-0.00236473
			1062.5	0	128.943	-0.00236482
			1063	1	129.335	-0.00236507
			1063.5	0	129.728	-0.00236502
			1064	1	130.121	-0.00236517
			1064.5	0	130.513	-0.00236528
			1065	1	130.906	-0.00236539
			1065.5	0	131.299	-0.00236551
			1066	1	131.691	-0.00236565
			1066.5	0	132.084	-0.00236579
			1067	1	132.476	-0.00236597
			1067.5	0	132.869	-0.00236618
			1068	1	133.262	-0.00236624
			1068.5	0	133.654	-0.00236645
			1069	1	134.047	-0.00236662
			1069.5	0	134.44	-0.00236674
			1070	1	134.832	-0.0023669
			1070.5	0	135.225	-0.00236702
			1071	1	135.618	-0.00236724
			1071.5	0	136.01	-0.00236724
			1072	1	136.403	-0.00236749
			1072.5	0	136.796	-0.0023675
			1073	1	137.188	-0.00236772
			1073.5	0	137.581	-0.00236772
			1074	1	137.973	-0.00236793
			1074.5	0	138.366	-0.00236808
			1075	1	138.759	-0.00236813
			1075.5	0	139.151	-0.00236833
			1076	1	139.544	-0.00236839
			1076.5	0	139.937	-0.00236856
			1077	1	140.329	-0.00236874
			1077.5	0	140.722	-0.00236883
			1078	1	141.115	-0.00236895
			1078.5	0	141.507	-0.00236906
			1079	1	141.9	-0.00236926
			1079.5	0	142.293	-0.00236935
			1080	1	142.685	-0.00236955
			1080.5	0	143.078	-0.00236986
			1081	1	143.471	-0.0023698
			1081.5	0	143.863	-0.00237012
			1082	1	144.256	-0.00237011
			1082.5	0	144.648	-0.00237038
			1083	1	145.041	-0.00237049
			1083.5	0	145.434	-0.00237056
			1084	1	145.826	-0.00237076
			1084.5	0	146.219	-0.00237088
			1085	1	146.612	-0.00237102
			1085.5	0	147.004	-0.00237117
			1086	1	147.397	-0.0023713
			1086.5	0	147.79	-0.00237146
			1087	1	148.182	-0.00237163
			1087.5	0	148.575	-0.0023717
			1088	1	148.968	-0.00237184
			1088.5	0	149.36	-0.00237198
			1089	1	149.753	-0.0023721
			1089.5	0	150.145	-0.00237226
			1090	1	150.538	-0.00237238
			1090.5	0	150.931	-0.00237249
			1091	1	151.323	-0.00237259
			1091.5	0	151.716	-0.00237273
			1092	1	152.109	-0.00237281
			1092.5	0	152.501	-0.00237295
			1093	1	152.894	-0.00237309
			1093.5	0	153.287	-0.00237332
			1094	1	153.679	-0.00237329
			1094.5	0	154.072	-0.00237334
			1095	1	154.465	-0.00237349
			1095.5	0	154.857	-0.00237358
			1096	1	155.25	-0.00237366
			1096.5	0	155.643	-0.0023738
			1097	1	156.035	-0.00237396
			1097.5	0	156.428	-0.00237406
			1098	1	156.82	-0.00237412
			1098.5	0	157.213	-0.00237419
			1099	1	157.606	-0.00237427
			1099.5	0	157.998	-0.00237437
			1100	1	158.391	-0.00237447
			1100.5	0	158.784	-0.00237452
			1101	1	159.176	-0.00237463
			1101.5	0	159.569	-0.00237475
			1102	1	159.962	-0.00237484
			1102.5	0	160.354	-0.00237488
			1103	1	160.747	-0.00237499
			1103.5	0	161.14	-0.00237505
			1104	1	161.532	-0.00237509
			1104.5	0	161.925	-0.00237514
			1105	1	162.318	-0.00237527
			1105.5	0	162.71	-0.00237535
			1106	1	163.103	-0.00237541
			1106.5	0	163.495	-0.00237556
			1107	1	163.888	-0.0023747
			1107.5	0	164.281	-0.0023756
			1108	1	164.673	-0.00237566
			1108.5	0	165.066	-0.00237579
			1109	1	165.459	-0.00237585
			1109.5	0	165.851	-0.002376
			1110	1	166.244	-0.00237604
			1110.5	0	166.637	-0.00237605
			1111	1	167.029	-0.00237611
			1111.5	0	167.422	-0.00237618
			1112	1	167.815	-0.00237621
			1112.5	0	168.207	-0.0023763
			1113	1	168.6	-0.00237642
			1113.5	0	168.993	-0.00237643
			1114	1	169.385	-0.00237649
			1114.5	0	169.778	-0.00237655
			1115	1	170.17	-0.00237659
			1115.5	0	170.563	-0.00237667
			1116	1	170.956	-0.00237679
			1116.5	0	171.348	-0.00237686
			1117	1	171.741	-0.00237688
			1117.5	0	172.134	-0.00237694
			1118	1	172.526	-0.00237693
			1118.5	0	172.919	-0.00237702
			1119	1	173.312	-0.00237705
			1119.5	0	173.704	-0.00237719
			1120	1	174.097	-0.00237714
			1120.5	0	174.49	-0.0023772
			1121	1	174.882	-0.00237717
			1121.5	0	175.275	-0.0023773
			1122	1	175.667	-0.00237734
			1122.5	0	176.06	-0.00237738
			1123	1	176.453	-0.00237744
			1123.5	0	176.845	-0.00237747
			1124	1	177.238	-0.00237738
			1124.5	0	177.631	-0.00237754
			1125	1	178.023	-0.00237762
			1125.5	0	178.416	-0.00237766
			1126	1	178.809	-0.00237772
			1126.5	0	179.201	-0.00237777
			1127	1	179.594	-0.00237784
			1127.5	0	179.987	-0.00237782
			1128	1	180.379	-0.00237782
			1128.5	0	180.772	-0.00237794
			1129	1	181.164	-0.00237804
			1129.5	0	181.557	-0.00237812
			1130	1	181.95	-0.00237808
			1130.5	0	182.342	-0.00237812
			1131	1	182.735	-0.0023781
			1131.5	0	183.128	-0.00237814
			1132	1	183.52	-0.00237823
			1132.5	0	183.913	-0.00237835
			1133	1	184.306	-0.00237842
			1133.5	0	184.698	-0.00237841
			1134	1	185.091	-0.0023784
			1134.5	0	185.484	-0.00237842
			1135	1	185.876	-0.00237846
			1135.5	0	186.269	-0.00237847
			1136	1	186.662	-0.00237861
			1136.5	0	187.054	-0.00237858
			1137	1	187.447	-0.00237861
			1137.5	0	187.839	-0.00237861
			1138	1	188.232	-0.00237865
			1138.5	0	188.625	-0.00237867
			1139	1	189.017	-0.00237866
			1139.5	0	189.41	-0.00237877
			1140	1	189.803	-0.00237874
			1140.5	0	190.195	-0.00237887
			1141	1	190.588	-0.00237884
			1141.5	0	190.981	-0.00237889
			1142	1	191.373	-0.00237893
			1142.5	0	191.766	-0.00237896
			1143	1	192.159	-0.00237897
			1143.5	0	192.551	-0.00237897
			1144	1	192.944	-0.00237901
			1144.5	0	193.336	-0.00237905
			1145	1	193.729	-0.00237908
			1145.5	0	194.122	-0.00237916
			1146	1	194.514	-0.00237916
			1146.5	0	194.907	-0.00237914
			1147	1	195.3	-0.00237913
			1147.5	0	195.692	-0.00237918
			1148	1	196.085	-0.00237925
			1148.5	0	196.478	-0.00237927
			1149	1	196.87	-0.00237934
			1149.5	0	197.263	-0.00237931
			1150	1	197.656	-0.00237934
			1150.5	0	198.048	-0.00237936
			1151	1	198.441	-0.00237938
			1151.5	0	198.834	-0.00237937
			1152	1	199.226	-0.00237942
			1152.5	0	199.619	-0.00237948
			1153	1	200.011	-0.00237947
			1153.5	0	200.404	-0.00237945
			1154	1	200.797	-0.00237949
			1154.5	0	201.189	-0.00237952
			1155	1	201.582	-0.0023795
			1155.5	0	201.975	-0.00237949
			1156	1	202.367	-0.00237964
			1156.5	0	202.76	-0.00237961
			1157	1	203.153	-0.00237963
			1157.5	0	203.545	-0.00237964
			1158	1	203.938	-0.00237968
			1158.5	0	204.331	-0.00237971
			1159	1	204.723	-0.00237973
			1159.5	0	205.116	-0.00237978
			1160	1	205.508	-0.00237974
			1160.5	0	205.901	-0.00237978
			1161	1	206.294	-0.00237982
			1161.5	0	206.686	-0.0023798
			1162	1	207.079	-0.0023798
			1162.5	0	207.472	-0.00237988
			1163	1	207.864	-0.00237984
			1163.5	0	208.257	-0.00237983
			1164	1	208.65	-0.00237989
			1164.5	0	209.042	-0.00237992
			1165	1	209.435	-0.00237994
			1165	0	209.828	-0.00237998
			1600	0	210.22	-0.00238002
					210.613	-0.00237992
					211.006	-0.00238
					211.398	-0.00238004
					211.791	-0.00238007
					212.183	-0.00238006
					212.576	-0.00238013
					212.969	-0.00238004
					213.361	-0.00238005
					213.754	-0.00238006
					214.147	-0.00238009
					214.539	-0.00238009
					214.932	-0.00238018
					215.325	-0.00238022
					215.717	-0.00238016
					216.11	-0.00238017
					216.503	-0.00238019
					216.895	-0.0023802
					217.288	-0.00238031
					217.68	-0.00238059
					218.073	-0.00238031
					218.466	-0.00238028
					218.858	-0.00238028
					219.251	-0.00238046
					219.644	-0.00238027
					220.036	-0.00238034
					220.429	-0.00238039
					220.822	-0.00238038
					221.214	-0.00238032
					221.607	-0.00238035
					222	-0.00238033
					222.392	-0.00238026
					222.785	-0.0023804
					223.178	-0.00238043
					223.57	-0.0023804
					223.963	-0.00238044
					224.355	-0.00238045
					224.748	-0.00238045
					225.141	-0.00238052
					225.533	-0.00238053
					225.926	-0.00238049
					226.319	-0.00238048
					226.711	-0.0023805
					227.104	-0.00238052
					227.497	-0.00238054
					227.889	-0.00238052
					228.282	-0.00238058
					228.675	-0.0023805
					229.067	-0.00238052
					229.46	-0.0023805
					229.852	-0.00238059
					230.245	-0.00238054
					230.638	-0.00238062
					231.03	-0.00238059
					231.423	-0.00238053
					231.816	-0.00238065
					232.208	-0.00238052
					232.601	-0.0023806
					232.994	-0.00238046
					233.386	-0.00238057
					233.779	-0.00238054
					234.172	-0.0023805
					234.564	-0.00238049
					234.957	-0.00238048
					235.35	-0.00238057
					235.742	-0.00238053
					236.135	-0.00238054
					236.527	-0.00238063
					236.92	-0.00238064
					237.313	-0.00238062
					237.705	-0.00238062
					238.098	-0.00238063
					238.491	-0.00238079
					238.883	-0.00238079
					239.276	-0.00238079
					239.669	-0.00238081
					240.061	-0.00238081
					240.454	-0.00238068
					240.847	-0.00238072
					241.239	-0.00238076
					241.632	-0.00238069
					242.025	-0.00238074
					242.417	-0.00238079
					242.81	-0.00238081
					243.202	-0.00238088
					243.595	-0.00238097
					243.988	-0.00238089
					244.38	-0.00238086
					244.773	-0.00238097
					245.166	-0.0023809
					245.558	-0.00238093
					245.951	-0.00238104
					246.344	-0.00238118
					246.736	-0.00238103
					247.129	-0.00238123
					247.522	-0.00238123
					247.914	-0.00238125
					248.307	-0.00238112
					248.7	-0.00238116
					249.092	-0.00238126
					249.485	-0.00238123
					249.877	-0.00238127
					250.27	-0.00238131
					250.663	-0.00238134
					251.055	-0.00238136
					251.448	-0.00238149
					251.841	-0.00238149
					252.233	-0.00238152
					252.626	-0.00238157
					253.019	-0.00238166
					253.411	-0.00238167
					253.804	-0.00238172
					254.197	-0.00238188
					254.589	-0.00238189
					254.982	-0.00238197
					255.375	-0.00238199
					255.767	-0.00238203
					256.16	-0.00238216
					256.552	-0.00238226
					256.945	-0.00238236
					257.338	-0.00238243
					257.73	-0.00238244
					258.123	-0.00238251
					258.516	-0.00238259
					258.908	-0.00238264
					259.301	-0.00238326
					259.694	-0.00238289
					260.086	-0.00238246
					260.479	-0.00238299
					260.872	-0.00238307
					261.264	-0.00238313
					261.657	-0.00238329
					262.049	-0.00238343
					262.442	-0.00238353
					262.835	-0.00238358
					263.227	-0.00238373
					263.62	-0.00238378
					264.013	-0.0023839
					264.405	-0.00238403
					264.798	-0.00238421
					265.191	-0.00238424
					265.583	-0.00238432
					265.976	-0.00238434
					266.369	-0.00238457
					266.761	-0.00238458
					267.154	-0.0023847
					267.546	-0.00238482
					267.939	-0.00238493
					268.332	-0.00238495
					268.724	-0.00238495
					269.117	-0.00238507
					269.51	-0.00238511
					269.902	-0.00238524
					270.295	-0.00238528
					270.688	-0.00238541
					271.08	-0.00238548
					271.473	-0.00238558
					271.866	-0.00238562
					272.258	-0.00238574
					272.651	-0.00238588
					273.044	-0.00238591
					273.436	-0.00238601
					273.829	-0.00238617
					274.221	-0.00238628
					274.614	-0.00238634
					275.007	-0.00238643
					275.399	-0.00238651
					275.792	-0.00238659
					276.185	-0.0023867
					276.577	-0.00238686
					276.97	-0.00238694
					277.363	-0.00238704
					277.755	-0.00238713
					278.148	-0.00238715
					278.541	-0.00238722
					278.933	-0.00238733
					279.326	-0.00238742
					279.719	-0.00238757
					280.111	-0.00238764
					280.504	-0.00238773
					280.896	-0.0023878
					281.289	-0.00238783
					281.682	-0.00238795
					282.074	-0.0023882
					282.467	-0.0023881
					282.86	-0.00238819
					283.252	-0.00238825
					283.645	-0.0023883
					284.038	-0.00238838
					284.43	-0.00238847
					284.823	-0.00238854
					285.216	-0.00238864
					285.608	-0.00238875
					286.001	-0.0023887
					286.393	-0.00238879
					286.786	-0.00238884
					287.179	-0.00238888
					287.571	-0.00238896
					287.964	-0.00238905
					288.357	-0.00238911
					288.749	-0.00238913
					289.142	-0.0023892
					289.535	-0.00238925
					289.927	-0.00238935
					290.32	-0.00238943
					290.713	-0.00238951
					291.105	-0.00238952
					291.498	-0.00238953
					291.891	-0.0023896
					292.283	-0.00238969
					292.676	-0.00238973
					293.068	-0.00238977
					293.461	-0.00238985
					293.854	-0.00238986
					294.246	-0.00238986
					294.639	-0.00238988
					295.032	-0.00238997
					295.424	-0.00239004
					295.817	-0.00239012
					296.21	-0.00239018
					296.602	-0.00239018
					296.995	-0.00239017
					297.388	-0.00239009
					297.78	-0.00239023
					298.173	-0.00239032
					298.565	-0.00239046
					298.958	-0.00239044
					299.351	-0.00239043
					299.743	-0.00239047
					300.136	-0.00239051
					300.529	-0.00239055
					300.921	-0.0023906
					301.314	-0.00239066
					301.707	-0.00239067
					302.099	-0.0023907
					302.492	-0.00239072
					302.885	-0.00239072
					303.277	-0.00239077
					303.67	-0.00239086
					304.062	-0.00239085
					304.455	-0.00239088
					304.848	-0.00239094
					305.24	-0.00239088
					305.633	-0.00239093
					306.026	-0.00239101
					306.418	-0.0023911
					306.811	-0.00239108
					307.204	-0.00239108
					307.596	-0.00239113
					307.989	-0.00239114
					308.382	-0.00239113
					308.774	-0.00239122
					309.167	-0.00239121
					309.56	-0.00239126
					309.952	-0.00239125
					310.345	-0.00239124
					310.737	-0.00239129
					311.13	-0.00239139
					311.523	-0.00239146
					311.915	-0.00239137
					312.308	-0.00239142
					312.701	-0.00239147
					313.093	-0.00239152
					313.486	-0.00239149
					313.879	-0.00239153
					314.271	-0.00239151
					314.664	-0.00239154
					315.057	-0.00239157
					315.449	-0.00239158
					315.842	-0.0023916
					316.235	-0.00239169
					316.627	-0.0023917
					317.02	-0.00239171
					317.412	-0.00239171
					317.805	-0.00239178
					318.198	-0.0023918
					318.59	-0.00239178
					318.983	-0.00239186
					319.376	-0.00239181
					319.768	-0.00239178
					320.161	-0.00239181
					320.554	-0.00239178
					320.946	-0.0023919
					321.339	-0.00239197
					321.732	-0.00239197
					322.124	-0.0023919
					322.517	-0.00239193
					322.91	-0.00239197
					323.302	-0.00239195
					323.695	-0.00239199
					324.087	-0.00239208
					324.48	-0.0023921
					324.873	-0.00239204
					325.265	-0.00239204
					325.658	-0.00239202
					326.051	-0.00239205
					326.443	-0.00239211
					326.836	-0.00239222
					327.229	-0.00239218
					327.621	-0.00239216
					328.014	-0.00239216
					328.406	-0.00239216
					328.799	-0.00239218
					329.192	-0.0023922
					329.584	-0.00239226
					329.977	-0.00239219
					330.37	-0.00239223
					330.762	-0.00239223
					331.155	-0.00239225
					331.548	-0.00239222
					331.94	-0.00239241
					332.333	-0.00239233
					332.726	-0.00239226
					333.118	-0.00239231
					333.511	-0.00239229
					333.904	-0.00239228
					334.296	-0.00239237
					334.689	-0.00239233
					335.081	-0.00239235
					335.474	-0.00239234
					335.867	-0.00239237
					336.259	-0.00239236
					336.652	-0.00239237
					337.045	-0.00239244
					337.437	-0.00239236
					337.83	-0.00239239
					338.223	-0.00239241
					338.615	-0.00239242
					339.008	-0.00239247
					339.401	-0.00239247
					339.793	-0.00239258
					340.186	-0.00239244
					340.578	-0.00239252
					340.971	-0.00239252
					341.364	-0.00239244
					341.756	-0.00239264
					342.149	-0.00239271
					342.542	-0.0023926
					342.934	-0.00239254
					343.327	-0.00239253
					343.72	-0.00239253
					344.112	-0.00239252
					344.505	-0.00239247
					344.898	-0.00239255
					345.29	-0.00239253
					345.683	-0.00239257
					346.076	-0.00239258
					346.468	-0.00239255
					346.861	-0.00239254
					347.253	-0.00239265
					347.646	-0.00239262
					348.039	-0.0023926
					348.431	-0.00239265
					348.824	-0.00239262
					349.217	-0.00239273
					349.609	-0.00239275
					350.002	-0.00239279
					350.395	-0.00239257
					350.787	-0.00239258
					351.18	-0.00239258
					351.573	-0.00239267
					351.965	-0.00239264
					352.358	-0.00239268
					352.75	-0.0023926
					353.143	-0.00239263
					353.536	-0.00239261
					353.928	-0.00239257
					354.321	-0.0023926
					354.714	-0.0023926
					355.106	-0.00239271
					355.499	-0.00239264
					355.892	-0.00239264
					356.284	-0.00239263
					356.677	-0.00239266
					357.07	-0.00239263
					357.462	-0.00239267
					357.855	-0.00239271
					358.247	-0.00239265
					358.64	-0.00239263
					359.033	-0.00239266
					359.425	-0.00239265
					359.818	-0.00239263
					360.211	-0.00239267
					360.603	-0.00239269
					360.996	-0.00239267
					361.389	-0.00239264
					361.781	-0.00239266
					362.174	-0.00239266
					362.567	-0.00239263
					362.959	-0.0023927
					363.352	-0.00239261
					363.745	-0.00239256
					364.137	-0.00239256
					364.53	-0.00239261
					364.922	-0.00239256
					365.315	-0.00239261
					365.708	-0.00239259
					366.1	-0.00239256
					366.493	-0.00239259
					366.886	-0.00239264
					367.278	-0.00239267
					367.671	-0.00239271
					368.064	-0.00239282
					368.456	-0.00239284
					368.849	-0.00239284
					369.242	-0.00239293
					369.634	-0.00239302
					370.027	-0.00239291
					370.419	-0.00239293
					370.812	-0.00239304
					371.205	-0.00239299
					371.597	-0.00239298
					371.99	-0.00239297
					372.383	-0.00239283
					372.775	-0.00239299
					373.168	-0.00239301
					373.561	-0.00239303
					373.953	-0.00239299
					374.346	-0.00239297
					374.739	-0.00239294
					375.131	-0.00239294
					375.524	-0.00239293
					375.917	-0.00239295
					376.309	-0.002393
					376.702	-0.00239298
					377.094	-0.00239297
					377.487	-0.00239299
					377.88	-0.00239297
					378.272	-0.00239297
					378.665	-0.00239302
					379.058	-0.00239302
					379.45	-0.00239305
					379.843	-0.00239312
					380.236	-0.00239312
					380.628	-0.00239312
					381.021	-0.0023932
					381.414	-0.00239322
					381.806	-0.00239318
					382.199	-0.00239327
					382.591	-0.00239333
					382.984	-0.0023934
					383.377	-0.00239346
					383.769	-0.00239353
					384.162	-0.00239354
					384.555	-0.00239355
					384.947	-0.00239361
					385.34	-0.00239368
					385.733	-0.0023937
					386.125	-0.00239389
					386.518	-0.00239389
					386.911	-0.0023939
					387.303	-0.00239398
					387.696	-0.00239404
					388.089	-0.00239407
					388.481	-0.00239417
					388.874	-0.00239429
					389.266	-0.00239428
					389.659	-0.00239437
					390.052	-0.00239442
					390.444	-0.00239449
					390.837	-0.00239461
					391.23	-0.00239465
					391.622	-0.00239473
					392.015	-0.00239475
					392.408	-0.00239484
					392.8	-0.00239492
					393.193	-0.00239505
					393.586	-0.002395
					393.978	-0.0023951
					394.371	-0.00239513
					394.763	-0.00239518
					395.156	-0.00239529
					395.549	-0.00239541
					395.941	-0.00239551
					396.334	-0.00239563
					396.727	-0.00239572
					397.119	-0.00239581
					397.512	-0.0023958
					397.905	-0.00239585
					398.297	-0.00239595
					398.69	-0.00239603
					399.083	-0.00239617
					399.475	-0.0023962
					399.868	-0.0023962
					400.261	-0.00239624
					400.653	-0.00239625
					401.046	-0.00239634
					401.438	-0.00239637
					401.831	-0.00239653
					402.224	-0.00239656
					402.616	-0.00239657
					403.009	-0.00239658
					403.402	-0.00239663
					403.794	-0.0023967
					404.187	-0.00239678
					404.58	-0.00239686
					404.972	-0.00239689
					405.365	-0.00239699
					405.758	-0.00239701
					406.15	-0.00239705
					406.543	-0.00239714
					406.936	-0.00239722
					407.328	-0.00239724
					407.721	-0.00239767
					408.113	-0.00239743
					408.506	-0.00239746
					408.899	-0.0023975
					409.291	-0.00239756
					409.684	-0.00239768
					410.077	-0.00239768
					410.469	-0.00239778
					410.862	-0.00239781
					411.255	-0.00239789
					411.647	-0.00239795
					412.04	-0.00239804
					412.433	-0.00239812
					412.825	-0.00239811
					413.218	-0.00239818
					413.611	-0.0023982
					414.003	-0.00239828
					414.396	-0.00239833
					414.788	-0.00239844
					415.181	-0.00239842
					415.574	-0.00239845
					415.966	-0.00239855
					416.359	-0.00239856
					416.752	-0.00239864
					417.144	-0.00239873
					417.537	-0.00239881
					417.93	-0.0023988
					418.322	-0.00239886
					418.715	-0.0023989
					419.108	-0.00239893
					419.5	-0.00239897
					419.893	-0.00239903
					420.285	-0.00239909
					420.678	-0.00239908
					421.071	-0.00239917
					421.463	-0.00239918
					421.856	-0.00239919
					422.249	-0.00239923
					422.641	-0.00239928
					423.034	-0.00239938
					423.427	-0.00239933
					423.819	-0.00239936
					424.212	-0.00239938
					424.605	-0.00239939
					424.997	-0.00239954
					425.39	-0.00239951
					425.783	-0.00239946
					426.175	-0.00239949
					426.568	-0.00239955
					426.96	-0.00239963
					427.353	-0.00239967
					427.746	-0.00239969
					428.138	-0.00239984
					428.531	-0.00239982
					428.924	-0.00239973
					429.316	-0.00239973
					429.709	-0.00239978
					430.102	-0.00239985
					430.494	-0.00239988
					430.887	-0.00239992
					431.28	-0.0023999
					431.672	-0.00239995
					432.065	-0.00239993
					432.457	-0.00239999
					432.85	-0.00240003
					433.243	-0.00240017
					433.635	-0.0024001
					434.028	-0.00240005
					434.421	-0.0024002
					434.813	-0.00240014
					435.206	-0.00240012
					435.599	-0.00240019
					435.991	-0.00240036
					436.384	-0.0024002
					436.777	-0.00240019
					437.169	-0.0024002
					437.562	-0.00240039
					437.954	-0.00240026
					438.347	-0.00240032
					438.74	-0.0024003
					439.132	-0.00240034
					439.525	-0.00240035
					439.918	-0.00240039
					440.31	-0.00240038
					440.703	-0.00240039
					441.096	-0.00240046
					441.488	-0.00240047
					441.881	-0.00240046
					442.274	-0.00240044
					442.666	-0.0024005
					443.059	-0.0024005
					443.452	-0.00240051
					443.844	-0.00240066
					444.237	-0.00240048
					444.629	-0.00240051
					445.022	-0.00240064
					445.415	-0.00240056
					445.807	-0.00240061
					446.2	-0.00240069
					446.593	-0.00240064
					446.985	-0.0024006
					447.378	-0.00240059
					447.771	-0.00240064
					448.163	-0.00240062
					448.556	-0.00240064
					448.949	-0.00240075
					449.341	-0.00240072
					449.734	-0.00240071
					450.126	-0.00240071
					450.519	-0.00240071
					450.912	-0.00240069
					451.304	-0.00240077
					451.697	-0.00240099
					452.09	-0.00240079
					452.482	-0.00240097
					452.875	-0.00240077
					453.268	-0.00240076
					453.66	-0.00240078
					454.053	-0.00240081
					454.446	-0.00240095
					454.838	-0.00240081
					455.231	-0.00240091
					455.624	-0.00240084
					456.016	-0.00240087
					456.409	-0.00240081
					456.801	-0.00240089
					457.194	-0.00240092
					457.587	-0.00240085
					457.979	-0.00240081
					458.372	-0.00240089
					458.765	-0.0024009
					459.157	-0.0024009
					459.55	-0.00240089
					459.943	-0.00240088
					460.335	-0.00240089
					460.728	-0.00240096
					461.121	-0.00240093
					461.513	-0.00240094
					461.906	-0.00240098
					462.298	-0.00240094
					462.691	-0.0024009
					463.084	-0.00240091
					463.476	-0.00240095
					463.869	-0.00240096
					464.262	-0.00240099
					464.654	-0.00240105
					465.047	-0.00240097
					465.44	-0.002401
					465.832	-0.00240095
					466.225	-0.00240099
					466.618	-0.00240097
					467.01	-0.00240107
					467.403	-0.00240104
					467.796	-0.002401
					468.188	-0.00240099
					468.581	-0.00240101
					468.973	-0.00240105
					469.366	-0.00240096
					469.759	-0.00240111
					470.151	-0.00240101
					470.544	-0.00240103
					470.937	-0.00240102
					471.329	-0.002401
					471.722	-0.00240106
					472.115	-0.00240107
					472.507	-0.00240105
					472.9	-0.00240101
					473.293	-0.002401
					473.685	-0.00240104
					474.078	-0.00240102
					474.47	-0.00240106
					474.863	-0.00240108
					475.256	-0.00240106
					475.648	-0.002401
					476.041	-0.00240099
					476.434	-0.002401
					476.826	-0.002401
					477.219	-0.00240111
					477.612	-0.0024011
					478.004	-0.00240109
					478.397	-0.00240105
					478.79	-0.00240106
					479.182	-0.00240099
					479.575	-0.002401
					479.967	-0.00240114
					480.36	-0.00240111
					480.753	-0.0024011
					481.145	-0.00240112
					481.538	-0.00240103
					481.931	-0.002401
					482.323	-0.00240102
					482.716	-0.00240107
					483.109	-0.00240129
					483.501	-0.00240109
					483.894	-0.00240109
					484.287	-0.00240104
					484.679	-0.00240104
					485.072	-0.00240103
					485.465	-0.00240102
					485.857	-0.00240102
					486.25	-0.00240106
					486.643	-0.00240103
					487.035	-0.00240098
					487.428	-0.00240102
					487.82	-0.00240106
					488.213	-0.00240102
					488.606	-0.00240101
					488.998	-0.00240097
					489.391	-0.00240091
					489.784	-0.00240091
					490.176	-0.00240098
					490.569	-0.00240103
					490.962	-0.00240097
					491.354	-0.00240099
					491.747	-0.00240103
					492.14	-0.00240099
					492.532	-0.00240097
					492.925	-0.00240102
					493.317	-0.002401
					493.71	-0.00240088
					494.103	-0.00240086
					494.495	-0.00240084
					494.888	-0.0024008
					495.281	-0.00240077
					495.673	-0.00240081
					496.066	-0.00240079
					496.459	-0.00240076
					496.851	-0.00240075
					497.244	-0.00240075
					497.637	-0.00240075
					498.029	-0.00240076
					498.422	-0.00240082
					498.815	-0.00240073
					499.207	-0.00240083
					499.6	-0.00240081
					499.992	-0.00240038
					500.385	-0.00240077
					500.778	-0.00240087
					501.17	-0.00240085
					501.563	-0.00240079
					501.956	-0.0024009
					502.348	-0.00240092
					502.741	-0.00240093
					503.134	-0.00240091
					503.526	-0.00240099
					503.919	-0.0024009
					504.312	-0.00240089
					504.704	-0.00240093
					505.097	-0.00240096
					505.489	-0.002401
					505.882	-0.00240103
					506.275	-0.00240108
					506.667	-0.00240101
					507.06	-0.00240099
					507.453	-0.00240104
					507.845	-0.00240104
					508.238	-0.00240108
					508.631	-0.00240112
					509.023	-0.00240114
					509.416	-0.00240111
					509.809	-0.00240109
					510.201	-0.00240115
					510.594	-0.00240111
					510.987	-0.00240117
					511.379	-0.00240122
					511.772	-0.00240121
					512.164	-0.00240118
					512.557	-0.00240122
					512.95	-0.00240128
					513.342	-0.00240131
					513.735	-0.0024014
					514.128	-0.00240144
					514.52	-0.00240143
					514.913	-0.00240141
					515.306	-0.00240144
					515.698	-0.00240145
					516.091	-0.00240149
					516.484	-0.00240163
					516.876	-0.00240163
					517.269	-0.00240161
					517.661	-0.00240168
					518.054	-0.00240164
					518.447	-0.00240177
					518.839	-0.00240172
					519.232	-0.00240181
					519.625	-0.00240183
					520.017	-0.00240188
					520.41	-0.00240189
					520.803	-0.00240196
					521.195	-0.002402
					521.588	-0.00240205
					521.981	-0.00240213
					522.373	-0.00240213
					522.766	-0.00240219
					523.159	-0.00240222
					523.551	-0.0024024
					523.944	-0.00240242
					524.336	-0.00240248
					524.729	-0.0024026
					525.122	-0.00240254
					525.514	-0.00240263
					525.907	-0.00240267
					526.3	-0.00240268
					526.692	-0.00240274
					527.085	-0.00240289
					527.478	-0.00240293
					527.87	-0.00240292
					528.263	-0.00240293
					528.656	-0.00240299
					529.048	-0.00240294
					529.441	-0.00240299
					529.833	-0.00240307
					530.226	-0.00240307
					530.619	-0.00240313
					531.011	-0.00240314
					531.404	-0.00240316
					531.797	-0.00240312
					532.189	-0.00240227
					532.582	-0.00240322
					532.975	-0.0024033
					533.367	-0.00240337
					533.76	-0.00240336
					534.153	-0.00240341
					534.545	-0.00240342
					534.938	-0.00240351
					535.331	-0.00240353
					535.723	-0.00240349
					536.116	-0.00240356
					536.508	-0.00240361
					536.901	-0.00240368
					537.294	-0.00240366
					537.686	-0.00240382
					538.079	-0.00240371
					538.472	-0.00240385
					538.864	-0.00240385
					539.257	-0.00240393
					539.65	-0.00240394
					540.042	-0.00240404
					540.435	-0.00240419
					540.828	-0.00240405
					541.22	-0.00240413
					541.613	-0.00240418
					542.005	-0.00240419
					542.398	-0.00240424
					542.791	-0.00240428
					543.183	-0.00240429
					543.576	-0.00240446
					543.969	-0.00240436
					544.361	-0.00240435
					544.754	-0.00240443
					545.147	-0.00240456
					545.539	-0.00240464
					545.932	-0.00240463
					546.325	-0.00240466
					546.717	-0.00240458
					547.11	-0.00240476
					547.503	-0.00240471
					547.895	-0.0024048
					548.288	-0.00240476
					548.68	-0.00240469
					549.073	-0.00240472
					549.466	-0.0024048
					549.858	-0.00240481
					550.251	-0.00240477
					550.644	-0.00240483
					551.036	-0.00240482
					551.429	-0.00240486
					551.822	-0.00240484
					552.214	-0.00240494
					552.607	-0.00240496
					553	-0.002405
					553.392	-0.00240502
					553.785	-0.00240498
					554.177	-0.00240501
					554.57	-0.00240502
					554.963	-0.00240517
					555.355	-0.00240509
					555.748	-0.00240517
					556.141	-0.00240517
					556.533	-0.00240511
					556.926	-0.00240522
					557.319	-0.0024051
					557.711	-0.00240514
					558.104	-0.00240517
					558.497	-0.00240528
					558.889	-0.00240525
					559.282	-0.00240522
					559.674	-0.00240525
					560.067	-0.00240519
					560.46	-0.00240517
					560.852	-0.0024053
					561.245	-0.0024054
					561.638	-0.00240533
					562.03	-0.00240533
					562.423	-0.00240536
					562.816	-0.00240536
					563.208	-0.00240531
					563.601	-0.00240542
					563.994	-0.00240544
					564.386	-0.0024054
					564.779	-0.0024054
					565.172	-0.0024054
					565.564	-0.00240536
					565.957	-0.00240543
					566.349	-0.00240552
					566.742	-0.00240541
					567.135	-0.00240551
					567.527	-0.00240548
					567.92	-0.0024055
					568.313	-0.00240548
					568.705	-0.00240558
					569.098	-0.00240565
					569.491	-0.00240552
					569.883	-0.00240552
					570.276	-0.00240553
					570.669	-0.00240555
					571.061	-0.00240554
					571.454	-0.00240568
					571.846	-0.00240556
					572.239	-0.0024056
					572.632	-0.00240561
					573.024	-0.00240557
					573.417	-0.00240562
					573.81	-0.0024056
					574.202	-0.00240572
					574.595	-0.00240565
					574.988	-0.00240565
					575.38	-0.00240565
					575.773	-0.00240562
					576.166	-0.00240562
					576.558	-0.00240562
					576.951	-0.00240568
					577.344	-0.00240564
					577.736	-0.00240572
					578.129	-0.0024057
					578.521	-0.00240565
					578.914	-0.00240572
					579.307	-0.00240568
					579.699	-0.00240565
					580.092	-0.00240567
					580.485	-0.0024057
					580.877	-0.00240569
					581.27	-0.00240569
					581.663	-0.00240572
					582.055	-0.0024057
					582.448	-0.00240561
					582.841	-0.00240565
					583.233	-0.00240564
					583.626	-0.00240571
					584.019	-0.00240569
					584.411	-0.00240577
					584.804	-0.00240574
					585.196	-0.00240566
					585.589	-0.00240567
					585.982	-0.00240565
					586.374	-0.00240566
					586.767	-0.00240574
					587.16	-0.00240582
					587.552	-0.00240567
					587.945	-0.00240569
					588.338	-0.00240572
					588.73	-0.00240577
					589.123	-0.00240571
					589.516	-0.00240575
					589.908	-0.00240576
					590.301	-0.00240575
					590.694	-0.0024057
					591.086	-0.00240571
					591.479	-0.00240574
					591.871	-0.00240574
					592.264	-0.00240581
					592.657	-0.00240575
					593.049	-0.00240572
					593.442	-0.00240578
					593.835	-0.0024057
					594.227	-0.00240574
					594.62	-0.00240577
					595.013	-0.00240579
					595.405	-0.00240576
					595.798	-0.0024057
					596.191	-0.00240572
					596.583	-0.00240572
					596.976	-0.00240573
					597.368	-0.00240573
					597.761	-0.00240571
					598.154	-0.00240568
					598.546	-0.00240564
					598.939	-0.0024057
					599.332	-0.00240567
					599.724	-0.00240576
					600.117	-0.00240578
					600.51	-0.0024057
					600.902	-0.00240569
					601.295	-0.00240565
					601.688	-0.0024057
					602.08	-0.00240564
					602.473	-0.00240576
					602.865	-0.00240572
					603.258	-0.00240571
					603.651	-0.0024057
					604.043	-0.00240565
					604.436	-0.00240571
					604.829	-0.0024056
					605.221	-0.00240571
					605.614	-0.00240563
					606.007	-0.00240565
					606.399	-0.00240565
					606.792	-0.00240562
					607.185	-0.00240562
					607.577	-0.00240564
					607.97	-0.00240567
					608.363	-0.00240561
					608.755	-0.00240561
					609.148	-0.00240564
					609.54	-0.00240568
					609.933	-0.00240561
					610.326	-0.00240564
					610.718	-0.00240561
					611.111	-0.00240561
					611.504	-0.00240561
					611.896	-0.00240564
					612.289	-0.00240557
					612.682	-0.00240565
					613.074	-0.00240565
					613.467	-0.00240564
					613.86	-0.00240561
					614.252	-0.00240572
					614.645	-0.0024057
					615.038	-0.00240561
					615.43	-0.00240564
					615.823	-0.00240558
					616.215	-0.00240554
					616.608	-0.00240553
					617.001	-0.00240549
					617.393	-0.00240556
					617.786	-0.00240549
					618.179	-0.00240556
					618.571	-0.00240554
					618.964	-0.00240553
					619.357	-0.00240551
					619.749	-0.00240551
					620.142	-0.00240554
					620.535	-0.00240556
					620.927	-0.00240556
					621.32	-0.00240545
					621.712	-0.00240547
					622.105	-0.00240552
					622.498	-0.00240549
					622.89	-0.0024055
					623.283	-0.00240551
					623.676	-0.00240542
					624.068	-0.00240538
					624.461	-0.00240536
					624.854	-0.00240537
					625.246	-0.00240536
					625.639	-0.00240542
					626.032	-0.00240531
					626.424	-0.00240528
					626.817	-0.00240524
					627.209	-0.00240522
					627.602	-0.00240529
					627.995	-0.00240532
					628.387	-0.00240543
					628.78	-0.00240535
					629.173	-0.00240532
					629.565	-0.00240534
					629.958	-0.00240534
					630.351	-0.00240581
					630.743	-0.0024054
					631.136	-0.00240544
					631.529	-0.00240539
					631.921	-0.00240534
					632.314	-0.00240535
					632.706	-0.00240537
					633.099	-0.00240542
					633.492	-0.0024054
					633.884	-0.00240534
					634.277	-0.00240536
					634.67	-0.00240534
					635.062	-0.00240532
					635.455	-0.0024053
					635.848	-0.00240538
					636.24	-0.00240538
					636.633	-0.00240536
					637.026	-0.00240539
					637.418	-0.00240535
					637.811	-0.00240535
					638.204	-0.00240531
					638.596	-0.00240543
					638.989	-0.00240535
					639.381	-0.0024054
					639.774	-0.00240539
					640.167	-0.00240544
					640.559	-0.00240541
					640.952	-0.00240542
					641.345	-0.00240552
					641.737	-0.00240545
					642.13	-0.00240551
					642.523	-0.00240546
					642.915	-0.00240551
					643.308	-0.00240552
					643.701	-0.00240564
					644.093	-0.00240565
					644.486	-0.00240561
					644.879	-0.00240561
					645.271	-0.00240565
					645.664	-0.00240568
					646.056	-0.00240571
					646.449	-0.00240579
					646.842	-0.00240579
					647.234	-0.00240575
					647.627	-0.00240589
					648.02	-0.00240592
					648.412	-0.00240587
					648.805	-0.00240589
					649.198	-0.00240592
					649.59	-0.00240609
					649.983	-0.00240598
					650.376	-0.00240615
					650.768	-0.00240602
					651.161	-0.00240606
					651.554	-0.00240612
					651.946	-0.00240611
					652.339	-0.0024061
					652.731	-0.00240611
					653.124	-0.00240625
					653.517	-0.00240621
					653.909	-0.0024063
					654.302	-0.0024063
					654.695	-0.00240632
					655.087	-0.00240643
					655.48	-0.00240646
					655.873	-0.00240659
					656.265	-0.00240665
					656.658	-0.00240671
					657.051	-0.00240673
					657.443	-0.00240677
					657.836	-0.00240681
					658.229	-0.00240682
					658.621	-0.00240682
					659.014	-0.00240687
					659.406	-0.00240699
					659.799	-0.00240688
					660.192	-0.00240689
					660.584	-0.00240686
					660.977	-0.00240685
					661.37	-0.00240686
					661.762	-0.00240692
					662.155	-0.00240694
					662.548	-0.00240694
					662.94	-0.00240694
					663.333	-0.00240697
					663.726	-0.002407
					664.118	-0.00240707
					664.511	-0.00240713
					664.904	-0.00240713
					665.296	-0.00240716
					665.689	-0.00240723
					666.081	-0.00240721
					666.474	-0.00240723
					666.867	-0.00240733
					667.259	-0.00240731
					667.652	-0.00240726
					668.045	-0.00240729
					668.437	-0.00240738
					668.83	-0.00240738
					669.223	-0.00240746
					669.615	-0.00240754
					670.008	-0.00240751
					670.401	-0.00240756
					670.793	-0.00240755
					671.186	-0.00240758
					671.578	-0.00240761
					671.971	-0.00240771
					672.364	-0.00240771
					672.756	-0.00240773
					673.149	-0.0024078
					673.542	-0.00240776
					673.934	-0.00240784
					674.327	-0.00240776
					674.72	-0.00240791
					675.112	-0.00240787
					675.505	-0.00240786
					675.898	-0.00240794
					676.29	-0.00240793
					676.683	-0.00240793
					677.075	-0.00240802
					677.468	-0.00240799
					677.861	-0.00240804
					678.253	-0.00240805
					678.646	-0.00240815
					679.039	-0.00240807
					679.431	-0.00240808
					679.824	-0.00240814
					680.217	-0.00240811
					680.609	-0.00240821
					681.002	-0.00240822
					681.395	-0.00240825
					681.787	-0.00240822
					682.18	-0.00240829
					682.573	-0.00240833
					682.965	-0.00240824
					683.358	-0.00240831
					683.75	-0.00240834
					684.143	-0.00240843
					684.536	-0.00240836
					684.928	-0.00240843
					685.321	-0.00240839
					685.714	-0.00240838
					686.106	-0.0024084
					686.499	-0.00240841
					686.892	-0.00240846
					687.284	-0.00240849
					687.677	-0.00240853
					688.07	-0.00240843
					688.462	-0.00240846
					688.855	-0.0024085
					689.247	-0.00240853
					689.64	-0.00240853
					690.033	-0.00240861
					690.425	-0.00240858
					690.818	-0.00240854
					691.211	-0.00240857
					691.603	-0.00240853
					691.996	-0.00240849
					692.389	-0.00240857
					692.781	-0.0024087
					693.174	-0.0024086
					693.567	-0.00240864
					693.959	-0.00240862
					694.352	-0.00240861
					694.745	-0.00240865
					695.137	-0.00240874
					695.53	-0.00240872
					695.922	-0.00240868
					696.315	-0.00240866
					696.708	-0.00240871
					697.1	-0.0024088
					697.493	-0.00240872
					697.886	-0.00240881
					698.278	-0.00240872
					698.671	-0.00240869
					699.064	-0.00240873
					699.456	-0.00240876
					699.849	-0.00240876
					700.242	-0.00240885
					700.634	-0.00240883
					701.027	-0.00240877
					701.419	-0.00240882
					701.812	-0.0024088
					702.205	-0.00240882
					702.597	-0.00240883
					702.99	-0.0024089
					703.383	-0.00240885
					703.775	-0.00240888
					704.168	-0.00240883
					704.561	-0.00240884
					704.953	-0.00240881
					705.346	-0.00240888
					705.739	-0.00240886
					706.131	-0.00240886
					706.524	-0.00240889
					706.917	-0.00240888
					707.309	-0.00240884
					707.702	-0.0024089
					708.094	-0.00240893
					708.487	-0.0024089
					708.88	-0.00240891
					709.273	-0.00240891
					709.665	-0.00240892
					710.058	-0.00240891
					710.45	-0.00240896
					710.843	-0.00240891
					711.236	-0.00240891
					711.628	-0.00240893
					712.021	-0.00240889
					712.414	-0.00240891
					712.806	-0.00240895
					713.199	-0.0024089
					713.592	-0.00240888
					713.984	-0.00240891
					714.377	-0.00240891
					714.77	-0.00240895
					715.162	-0.00240894
					715.555	-0.00240901
					715.948	-0.00240891
					716.34	-0.00240897
					716.733	-0.0024089
					717.125	-0.00240891
					717.518	-0.00240892
					717.911	-0.00240899
					718.303	-0.00240897
					718.696	-0.00240894
					719.089	-0.00240892
					719.481	-0.00240892
					719.874	-0.00240885
					720.267	-0.00240896
					720.659	-0.00240906
					721.052	-0.00240907
					721.445	-0.00240894
					721.837	-0.00240897
					722.23	-0.00240896
					722.622	-0.00240904
					723.015	-0.00240902
					723.408	-0.00240906
					723.8	-0.00240896
					724.193	-0.00240892
					724.586	-0.00240899
					724.978	-0.00240894
					725.371	-0.00240905
					725.764	-0.00240908
					726.156	-0.00240901
					726.549	-0.00240894
					726.942	-0.00240892
					727.334	-0.00240893
					727.727	-0.0024089
					728.12	-0.00240904
					728.512	-0.00240897
					728.905	-0.00240902
					729.297	-0.00240896
					729.69	-0.00240888
					730.083	-0.00240894
					730.475	-0.00240892
					730.868	-0.00240906
					731.261	-0.00240894
					731.653	-0.00240898
					732.046	-0.00240893
					732.439	-0.00240895
					732.831	-0.00240889
					733.224	-0.00240896
					733.617	-0.00240887
					734.009	-0.0024089
					734.402	-0.00240891
					734.794	-0.00240896
					735.187	-0.00240891
					735.58	-0.00240893
					735.972	-0.00240892
					736.365	-0.00240888
					736.758	-0.00240888
					737.15	-0.00240894
					737.543	-0.00240891
					737.936	-0.00240888
					738.328	-0.00240894
					738.721	-0.00240889
					739.114	-0.00240902
					739.506	-0.00240897
					739.899	-0.00240876
					740.292	-0.00240878
					740.684	-0.00240893
					741.077	-0.00240895
					741.469	-0.00240885
					741.862	-0.00240882
					742.255	-0.00240892
					742.647	-0.00240883
					743.04	-0.00240892
					743.433	-0.00240897
					743.825	-0.00240883
					744.218	-0.00240883
					744.611	-0.00240888
					745.003	-0.00240887
					745.396	-0.00240888
					745.789	-0.00240889
					746.181	-0.00240889
					746.574	-0.00240881
					746.966	-0.00240884
					747.359	-0.00240885
					747.752	-0.0024088
					748.144	-0.00240888
					748.537	-0.00240886
					748.93	-0.00240881
					749.322	-0.00240875
					749.715	-0.00240876
					750.108	-0.00240877
					750.5	-0.00240875
					750.893	-0.00240879
					751.286	-0.00240878
					751.678	-0.00240874
					752.071	-0.00240859
					752.464	-0.00240869
					752.856	-0.00240874
					753.249	-0.00240876
					753.641	-0.00240883
					754.034	-0.00240872
					754.427	-0.00240866
					754.819	-0.0024087
					755.212	-0.00240865
					755.605	-0.00240867
					755.997	-0.0024087
					756.39	-0.00240877
					756.783	-0.0024087
					757.175	-0.00240865
					757.568	-0.0024086
					757.961	-0.00240859
					758.353	-0.00240865
					758.746	-0.00240877
					759.138	-0.00240861
					759.531	-0.00240875
					759.924	-0.00240864
					760.316	-0.00240875
					760.709	-0.00240859
					761.102	-0.00240868
					761.494	-0.00240867
					761.887	-0.00240846
					762.28	-0.00240862
					762.672	-0.00240862
					763.065	-0.00240863
					763.458	-0.00240854
					763.85	-0.00240859
					764.243	-0.00240856
					764.635	-0.00240849
					765.028	-0.00240834
					765.421	-0.00240852
					765.813	-0.00240854
					766.206	-0.00240859
					766.599	-0.00240858
					766.991	-0.0024085
					767.384	-0.00240851
					767.777	-0.00240851
					768.169	-0.00240852
					768.562	-0.00240852
					768.955	-0.00240856
					769.347	-0.00240856
					769.74	-0.00240845
					770.133	-0.00240848
					770.525	-0.00240842
					770.918	-0.00240841
					771.31	-0.00240843
					771.703	-0.00240848
					772.096	-0.00240844
					772.488	-0.00240843
					772.881	-0.00240846
					773.274	-0.00240843
					773.666	-0.00240842
					774.059	-0.00240849
					774.452	-0.00240841
					774.844	-0.00240844
					775.237	-0.00240841
					775.63	-0.0024084
					776.022	-0.00240842
					776.415	-0.00240843
					776.807	-0.00240845
					777.2	-0.00240836
					777.593	-0.00240833
					777.985	-0.00240831
					778.378	-0.00240838
					778.771	-0.00240836
					779.163	-0.0024084
					779.556	-0.00240843
					779.949	-0.00240842
					780.341	-0.00240839
					780.734	-0.0024083
					781.127	-0.00240834
					781.519	-0.00240838
					781.912	-0.00240812
					782.305	-0.00240829
					782.697	-0.00240826
					783.09	-0.00240822
					783.482	-0.00240818
					783.875	-0.00240827
					784.268	-0.0024083
					784.66	-0.00240828
[truncated: 2,098 more rows]

## Sheet: Fig. 2
	Fig. 2(c)				Fig. 2(d)								Fig. 2(e)								Fig. 2(f)								Fig. 2(g)					Fig. 2(h)					Fig. 2(i)
	Time (s)	Id (A)			Time (s)	Vg (V)	Time (s)	IL Id (A)	Time (s)	IG Id (A)			Time (s)	Vg (V)	Time (s)	IL Id (A)	Time (s)	IG Id (A)			Time (s)	Vg (V)	Time (s)	IL Id (A)	Time (s)	IG Id (A)			Pulse amplitude (V)	IL SW	IG SW			Pulse duration (t)	IL SW	IG SW			No. of pulses	IL SW	IG SW
	0.5473	-0.00134543			0	0	0	-0.00158952	0	-0.00144199			0	0	0.246533	-0.00193737	0.547398	-0.0012068			5	0	0	-0.00151923	0	-0.00125141			0.5	0.5	0.7			0.1	0.12	0.51			1	3.4	5
	0.939928	-0.00134538			7	0	0.392639	-0.00158957	0.39267	-0.00144147			5	0	0.3072	-0.00193737	0.940045	-0.0012064			5	1	0.392609	-0.00151927	0.392639	-0.00125152			0.8	1.9	2.3			0.3	0.3	1.74			2	4.4	6.8
	1.33259	-0.00134543			7	1	0.785278	-0.00158957	0.785309	-0.00144143			5	1	0.367465	-0.00193725	1.33271	-0.00120678			5.5	1	0.785278	-0.00151931	0.785248	-0.0012515			1	2.8	4.2			0.5	0.46	2.7			5	5.6	12.9
	1.72521	-0.00134536			7.5	1	1.17795	-0.00158962	1.17795	-0.00144143			10	1	0.427405	-0.00193729	1.72534	-0.00120675			5.5	0	1.17795	-0.00151933	1.17795	-0.00125146			1.2	3.9	6.7			1	0.8	4.36			10	7	21.9
	2.11784	-0.00134536			7.5	0	1.57056	-0.00158962	1.57059	-0.00144145			10	0	0.487983	-0.00193734	2.118	-0.00120677			6	0	1.57059	-0.00151936	1.57062	-0.00125169			1.5	5.4	10.9			3	2.1	7.44			20	13.4	38.9
	2.5105	-0.00134526			8	0	1.9632	-0.00158966	1.96326	-0.00144143			50	0	0.548491	-0.00193723	2.51067	-0.00120637			6	1	1.96323	-0.00151939	1.96326	-0.00125184								5	3	9.45			50	20.25	70
	2.90314	-0.00134492			60	0	2.35587	-0.0015897	2.3559	-0.0014416					0.609506	-0.00193724	2.90329	-0.00120636			6.5	1	2.35587	-0.00151942	2.35587	-0.00125185
	3.29578	-0.00134527					2.7485	-0.00158969	2.7485	-0.00144138					0.670356	-0.00193737	3.29592	-0.00120676			6.5	0	2.74854	-0.00151946	2.74854	-0.00125183
	3.68843	-0.00134529					3.14114	-0.00158973	3.14117	-0.00144135					0.730729	-0.00193732	3.68858	-0.00120635			7	0	3.14117	-0.00151948	3.14117	-0.00125181
	4.08111	-0.00134525					3.53381	-0.00158976	3.53384	-0.00144177					0.791678	-0.00193724	4.08124	-0.00120636			7	1	3.53381	-0.00151952	3.53378	-0.00125182
	4.47373	-0.00134525					3.92648	-0.00158977	3.92648	-0.00144194					0.852701	-0.00193737	4.47386	-0.00120673			7.5	1	3.92648	-0.00151956	3.92645	-0.00125181
	4.86636	-0.00134519					4.31909	-0.00158981	4.31912	-0.00144199					0.912895	-0.00193735	4.86651	-0.00120672			7.5	0	4.31909	-0.00151956	4.31909	-0.00125179
	5.25902	-0.00134519					4.71176	-0.00158983	4.71179	-0.00144195					0.97303	-0.00193733	5.25919	-0.00116101			8	0	4.71173	-0.00151965	4.71173	-0.00125183
	5.65167	-0.00134517					5.10443	-0.00158985	5.1044	-0.00144196					1.03341	-0.00193728	5.6518	-0.000766592			8	1	5.10437	-0.00151965	5.10437	-0.00125177
	6.04429	-0.0013452					5.49704	-0.00158988	5.49704	-0.00144199					1.09376	-0.00193739	6.04444	-0.000631093			8.5	1	5.49704	-0.00151968	5.49704	-0.00125179
	6.43695	-0.00134515					5.88968	-0.0015899	5.88971	-0.00144195					1.15468	-0.0019374	6.43711	-0.000553734			8.5	0	5.88965	-0.00139031	5.88968	-0.000965744
	6.82963	-0.00134514					6.28232	-0.00158995	6.28235	-0.00144197					1.21496	-0.00193731	6.82974	-0.000500757			9	0	6.28229	-0.000826836	6.28229	-0.000777832
	7.22225	-0.00134508					6.67499	-0.00158996	6.67499	-0.00144195					1.27544	-0.00193732	7.22237	-0.000460411			9	1	6.67496	-0.00139724	6.67496	-0.00108738
	7.61489	-0.00134508					7.0676	-0.00158983	7.06763	-0.00117009					1.3357	-0.00193733	7.61503	-0.000428197			9.5	1	7.0676	-0.000908276	7.0676	-0.00070178
	8.00754	-0.00134507					7.46027	-0.00118221	7.4603	-0.000840578					1.3962	-0.00193732	8.00768	-0.000401681			9.5	0	7.46024	-0.00122853	7.46024	-0.000927556
	8.40019	-0.00134507					7.85294	-0.00136906	7.85294	-0.00125672					1.4564	-0.00193726	8.40031	-0.000368512			10	0	7.85291	-0.00129211	7.85291	-0.000833153
	8.79281	-0.00134505					8.24557	-0.0014776	8.24554	-0.00132446					1.51703	-0.00193727	8.79295	-0.000351053			50	0	8.24554	-0.000674777	8.24554	-0.000600291
	9.18546	-0.00134504					8.63818	-0.00149354	8.63821	-0.00134521					1.57754	-0.00193738	9.18561	-0.000335883					8.63818	-0.00128124	8.63821	-0.000983123
	9.57813	-0.00134502					9.03085	-0.00150155	9.03085	-0.00135456					1.638	-0.00193731	9.57826	-0.000322519					9.03082	-0.000810867	9.03082	-0.000646131
	9.97075	-0.00134499					9.42349	-0.00150677	9.42346	-0.00135979					1.69818	-0.00193723	9.97088	-0.000310656					9.42349	-0.00106453	9.42349	-0.000825184
	10.3634	-0.000865204					9.81613	-0.00151057	9.81613	-0.00136317					1.75898	-0.00193737	10.3635	-0.000884858					9.81613	-0.0012801	9.81616	-0.000852754
	10.7561	-0.0010859					10.2088	-0.00151358	10.2088	-0.00136503					1.81968	-0.00193737	10.7562	-0.000969418					10.2088	-0.000631692	10.2088	-0.000548739
	11.1487	-0.000936281					10.6015	-0.00151603	10.6014	-0.00136672					1.88071	-0.00193732	11.1488	-0.00100444					10.6014	-0.00121432	10.6014	-0.000914385
	11.5413	-0.00073211					10.9941	-0.00151787	10.9941	-0.00136813					1.94086	-0.00193731	11.5415	-0.00102279					10.994	-0.0012718	10.9941	-0.00100643
	11.934	-0.0011076					11.3867	-0.00151974	11.3867	-0.0013692					2.00154	-0.00193733	11.9341	-0.00103414					11.3867	-0.00129292	11.3867	-0.00103552
	12.3267	-0.00118302					11.7794	-0.00152103	11.7794	-0.00137037					2.06205	-0.00193729	12.3268	-0.00104207					11.7793	-0.00130636	11.7793	-0.00104882
	12.7193	-0.00120846					12.172	-0.00152243	12.172	-0.00137084					2.12301	-0.00193725	12.7194	-0.00104804					12.172	-0.00131632	12.172	-0.00105649
	13.1119	-0.00122036					12.5646	-0.00152362	12.5647	-0.00137194					2.18369	-0.00193726	13.1121	-0.0010522					12.5646	-0.00132418	12.5647	-0.00106147
	13.5046	-0.00122711					12.9573	-0.00152462	12.9573	-0.00137246					2.24428	-0.00193738	13.5047	-0.00105591					12.9573	-0.00133067	12.9573	-0.00106506
	13.8972	-0.00123148					13.3499	-0.00152551	13.35	-0.001373					2.30491	-0.00193735	13.8974	-0.00105913					13.3499	-0.00133603	13.3499	-0.00106773
	14.2898	-0.00123455					13.7426	-0.00152645	13.7426	-0.00137315					2.36578	-0.0019373	14.29	-0.00106184					13.7426	-0.00134076	13.7426	-0.00106986
	14.6825	-0.00123677					14.1352	-0.00152723	14.1353	-0.00137384					2.42669	-0.0019374	14.6827	-0.00106409					14.1352	-0.00134491	14.1352	-0.00107157
	15.0752	-0.0012386					14.5279	-0.00152797	14.5279	-0.0013741					2.48726	-0.0019374	15.0753	-0.00106605					14.5279	-0.00134856	14.5279	-0.00107303
	15.4678	-0.00124004					14.9205	-0.00152864	14.9205	-0.00137404					2.54848	-0.00193736	15.4679	-0.00106776					14.9205	-0.00135185	14.9205	-0.00107427
	15.8604	-0.00124118					15.3131	-0.00152926	15.3132	-0.00137474					2.60868	-0.00193731	15.8606	-0.00106935					15.3132	-0.00135495	15.3132	-0.00107535
	16.2531	-0.0012422					15.7058	-0.00152984	15.7058	-0.00137508					2.66955	-0.00193736	16.2533	-0.00107074					15.7058	-0.00135791	15.7058	-0.00107626
	16.6457	-0.00124303					16.0985	-0.00153041	16.0984	-0.00137545					2.73269	-0.00193735	16.6459	-0.00107201					16.0984	-0.00136012	16.0984	-0.00107712
	17.0384	-0.00124375					16.4911	-0.00153098	16.4911	-0.0013757					2.79353	-0.00193729	17.0385	-0.00107321					16.4911	-0.00136246	16.4911	-0.00107782
	17.431	-0.0012444					16.8838	-0.00153139	16.8838	-0.00137594					2.85386	-0.00193728	17.4312	-0.00107427					16.8837	-0.00136454	16.8838	-0.00107854
	17.8237	-0.00124495					17.2764	-0.0015319	17.2764	-0.00137611					2.91415	-0.0019374	17.8238	-0.00107528					17.2764	-0.00136654	17.2764	-0.00107912
	18.2163	-0.00124546					17.6691	-0.00153225	17.669	-0.00137635					2.9751	-0.00193741	18.2164	-0.00107619					17.6691	-0.00136842	17.669	-0.0010797
	18.6089	-0.00124595					18.0617	-0.0015328	18.0617	-0.00137652					3.03545	-0.00193733	18.6091	-0.00107706					18.0617	-0.00137015	18.0617	-0.0010802
	19.0016	-0.00124635					18.4543	-0.00153306	18.4544	-0.00137672					3.09617	-0.00193742	19.0018	-0.00107787					18.4543	-0.00137181	18.4543	-0.00108067
	19.3943	-0.00124676					18.847	-0.00153347	18.847	-0.0013769					3.15635	-0.00193747	19.3944	-0.00107862					18.847	-0.00137337	18.847	-0.0010811
	19.7869	-0.00124708					19.2397	-0.00153393	19.2396	-0.00137709					3.21687	-0.00193749	19.787	-0.00107937					19.2396	-0.00137483	19.2396	-0.00108152
	20.1795	-0.00124742					19.6323	-0.00153429	19.6323	-0.00137725					3.27741	-0.00193742	20.1797	-0.00108003					19.6322	-0.00137624	19.6323	-0.00108191
	20.5722	-0.00124772					20.0249	-0.00153453	20.0249	-0.00137735					3.33823	-0.00193748	20.5723	-0.00108071					20.0249	-0.00137756	20.0249	-0.0010823
	20.9648	-0.001248					20.4176	-0.00153485	20.4175	-0.00137754					3.39887	-0.00193754	20.965	-0.00108131					20.4175	-0.00137883	20.4175	-0.00108258
	21.3575	-0.00124828					20.8102	-0.00153516	20.8102	-0.00137767					3.45987	-0.00193737	21.3576	-0.00108188					20.8102	-0.00138	20.8102	-0.00108295
	21.7501	-0.00124849					21.2029	-0.00153546	21.2029	-0.00137781					3.52094	-0.00193737	21.7503	-0.00108243					21.2028	-0.00138117	21.2029	-0.0010832
	22.1428	-0.00124874					21.5955	-0.00153576	21.5955	-0.00137792					3.58169	-0.00193743	22.1429	-0.00108294					21.5955	-0.00138228	21.5955	-0.00108351
	22.5354	-0.00124894					21.9881	-0.00153605	21.9881	-0.00137804					3.64162	-0.00193738	22.5355	-0.00108349					21.9881	-0.00138333	21.9881	-0.00108379
	22.9281	-0.00124913					22.3808	-0.00153633	22.3808	-0.00137817					3.7028	-0.00193733	22.9282	-0.0010839					22.3808	-0.00138435	22.3808	-0.00108403
	23.3207	-0.00124929					22.7734	-0.00153659	22.7734	-0.00137828					3.76361	-0.00193737	23.3208	-0.00108442					22.7734	-0.00138534	22.7734	-0.00108428
	23.7134	-0.0012495					23.1661	-0.00153685	23.1661	-0.00137838					3.82421	-0.00193746	23.7135	-0.00108488					23.1661	-0.00138621	23.1661	-0.00108452
	24.106	-0.00124969					23.5587	-0.00153708	23.5587	-0.00137851					3.88475	-0.00193735	24.1061	-0.00108527					23.5587	-0.00138718	23.5587	-0.00108475
	24.4986	-0.00124983					23.9514	-0.00153736	23.9514	-0.00137858					3.94541	-0.00193738	24.4988	-0.00108568					23.9513	-0.00138804	23.9514	-0.00108496
	24.8913	-0.00124996					24.344	-0.00153758	24.344	-0.00137871					4.00611	-0.0019375	24.8914	-0.00108608					24.344	-0.00138889	24.344	-0.00108516
	25.2839	-0.00125013					24.7367	-0.00153781	24.7367	-0.00137879					4.06717	-0.00193752	25.2841	-0.00108646					24.7367	-0.00138968	24.7366	-0.00108536
	25.6766	-0.00125028					25.1293	-0.00153808	25.1293	-0.00137889					4.1275	-0.00193741	25.6767	-0.00108684					25.1293	-0.00139048	25.1293	-0.00108554
	26.0692	-0.00125046					25.5219	-0.00153829	25.522	-0.00137902					4.18776	-0.00193748	26.0694	-0.00108717					25.5219	-0.00139125	25.5219	-0.00108566
	26.4619	-0.00125054					25.9146	-0.0015385	25.9146	-0.00137906					4.24871	-0.00193749	26.462	-0.00108754					25.9146	-0.001392	25.9146	-0.0010859
	26.8545	-0.00125069					26.3072	-0.00153872	26.3073	-0.00137918					4.30941	-0.00193738	26.8546	-0.00108786					26.3072	-0.00139271	26.3072	-0.00108606
	27.2472	-0.00125077					26.6999	-0.0015389	26.6999	-0.00137924					4.3704	-0.00193737	27.2473	-0.00108819					26.6999	-0.00139339	26.6999	-0.00108626
	27.6399	-0.00125092					27.0925	-0.00153912	27.0925	-0.00137933					4.43107	-0.00193747	27.6399	-0.0010885					27.0925	-0.00139408	27.0925	-0.00108638
	28.0325	-0.00125103					27.4852	-0.00153928	27.4852	-0.00137944					4.49168	-0.00193751	28.0326	-0.00108877					27.4852	-0.00139472	27.4852	-0.00108654
	28.4252	-0.00125111					27.8778	-0.00153948	27.8778	-0.0013795					4.55191	-0.00193741	28.4252	-0.00108909					27.8778	-0.00139536	27.8778	-0.00108668
	28.8178	-0.00125097					28.2704	-0.00153968	28.2705	-0.00137958					4.61522	-0.00193753	28.8179	-0.00108938					28.2704	-0.00139597	28.2704	-0.00108681
	29.2104	-0.00125132					28.6631	-0.00153984	28.6631	-0.00137966					4.67594	-0.00193755	29.2105	-0.00108965					28.6631	-0.00139658	28.6631	-0.00108695
	29.6031	-0.00125137					29.0557	-0.00154005	29.0558	-0.00137972					4.73662	-0.00193752	29.6032	-0.00108994					29.0558	-0.00139716	29.0558	-0.00108709
	29.9958	-0.0012515					29.4484	-0.0015402	29.4485	-0.00137974					4.79725	-0.00193744	29.9958	-0.00109019					29.4484	-0.00139773	29.4484	-0.00108722
	30.3884	-0.00125157					29.8411	-0.00154038	29.8411	-0.00137988					4.85802	-0.00193752	30.3885	-0.00109041					29.8411	-0.00139829	29.841	-0.00108733
	30.781	-0.00125171					30.2337	-0.00154057	30.2338	-0.00137994					4.91852	-0.00193756	30.7811	-0.00109068					30.2337	-0.00139882	30.2337	-0.00108745
	31.1737	-0.00125174					30.6263	-0.00154071	30.6265	-0.00138003					4.97909	-0.0019386	31.1737	-0.00109091					30.6263	-0.00139937	30.6263	-0.00108757
	31.5663	-0.00125185					31.019	-0.00154087	31.0191	-0.00138006					5.03949	-0.00187961	31.5664	-0.00109117					31.019	-0.0013999	31.019	-0.00108766
	31.959	-0.00125192					31.4117	-0.00154104	31.4117	-0.00138016					5.10006	-0.00183923	31.959	-0.00109139					31.4116	-0.00140041	31.4116	-0.00108779
	32.3516	-0.00125201					31.8043	-0.00154118	31.8044	-0.00138022					5.16051	-0.0018102	32.3517	-0.0010916					31.8043	-0.0014009	31.8043	-0.00108789
	32.7443	-0.00125204					32.1969	-0.00154136	32.197	-0.00138029					5.2213	-0.00178933	32.7444	-0.00109181					32.1969	-0.00140137	32.1969	-0.00108801
	33.1369	-0.00125216					32.5896	-0.00154144	32.5896	-0.00138037					5.28219	-0.00177294	33.137	-0.001092					32.5895	-0.00140185	32.5895	-0.00108776
	33.5295	-0.00125219					32.9822	-0.00154167	32.9823	-0.00138039					5.34284	-0.00175965	33.5296	-0.00109225					32.9822	-0.00140232	32.9822	-0.00108818
	33.9222	-0.00125228					33.3748	-0.00154181	33.375	-0.00138039					5.40441	-0.00174807	33.9223	-0.00109244					33.3748	-0.00140276	33.3748	-0.0010883
	34.3148	-0.00125232					33.7675	-0.00154195	33.7676	-0.00138052					5.4643	-0.00173767	34.3149	-0.00109264					33.7675	-0.00140322	33.7675	-0.00108835
	34.7075	-0.0012524					34.1602	-0.00154209	34.1602	-0.00138053					5.52506	-0.00172838	34.7075	-0.00109284					34.1601	-0.00140367	34.1601	-0.00108847
	35.1001	-0.00125243					34.5528	-0.00154222	34.5529	-0.00138065					5.58549	-0.00171994	35.1002	-0.00109274					34.5528	-0.00140407	34.5528	-0.00108855
	35.4928	-0.00125253					34.9454	-0.00154239	34.9455	-0.00138071					5.64594	-0.00171201	35.4929	-0.00109322					34.9454	-0.00140449	34.9454	-0.00108862
	35.8854	-0.00125254					35.3381	-0.00154252	35.3381	-0.00138074					5.70627	-0.00170474	35.8855	-0.00109339					35.3381	-0.00140491	35.3381	-0.0010887
	36.2781	-0.00125261					35.7307	-0.00154265	35.7308	-0.00138082					5.76688	-0.00169805	36.2781	-0.00109357					35.7307	-0.00140531	35.7307	-0.0010888
	36.6707	-0.00125268					36.1234	-0.00154277	36.1235	-0.00138082					5.82759	-0.00169182	36.6708	-0.00109374					36.1234	-0.00140572	36.1234	-0.00108889
	37.0634	-0.00125236					36.516	-0.00154289	36.5161	-0.00138093					5.88822	-0.00168585	37.0634	-0.00109391					36.516	-0.00140612	36.516	-0.00108896
	37.456	-0.00125279					36.9087	-0.00154303	36.9087	-0.00138096					5.94946	-0.00168013	37.4561	-0.0010941					36.9087	-0.00140621	36.9087	-0.00108906
	37.8486	-0.00125279					37.3013	-0.00154316	37.3014	-0.00138101					6.01012	-0.00167495	37.8487	-0.00109426					37.3013	-0.00140685	37.3013	-0.00108877
	38.2413	-0.00125287					37.694	-0.00154324	37.6941	-0.00138106					6.07114	-0.00166986	38.2414	-0.00109441					37.6939	-0.00140721	37.6939	-0.00108918
	38.6339	-0.00125293					38.0866	-0.0015434	38.0867	-0.00138106					6.13152	-0.0016649	38.634	-0.00109455					38.0866	-0.0014076	38.0866	-0.00108927
	39.0266	-0.00125296					38.4792	-0.00154353	38.4793	-0.00138114					6.19194	-0.00166028	39.0267	-0.00109473					38.4792	-0.00140797	38.4792	-0.00108932
	39.4192	-0.00125304					38.8719	-0.00154367	38.872	-0.0013812					6.25295	-0.00165584	39.4193	-0.00109486					38.8719	-0.00140831	38.8719	-0.00108941
	39.8119	-0.00125304					39.2645	-0.00154377	39.2646	-0.00138123					6.31345	-0.0016515	39.812	-0.00109503					39.2645	-0.00140867	39.2645	-0.00108948
	40.2045	-0.00125309					39.6572	-0.00154389	39.6573	-0.00138129					6.37403	-0.00164722	40.2046	-0.00109516					39.6572	-0.001409	39.6572	-0.00108953
	40.5972	-0.00125315					40.0498	-0.00154402	40.0499	-0.00138132					6.43462	-0.00164314	40.5972	-0.00109531					40.0498	-0.00140932	40.0498	-0.00108961
	40.9898	-0.00125316					40.4425	-0.00154412	40.4426	-0.00138136					6.49862	-0.00163921	40.9899	-0.00109543					40.4424	-0.00140967	40.4425	-0.00108965
	41.3825	-0.00125323					40.8351	-0.00154417	40.8352	-0.00138141					6.55946	-0.00163524	41.3825	-0.00109558					40.8351	-0.00140999	40.8351	-0.00108974
	41.7751	-0.00125326					41.2278	-0.00154435	41.2278	-0.00138145					6.62056	-0.00163141	41.7752	-0.00109571					41.2278	-0.00141031	41.2278	-0.00108977
	42.1677	-0.00125327					41.6204	-0.00154449	41.6205	-0.00138152					6.68135	-0.00162759	42.1678	-0.00109584					41.6204	-0.00141062	41.6204	-0.00108985
	42.5604	-0.00125334					42.013	-0.00154456	42.0131	-0.00138154					6.74214	-0.00162409	42.5605	-0.00109602					42.013	-0.00141095	42.013	-0.00108991
	42.953	-0.00125332					42.4057	-0.00154469	42.4058	-0.00138156					6.81377	-0.0016205	42.9531	-0.0010961					42.4057	-0.00141123	42.4057	-0.00108997
	43.3457	-0.00125337					42.7983	-0.00154479	42.7984	-0.00138166					6.87465	-0.00161702	43.3457	-0.00109625					42.7983	-0.00141156	42.7984	-0.00109003
	43.7383	-0.00125342					43.191	-0.00154489	43.1911	-0.00138164					6.93566	-0.0016137	43.7384	-0.00109637					43.191	-0.00141185	43.191	-0.0010901
	44.131	-0.00125346					43.5836	-0.001545	43.5837	-0.00138172					6.99646	-0.00161035	44.131	-0.0010965					43.5836	-0.00141215	43.5836	-0.00109013
	44.5236	-0.00125351					43.9763	-0.00154511	43.9763	-0.00138171					7.05691	-0.001607	44.5237	-0.00109663					43.9763	-0.00141214	43.9763	-0.00109021
	44.9163	-0.0012535					44.3689	-0.0015452	44.369	-0.00138178					7.11724	-0.00160371	44.9163	-0.00109672					44.3689	-0.00141272	44.3689	-0.00109026
	45.3089	-0.00125358					44.7616	-0.00154531	44.7617	-0.00138181					7.17783	-0.00160056	45.309	-0.00109687					44.7615	-0.001413	44.7615	-0.00109032
	45.7015	-0.00125358					45.1542	-0.0015454	45.1543	-0.00138185					7.2384	-0.00159732	45.7016	-0.00109696					45.1542	-0.00141329	45.1542	-0.00109035
	46.0942	-0.00125364					45.5468	-0.00154551	45.5469	-0.00138189					7.29835	-0.00159419	46.0943	-0.00109709					45.5468	-0.00141357	45.5468	-0.00109041
	46.4869	-0.00125362					45.9395	-0.0015456	45.9396	-0.00138192					7.35845	-0.00159066	46.4869	-0.00109721					45.9395	-0.00141385	45.9395	-0.00109046
	46.8795	-0.00125365					46.3322	-0.00154568	46.3322	-0.00138196					7.41948	-0.00158766	46.8796	-0.00109732					46.3321	-0.00141412	46.3321	-0.00109051
	47.2721	-0.00125369					46.7248	-0.00154582	46.7249	-0.001382					7.48023	-0.00158467	47.2722	-0.00109744					46.7248	-0.0014144	46.7248	-0.00109057
	47.6648	-0.00125371					47.1174	-0.00154588	47.1176	-0.00138202					7.54088	-0.00158161	47.6649	-0.00109751					47.1174	-0.00141466	47.1174	-0.00109057
	48.0574	-0.00125376					47.5101	-0.00154599	47.5102	-0.00138206					7.60138	-0.00157864	48.0575	-0.00109763					47.51	-0.00141492	47.51	-0.00109064
	48.4501	-0.00125378					47.9027	-0.00154609	47.9028	-0.00138209					7.66185	-0.00157582	48.4501	-0.00109772					47.9027	-0.00141518	47.9027	-0.00109066
	48.8427	-0.00125379					48.2954	-0.00154618	48.2955	-0.00138213					7.72279	-0.00157292	48.8428	-0.00109784					48.2953	-0.00141543	48.2953	-0.00109072
	49.2354	-0.00125382					48.688	-0.00154627	48.6881	-0.00138217					7.78328	-0.00157001	49.2354	-0.00109794					48.688	-0.00141568	48.688	-0.00109077
	49.628	-0.00125386					49.0807	-0.00154636	49.0807	-0.00138217					7.84358	-0.00156723	49.6281	-0.00109803					49.0807	-0.00141596	49.0807	-0.00109082
	50.0206	-0.0012539					49.4733	-0.00154647	49.4734	-0.00138221					7.90407	-0.00156439	50.0207	-0.00109813					49.4733	-0.0014162	49.4733	-0.00109086
	50.4133	-0.0012539					49.8659	-0.00154655	49.866	-0.00138228					7.96498	-0.0015616	50.4134	-0.00109822					49.8659	-0.00141644	49.866	-0.00109089
	50.806	-0.00125395					50.2586	-0.00154663	50.2587	-0.00138228					8.02558	-0.00155874	50.806	-0.00109833					50.2586	-0.00141667	50.2586	-0.00109091
							50.6512	-0.00154674	50.6513	-0.00138232					8.08677	-0.00155598	51.1986	-0.00109842					50.6513	-0.00141691	50.6512	-0.00109099
															8.14754	-0.00155329
															8.20791	-0.00155048
															8.26823	-0.00154778
															8.3292	-0.00154514
															8.39295	-0.00154247
															8.45386	-0.00153973
															8.51469	-0.00153715
															8.57551	-0.00153446
															8.6371	-0.00153184
															8.69769	-0.00152922
															8.75858	-0.00152668
															8.81925	-0.00152416
															8.88026	-0.0015216
															8.94045	-0.00151902
															9.00153	-0.00151656
															9.06231	-0.00151411
															9.12268	-0.00151157
															9.18319	-0.00150911
															9.24435	-0.00150673
															9.30485	-0.00150429
															9.36549	-0.00150179
															9.42599	-0.00149949
															9.48748	-0.00149709
															9.54778	-0.00149469
															9.60779	-0.00149229
															9.66818	-0.00149001
															9.72896	-0.00148769
															9.78973	-0.00148527
															9.8503	-0.00148298
															9.91104	-0.0014807
															9.97146	-0.00148619
															10.0317	-0.00155988
															10.0919	-0.00161258
															10.1526	-0.00165203
															10.2133	-0.00168246
															10.2764	-0.00170625
															10.3371	-0.00172505
															10.3977	-0.0017403
															10.4581	-0.00175309
															10.5181	-0.00176293
															10.5786	-0.00177119
															10.6394	-0.00177812
															10.6997	-0.00178376
															10.7604	-0.00178865
															10.8211	-0.00179289
															10.882	-0.00179633
															10.9422	-0.00179931
															11.0034	-0.00180216
															11.0641	-0.00180449
															11.1246	-0.00180647
															11.1852	-0.00180829
															11.246	-0.00180989
															11.3067	-0.00181125
															11.3674	-0.00181239
															11.4273	-0.00181355
															11.4876	-0.00181462
															11.548	-0.00181544
															11.6087	-0.00181621
															11.6692	-0.00181715
															11.7302	-0.00181788
															11.7908	-0.00181846
															11.8514	-0.00181918
															11.9118	-0.00181979
															11.9723	-0.00182035
															12.0326	-0.0018208
															12.0932	-0.00182136
															12.1569	-0.00182187
															12.2175	-0.00182214
															12.2777	-0.00182265
															12.3377	-0.00182318
															12.398	-0.00182356
															12.4585	-0.00182392
															12.5193	-0.00182432
															12.5797	-0.00182478
															12.6405	-0.00182512
															12.7014	-0.00182548
															12.7618	-0.00182596
															12.8226	-0.0018264
															12.8834	-0.00182664
															12.9443	-0.001827
															13.0048	-0.00182743
															13.0653	-0.00182769
															13.1262	-0.00182803
															13.1871	-0.00182843
															13.2476	-0.00182884
															13.3079	-0.00182911
															13.3687	-0.00182947
															13.4291	-0.00182994
															13.4898	-0.00183028
															13.5501	-0.00183052
															13.6106	-0.00183086
															13.6713	-0.00183129
															13.7312	-0.00183148
															13.7917	-0.00183178
															13.8526	-0.00183214
															13.9132	-0.0018325
															13.9736	-0.00183275
															14.0373	-0.0018331
															14.0976	-0.00183352
															14.158	-0.00183381
															14.2186	-0.00183404
															14.2789	-0.00183449
															14.3396	-0.00183482
															14.4147	-0.00183504
															14.4758	-0.0018354
															14.5372	-0.00183578
															14.5979	-0.00183596
															14.6584	-0.00183627
															14.7195	-0.00183661
															14.7796	-0.00183681
															14.8404	-0.00183711
															14.9012	-0.00183745
															14.9617	-0.00183781
															15.0223	-0.00183811
															15.0829	-0.00183831
															15.1438	-0.00183861
															15.2043	-0.00183899
															15.2652	-0.00183919
															15.3256	-0.00183942
															15.3863	-0.00183983
															15.4472	-0.00184013
															15.5079	-0.00184031
															15.5682	-0.0018406
															15.6288	-0.0018409
															15.6897	-0.00184111
															15.7505	-0.00184134
															15.8115	-0.00184162
															15.8725	-0.00184196
															15.9357	-0.00184218
															15.9956	-0.00184237
															16.056	-0.00184279
															16.117	-0.00184305
															16.1774	-0.00184328
															16.2378	-0.00184351
															16.2983	-0.0018438
															16.3589	-0.00184406
															16.4196	-0.00184415
															16.4796	-0.00184447
															16.5406	-0.00184472
															16.6011	-0.0018449
															16.6616	-0.00184509
															16.7226	-0.00184546
															16.7835	-0.00184564
															16.8444	-0.0018458
															16.9043	-0.00184618
															16.9652	-0.00184635
															17.0258	-0.00184651
															17.0871	-0.00184676
															17.148	-0.00184702
															17.2087	-0.00184717
															17.2699	-0.00184736
															17.3306	-0.00184762
															17.3907	-0.00184785
															17.4515	-0.00184794
															17.5121	-0.00184814
															17.5728	-0.00184847
															17.6337	-0.00184864
															17.6948	-0.00184878
															17.7558	-0.00184906
															17.8194	-0.00184931
															17.8802	-0.00184942
															17.9408	-0.00184958
															18.0017	-0.00184984
															18.0627	-0.00185005
															18.1234	-0.00185011
															18.1841	-0.00185033
															18.2451	-0.00185059
															18.3051	-0.00185072
															18.3663	-0.0018509
															18.4268	-0.00185117
															18.4882	-0.00185139
															18.5491	-0.00185153
															18.6099	-0.00185167
															18.6709	-0.00185188
															18.7314	-0.00185207
															18.7918	-0.00185215
															18.8525	-0.0018524
															18.9134	-0.00185253
															18.974	-0.00185263
															19.0347	-0.00185282
															19.0957	-0.00185307
															19.1564	-0.00185317
															19.2167	-0.0018533
															19.2776	-0.0018536
															19.3384	-0.00185375
															19.399	-0.00185388
															19.4595	-0.00185402
															19.5207	-0.00185424
															19.5816	-0.00185435
															19.6424	-0.00185446
															19.7067	-0.00185458
															19.7673	-0.00185486
															19.8278	-0.00185501
															19.8889	-0.00185507
															19.9497	-0.0018553
															20.0099	-0.0018555
															20.0707	-0.00185564
															20.1308	-0.00185566
															20.1911	-0.00185586
															20.2519	-0.00185605
															20.3129	-0.00185605
															20.3739	-0.00185621
															20.4353	-0.00185644
															20.4959	-0.00185656
															20.5564	-0.00185661
															20.6167	-0.00185689
															20.6779	-0.00185706
															20.7386	-0.00185718
															20.7992	-0.00185721
															20.86	-0.00185743
															20.921	-0.00185759
															20.9816	-0.00185758
															21.0418	-0.00185777
															21.1022	-0.00185793
															21.1633	-0.00185796
															21.2243	-0.00185804
															21.2851	-0.00185834
															21.3458	-0.00185838
															21.4071	-0.00185843
															21.4679	-0.00185871
															21.5285	-0.00185884
															21.5922	-0.00185886
															21.6531	-0.00185899
															21.7138	-0.00185917
															21.7749	-0.00185931
															21.8358	-0.00185933
															21.897	-0.00185949
															21.9577	-0.00185965
															22.0345	-0.00185973
															22.0954	-0.00185977
															22.1563	-0.00186006
															22.217	-0.00186015
															22.2775	-0.00186024
															22.3383	-0.00186036
															22.399	-0.00186052
															22.4591	-0.0018606
															22.5207	-0.00186063
															22.5816	-0.00186077
															22.6425	-0.00186092
															22.7042	-0.00186103
															22.7652	-0.00186112
															22.8263	-0.00186116
															22.8874	-0.0018613
															22.948	-0.00186146
															23.0086	-0.00186144
															23.0695	-0.00186157
															23.1303	-0.00186181
															23.191	-0.00186181
															23.252	-0.00186189
															23.3127	-0.00186213
															23.3727	-0.00186214
															23.4333	-0.00186224
															23.4971	-0.00186243
															23.558	-0.00186253
															23.6196	-0.00186254
															23.6806	-0.00186272
															23.7416	-0.00186286
															23.8023	-0.00186288
															23.8628	-0.00186299
															23.9234	-0.00186314
															23.984	-0.00186311
															24.0446	-0.0018632
															24.1054	-0.0018633
															24.1661	-0.0018635
															24.2271	-0.00186353
															24.2873	-0.00186363
															24.3479	-0.0018638
															24.4085	-0.00186386
															24.4694	-0.00186391
															24.5304	-0.0018641
															24.5913	-0.00186422
															24.652	-0.00186417
															24.7128	-0.00186428
															24.7731	-0.0018644
															24.8342	-0.00186433
															24.8948	-0.00186445
															24.9554	-0.00186458
															25.0166	-0.00186473
															25.0778	-0.00186475
															25.1388	-0.00186488
															25.1991	-0.00186502
															25.26	-0.00186507
															25.3211	-0.00186513
															25.3847	-0.00186527
															25.4454	-0.0018654
															25.5062	-0.0018654
															25.5671	-0.00186551
															25.6278	-0.00186562
															25.6879	-0.00186573
															25.7489	-0.0018657
															25.8095	-0.00186583
															25.871	-0.00186601
															25.9317	-0.00186591
															25.9924	-0.00186598
															26.0538	-0.00186616
															26.1144	-0.00186624
															26.1754	-0.00186621
															26.2364	-0.00186635
															26.297	-0.0018665
															26.3581	-0.00186656
															26.4186	-0.0018666
															26.4797	-0.00186671
															26.54	-0.00186684
															26.6004	-0.00186677
															26.6611	-0.00186688
															26.7217	-0.00186701
															26.7825	-0.00186701
															26.8428	-0.00186705
															26.9044	-0.0018672
															26.9654	-0.00186732
															27.0259	-0.0018674
															27.0871	-0.0018674
															27.1484	-0.00186752
															27.2092	-0.00186764
															27.2738	-0.00186758
															27.3346	-0.00186773
															27.3957	-0.00186782
															27.4562	-0.00186786
															27.5162	-0.00186785
															27.5767	-0.00186793
															27.638	-0.0018681
															27.6985	-0.00186811
															27.7588	-0.00186808
															27.8197	-0.00186835
															27.8805	-0.00186843
															27.9414	-0.00186841
															28.0019	-0.00186849
															28.0627	-0.0018686
															28.1233	-0.0018686
															28.1843	-0.00186862
															28.245	-0.00186871
															28.3061	-0.00186884
															28.3671	-0.00186882
															28.4272	-0.00186887
															28.4877	-0.00186908
															28.5485	-0.00186912
															28.6094	-0.00186913
															28.671	-0.00186923
															28.7316	-0.00186934
															28.7926	-0.00186933
															28.8539	-0.00186935
															28.9147	-0.00186949
															28.9753	-0.00186951
															29.0361	-0.00186953
															29.0968	-0.00186958
															29.1604	-0.00186982
															29.2213	-0.00186983
															29.2818	-0.00186979
															29.342	-0.00186992
															29.4025	-0.00187006
															29.4637	-0.00187009
															29.5246	-0.00187009
															29.5849	-0.0018702
															29.6588	-0.00187031
															29.7196	-0.00187023
															29.7803	-0.00187031
															29.8408	-0.00187043
															29.9012	-0.0018704
															29.9618	-0.00187041
															30.023	-0.00187057
															30.0841	-0.00187068
															30.1449	-0.0018707
															30.2054	-0.00187073
															30.2655	-0.00187076
															30.3261	-0.00187095
															30.3873	-0.001871
															30.4481	-0.00187096
															30.5087	-0.0018711
															30.5696	-0.00187116
															30.6302	-0.00187113
															30.6914	-0.00187117
															30.752	-0.00187125
															30.813	-0.00187133
															30.8739	-0.00187134
															30.9351	-0.00187142
															30.9959	-0.00187154
															31.0593	-0.00187164
															31.1201	-0.00187159
															31.1803	-0.00187172
															31.241	-0.00187181
															31.3015	-0.00187177
															31.3621	-0.00187184
															31.423	-0.00187195
															31.4838	-0.00187197
															31.5443	-0.00187195
															31.605	-0.00187198
															31.6656	-0.00187215
															31.7262	-0.00187217
															31.7873	-0.00187223
															31.8487	-0.00187232
															31.9093	-0.0018724
															31.9711	-0.00187244
															32.032	-0.00187243
															32.0924	-0.00187252
															32.1532	-0.00187257
															32.2142	-0.00187253
															32.2749	-0.00187261
															32.3358	-0.00187273
															32.3964	-0.00187278
															32.4571	-0.00187274
															32.5178	-0.00187287
															32.5782	-0.00187298
															32.6391	-0.00187295
															32.7002	-0.00187302
															32.7608	-0.00187313
															32.8218	-0.00187315
															32.8829	-0.00187313
															32.9465	-0.00187324
															33.007	-0.00187329
															33.0678	-0.00187326
															33.1281	-0.0018733
															33.1886	-0.00187347
															33.2493	-0.00187348
															33.3097	-0.00187343
															33.371	-0.00187361
															33.432	-0.00187366
															33.4925	-0.00187365
															33.5536	-0.00187373
															33.6143	-0.00187382
															33.6747	-0.0018738
															33.7357	-0.0018738
															33.7966	-0.00187392
															33.8579	-0.00187395
															33.9181	-0.00187393
															33.9784	-0.00187397
															34.0393	-0.00187412
															34.1003	-0.00187415
															34.1614	-0.00187412
															34.2222	-0.00187426
															34.2826	-0.00187433
															34.3433	-0.0018744
															34.4033	-0.00187433
															34.4642	-0.00187443
															34.5248	-0.0018745
															34.5863	-0.00187445
															34.6475	-0.00187447
															34.7081	-0.00187463
															34.7688	-0.00187471
															34.8322	-0.00187472
															34.8925	-0.00187477
															34.9542	-0.00187486
															35.0151	-0.00187493
															35.0761	-0.00187487
															35.1372	-0.00187488
															35.1981	-0.00187503
															35.2588	-0.00187502
															35.3201	-0.00187498
															35.3811	-0.00187505
															35.4423	-0.00187513
															35.5036	-0.0018751
															35.5641	-0.0018751
															35.6249	-0.0018753
															35.686	-0.00187531
															35.7468	-0.00187527
															35.8076	-0.00187542
															35.8685	-0.00187549
															35.929	-0.00187548
															35.9896	-0.00187554
															36.0501	-0.00187564
															36.1109	-0.00187557
															36.1715	-0.00187558
															36.232	-0.00187566
															36.2928	-0.00187573
															36.3542	-0.00187573
															36.4152	-0.00187579
															36.4761	-0.00187593
															36.5374	-0.00187591
															36.5977	-0.00187591
															36.6583	-0.00187603
															36.722	-0.00187609
															36.7826	-0.00187601
															36.8434	-0.00187614
															36.9045	-0.00187621
															36.9653	-0.00187622
															37.0258	-0.00187616
															37.0871	-0.00187619
															37.1476	-0.00187632
															37.208	-0.00187626
															37.2835	-0.00187623
															37.3439	-0.00187647
															37.4053	-0.00187652
															37.4663	-0.00187652
															37.5269	-0.00187652
															37.5875	-0.00187665
															37.6476	-0.00187662
															37.7084	-0.00187655
															37.7694	-0.00187664
															37.8301	-0.00187668
															37.8913	-0.00187682
															37.952	-0.00187672
															38.0128	-0.00187675
															38.0736	-0.00187685
															38.1339	-0.00187689
															38.1943	-0.00187682
															38.2553	-0.00187693
															38.3168	-0.00187705
															38.3776	-0.00187706
															38.4385	-0.00187703
															38.4994	-0.00187717
															38.5597	-0.00187725
															38.6242	-0.00187718
															38.6848	-0.00187727
															38.7461	-0.00187737
															38.8072	-0.00187732
															38.8677	-0.00187733
															38.928	-0.00187738
															38.9886	-0.00187746
															39.0496	-0.00187744
															39.1103	-0.00187744
															39.1709	-0.00187757
															39.2316	-0.00187755
															39.2926	-0.00187752
															39.3531	-0.00187771
															39.4142	-0.00187771
															39.4743	-0.00187768
															39.5349	-0.00187779
															39.596	-0.00187789
															39.6568	-0.00187781
															39.7176	-0.00187786
															39.7784	-0.00187792
															39.8388	-0.00187791
															39.8991	-0.00187786
															39.9594	-0.00187795
															40.0213	-0.00187802
															40.0822	-0.00187804
															40.1429	-0.00187801
															40.2044	-0.00187821
															40.2652	-0.00187825
															40.3258	-0.00187818
															40.3865	-0.0018782
															40.4472	-0.00187827
															40.5112	-0.00187824
															40.572	-0.0018782
															40.633	-0.0018783
															40.6938	-0.00187838
															40.7542	-0.00187833
															40.815	-0.00187832
															40.8757	-0.00187848
															40.9371	-0.00187852
															40.9975	-0.0018785
															41.0582	-0.00187858
															41.1192	-0.00187868
															41.1798	-0.00187869
															41.2406	-0.00187865
															41.3011	-0.00187872
															41.3621	-0.00187872
															41.4229	-0.00187866
															41.484	-0.00187865
															41.5448	-0.00187881
															41.6061	-0.00187877
															41.667	-0.00187876
															41.7274	-0.00187894
															41.7875	-0.00187898
															41.8486	-0.00187894
															41.9091	-0.00187903
															41.9703	-0.00187911
															42.0312	-0.00187912
															42.0915	-0.0018791
															42.152	-0.00187913
															42.2124	-0.00187921
															42.2739	-0.00187913
															42.3349	-0.00187917
															42.398	-0.00187931
															42.459	-0.0018793
															42.5201	-0.00187927
															42.5809	-0.00187929
															42.6415	-0.00187941
															42.7017	-0.00187948
															42.7625	-0.00187941
															42.8235	-0.00187951
															42.884	-0.00187963
															42.9447	-0.00187949
															43.0059	-0.00187954
															43.0669	-0.00187961
															43.1275	-0.00187958
															43.1884	-0.00187956
															43.2494	-0.00187961
															43.3098	-0.00187974
															43.3711	-0.00187972
															43.4319	-0.00187972
															43.4925	-0.00187982
															43.554	-0.00187988
															43.6142	-0.00187979
															43.6749	-0.00187984
															43.7361	-0.00187996
															43.7975	-0.00187987
															43.8583	-0.00187989
															43.9196	-0.00187997
															43.9802	-0.00188002
															44.0409	-0.00188
															44.1018	-0.00188
															44.1627	-0.00188015
															44.2234	-0.00188013
															44.2875	-0.0018801
															44.3484	-0.00188018
															44.4098	-0.00188024
															44.4708	-0.00188022
															44.5309	-0.0018802
															44.5913	-0.00188027
															44.6519	-0.0018803
															44.7125	-0.00188025
															44.7737	-0.00188025
															44.8342	-0.0018804
															44.9119	-0.00188041
															44.9724	-0.00188036
															45.0336	-0.00188056
															45.0946	-0.00188057
															45.1553	-0.00188057
															45.2162	-0.00188054
															45.2772	-0.00188059
															45.3382	-0.00188062
															45.3987	-0.00188057
															45.4592	-0.0018807
															45.5206	-0.0018807
															45.5817	-0.00188073
															45.6427	-0.00188072
															45.7039	-0.00188068
															45.765	-0.00188074
															45.8263	-0.00188084
															45.8868	-0.00188083
															45.9472	-0.00188076
															46.0079	-0.00188094
															46.0691	-0.00188098
															46.1301	-0.00188092
															46.1932	-0.001881
															46.2546	-0.00188108
															46.3153	-0.00188097
															46.3753	-0.001881
															46.4364	-0.00188108
															46.4968	-0.00188116
															46.5579	-0.00188107
															46.6191	-0.00188113
															46.6803	-0.0018812
															46.7414	-0.00188115
															46.8019	-0.00188116
															46.8629	-0.00188128
															46.9238	-0.0018813
															46.9845	-0.00188128
															47.0456	-0.00188142
															47.1065	-0.00188143
															47.1672	-0.00188144
															47.228	-0.00188142
															47.288	-0.00188146
															47.349	-0.00188153
															47.41	-0.00188143
															47.4709	-0.00188153
															47.5318	-0.00188155
															47.5927	-0.00188155
															47.6542	-0.00188154
															47.7148	-0.00188161
															47.7756	-0.00188169
															47.837	-0.00188168
															47.8981	-0.0018817
															47.959	-0.00188178
															48.0204	-0.00188185
															48.0839	-0.0018817
															48.1444	-0.00188177
															48.2046	-0.00188177
															48.2652	-0.00188186
															48.3258	-0.00188179
															48.3872	-0.00188178
															48.4479	-0.00188199
															48.5092	-0.00188199
															48.5706	-0.00188194
															48.6313	-0.00188205
															48.692	-0.00188212
															48.7528	-0.00188213
															48.8138	-0.00188205
															48.8748	-0.00188215
															48.9357	-0.00188214
															48.997	-0.00188211
															49.0574	-0.00188217
															49.1178	-0.00188221
															49.1784	-0.00188219
															49.2389	-0.00188218
															49.2995	-0.00188232
															49.3599	-0.00188234
															49.4208	-0.00188227
															49.4814	-0.00188241
															49.5422	-0.00188244
															49.6032	-0.00188244
															49.6638	-0.00188241
															49.7247	-0.00188249
															49.7854	-0.00188248
															49.8461	-0.00188239
															49.9067	-0.00188246
															49.971	-0.00188255
															50.0314	-0.00188252
															50.0938	-0.00188249
															50.155	-0.00188255
															50.2172	-0.00188265
															50.2783	-0.00188261
															50.339	-0.00188263
															50.3998	-0.00188276
															50.46	-0.00188278
															50.5203	-0.00188268
															50.5813	-0.00188275
															50.642	-0.00188283
															50.7029	-0.0018827
															50.7639	-0.00188274
															50.8249	-0.00188283
															50.8859	-0.00188286
															50.9466	-0.00188285

## Sheet: Fig. 3
		Fig. 3(c)								Fig. 3(d)																	Fig. 3(e)																	Fig. 3(f)
		Vg (V)	IL Id (A) (N2)	IL Id (A) (NO2)	Vg (V)	IG Id (A) (N2)	IG Id (A) (NO2)			Time (s)	NO2 concentration (ppm)	Time (s)	IG Id (A)	IL Id (A)	Time (s)	NO2 concentration (ppm)	Time (s)	IG Id (A)	IL Id (A)	Time (s)	NO2 concentration (ppm)	Time	IG Id (A)	IL Id (A)			Time (s)	NO2 concentration (ppm)	Time (s)	IG Id (A)	IL Id (A)	Time (s)	NO2 concentration (ppm)	Time (s)	IG Id (A)	IL Id (A)	Time (s)	NO2 concentration (ppm)	Time (s)	IG Id (A)	IL Id (A)			Time (s)	NO2 concentration (ppm)	Time (s)	IG Id (A)	IL Id (A)	Time (s)
		-1	-0.00582831	-0.00834285	-1	-0.00621944	-0.00745549			0	0	1.70813	-0.00180071	-0.0022075	0	0	1.70813	-0.00183219	-0.00220896	0	0	1.70813	-0.00164011	-0.00184991			0	0	1.80657	-0.00303768	-0.00303349	0	0	1.80657	-0.00269385	-0.00358747	0	0	1.80657	-0.002955	-0.0036291			0	0	0.746508	-0.00184501	-0.00263849	0
		-0.99	-0.00582979	-0.00834323	-0.995	-0.00622576	-0.00745689			100	0	2.98735	-0.00180041	-0.00220771	100	0	2.98735	-0.00183226	-0.00220916	100	0	2.98735	-0.00164008	-0.00184978			100	0	3.52754	-0.00303799	-0.00303372	100	0	3.52754	-0.00269395	-0.00358796	100	0	3.52754	-0.00295498	-0.00362926			100	0	1.33837	-0.00184502	-0.00263822	100
		-0.98	-0.00583123	-0.00834394	-0.99	-0.00623175	-0.00745874			100	200	4.26631	-0.00179998	-0.00220776	100	400	4.26631	-0.00183198	-0.00220919	100	600	4.26631	-0.00164014	-0.00184961			100	200	5.24787	-0.00303802	-0.00303355	100	200	5.24787	-0.00269381	-0.00358806	100	200	5.24787	-0.00295605	-0.00362933			100	200	1.93028	-0.00184502	-0.0026381	100
		-0.97	-0.0058324	-0.00834394	-0.985	-0.00623791	-0.00746056			130	200	5.5454	-0.00180012	-0.00220779	130	400	5.5454	-0.00183247	-0.00220948	130	600	5.5454	-0.0016401	-0.00184975			120	200	6.97281	-0.00303728	-0.00303337	120	200	6.97281	-0.00269383	-0.00358796	120	200	6.97281	-0.00295666	-0.00362932			130	200	2.52217	-0.00184502	-0.00263802	130
		-0.96	-0.00583338	-0.00834407	-0.98	-0.006243	-0.00746176			130	0	6.82396	-0.00180065	-0.00220798	130	0	6.82396	-0.00183188	-0.0022097	130	0	6.82396	-0.00163991	-0.00184978			120	0	8.70168	-0.00303789	-0.00303372	120	200	8.70168	-0.00269355	-0.00358808	120	200	8.70168	-0.00295593	-0.00362904			130	0	3.11407	-0.00184502	-0.00263796	130
		-0.95	-0.00583413	-0.00834438	-0.975	-0.00624834	-0.00746322			800	0	8.1154	-0.00180063	-0.00220719	800	0	8.1154	-0.00183225	-0.00220941	800	0	8.1154	-0.00163977	-0.00184973			140	0	10.4817	-0.00303789	-0.00303345	140	200	10.4817	-0.00269355	-0.00358804	140	200	10.4817	-0.00295661	-0.00362889			1000	0	3.70594	-0.00184506	-0.0026379	230
		-0.94	-0.00583497	-0.00834461	-0.97	-0.00625313	-0.00746495					9.39597	-0.00180055	-0.00220778			9.39597	-0.00183189	-0.00220923			9.39597	-0.00163945	-0.00184971			140	0	12.0957	-0.00303766	-0.00303372	140	0	12.0957	-0.00269342	-0.00358811	140	200	12.0957	-0.00295674	-0.00362925					4.29783	-0.00184504	-0.00263784	230
		-0.93	-0.00583568	-0.00834526	-0.965	-0.00625757	-0.00746622					10.6739	-0.00180061	-0.00220776			10.6739	-0.00183082	-0.00220971			10.6739	-0.00163999	-0.00184964			160	0	13.7059	-0.00303781	-0.00303322	160	0	13.7059	-0.00269351	-0.00358801	160	200	13.7059	-0.0029575	-0.00362903					4.88971	-0.00184507	-0.00263783	260
		-0.92	-0.00583639	-0.00834534	-0.96	-0.00626128	-0.00746749					11.9523	-0.00180014	-0.00220808			11.9523	-0.00183159	-0.00220976			11.9523	-0.00164029	-0.00184998			160	0	15.316	-0.00303816	-0.00303392	160	0	15.316	-0.00269362	-0.00358795	160	0	15.316	-0.00295694	-0.00362926					5.48159	-0.00184508	-0.00263782	260
		-0.91	-0.00583696	-0.00834561	-0.955	-0.00626483	-0.00746899					13.2324	-0.00180063	-0.00220782			13.2324	-0.00183189	-0.00220948			13.2324	-0.00164025	-0.00184957			800	0	16.9428	-0.00303788	-0.00303347	800	0	16.9428	-0.00269375	-0.00358772	800	0	16.9428	-0.00295739	-0.00362924					6.07346	-0.00184506	-0.00263777	1000
		-0.9	-0.00583733	-0.0083457	-0.95	-0.00626841	-0.00747001					14.5101	-0.00180048	-0.00220771			14.5101	-0.0018316	-0.00220879			14.5101	-0.00163986	-0.00184954					18.5541	-0.00303816	-0.00303322			18.5541	-0.00269384	-0.00358758			18.5541	-0.00295729	-0.00362966					6.66533	-0.00184507	-0.00263779
		-0.89	-0.00583817	-0.00834568	-0.945	-0.00627189	-0.00747117					15.8011	-0.00180063	-0.00220783			15.8011	-0.00183199	-0.00220971			15.8011	-0.00164002	-0.00184964					20.1624	-0.00303824	-0.0030334			20.1624	-0.00269325	-0.00358791			20.1624	-0.00295754	-0.00362898					7.25721	-0.00184508	-0.00263774
		-0.88	-0.00583858	-0.00834563	-0.94	-0.00627505	-0.00747273					17.0809	-0.00180101	-0.00220783			17.0809	-0.0018319	-0.00220929			17.0809	-0.00163967	-0.00184944					22.136	-0.00303806	-0.00303339			22.136	-0.00269397	-0.00358784			22.136	-0.0029573	-0.00362918					7.8491	-0.00184512	-0.00263773
		-0.87	-0.00583932	-0.00834574	-0.935	-0.00627733	-0.00747394					18.3581	-0.00180085	-0.00220758			18.3581	-0.00183198	-0.00220964			18.3581	-0.00163989	-0.00184945					24.1074	-0.00303799	-0.00303314			24.1074	-0.00269344	-0.00358797			24.1074	-0.00295722	-0.00362889					8.44098	-0.00184511	-0.00263773
		-0.86	-0.00583989	-0.00834573	-0.93	-0.00628018	-0.00747485					19.655	-0.00180086	-0.00220769			19.655	-0.00183187	-0.00220927			19.655	-0.00164049	-0.00184938					26.0972	-0.00303799	-0.00303337			26.0972	-0.00269407	-0.00358772			26.0972	-0.00295795	-0.00362909					9.03287	-0.00184511	-0.00263772
		-0.85	-0.00584011	-0.00834574	-0.925	-0.00628265	-0.00747591					21.058	-0.00180046	-0.00220774			21.058	-0.00183226	-0.00220942			21.058	-0.00164016	-0.00184989					28.067	-0.00303814	-0.00303317			28.067	-0.00269412	-0.0035877			28.067	-0.0029578	-0.00362923					9.62472	-0.00184513	-0.00263767
		-0.84	-0.00584045	-0.00834551	-0.92	-0.00628573	-0.00747697					22.3355	-0.00180131	-0.00220751			22.3355	-0.00183175	-0.00220978			22.3355	-0.00164008	-0.00184976					30.0367	-0.00303796	-0.00303309			30.0367	-0.00269389	-0.0035878			30.0367	-0.00295833	-0.00362896					10.2166	-0.00184514	-0.00263769
		-0.83	-0.00584078	-0.00834577	-0.915	-0.00628791	-0.0074779					23.6635	-0.001801	-0.00220813			23.6635	-0.00183215	-0.00220928			23.6635	-0.0016403	-0.00184978					32.0055	-0.00303726	-0.00303342			32.0055	-0.0026942	-0.00358783			32.0055	-0.00295767	-0.00362924					10.8085	-0.00184513	-0.00263764
		-0.82	-0.00584097	-0.00834544	-0.91	-0.00629048	-0.00747913					24.9858	-0.00180065	-0.00220726			24.9858	-0.00183151	-0.00220928			24.9858	-0.00164021	-0.00184961					33.9859	-0.00303798	-0.00303332			33.9859	-0.0026941	-0.00358757			33.9859	-0.00295757	-0.00362887					11.4003	-0.00184514	-0.00263762
		-0.81	-0.00584073	-0.00834548	-0.905	-0.0062927	-0.00748031					26.2644	-0.00180063	-0.00220791			26.2644	-0.00183204	-0.00220936			26.2644	-0.00164002	-0.00184998					35.957	-0.00303797	-0.00303317			35.957	-0.00269424	-0.0035878			35.957	-0.00295802	-0.00362957					11.9922	-0.00184514	-0.00263761
		-0.8	-0.00584124	-0.00834553	-0.9	-0.00629461	-0.00748092					27.5449	-0.00180131	-0.00220729			27.5449	-0.00183147	-0.00220987			27.5449	-0.00163991	-0.00184947					37.9287	-0.00303781	-0.00303357			37.9287	-0.00269433	-0.0035877			37.9287	-0.00295812	-0.0036291					12.5841	-0.00184519	-0.0026376
		-0.79	-0.00584133	-0.00834531	-0.895	-0.00629842	-0.0074819					28.8238	-0.00180046	-0.00220809			28.8238	-0.00183216	-0.00220955			28.8238	-0.0016401	-0.00184924					39.8991	-0.00303832	-0.00303375			39.8991	-0.00269438	-0.00358785			39.8991	-0.00295827	-0.0036289					13.176	-0.00184517	-0.0026376
		-0.78	-0.00584116	-0.00834528	-0.89	-0.00630081	-0.00748308					30.1022	-0.00180054	-0.00220744			30.1022	-0.00183177	-0.00220973			30.1022	-0.00164062	-0.00184973					41.8826	-0.00303771	-0.00303344			41.8826	-0.00269448	-0.00358749			41.8826	-0.00295843	-0.00362941					13.7679	-0.00184522	-0.00263756
		-0.77	-0.00584118	-0.00834521	-0.885	-0.00630405	-0.00748381					31.3903	-0.00180101	-0.00220775			31.3903	-0.00183244	-0.00220953			31.3903	-0.00164013	-0.00184952					43.8526	-0.00303769	-0.00303337			43.8526	-0.00269476	-0.00358806			43.8526	-0.0029584	-0.00362942					14.3598	-0.0018452	-0.00263756
		-0.76	-0.005841	-0.00834474	-0.88	-0.00630708	-0.00748464					32.6672	-0.00180101	-0.00220763			32.6672	-0.00183167	-0.00220943			32.6672	-0.00164117	-0.00185021					45.8238	-0.00303802	-0.00303312			45.8238	-0.0026942	-0.00358727			45.8238	-0.0029584	-0.00362918					14.9517	-0.00184523	-0.0026375
		-0.75	-0.005841	-0.00834463	-0.875	-0.00630981	-0.00748566					33.9429	-0.00180134	-0.00220763			33.9429	-0.00183247	-0.00220897			33.9429	-0.00164076	-0.0018497					47.7987	-0.00303771	-0.00303317			47.7987	-0.00269453	-0.00358759			47.7987	-0.0029583	-0.00362882					15.5435	-0.00184524	-0.00263753
		-0.74	-0.00584074	-0.00834479	-0.87	-0.00631216	-0.00748643					35.22	-0.00180094	-0.00220729			35.22	-0.00183207	-0.00220951			35.22	-0.00164087	-0.00184942					49.7806	-0.00303776	-0.00303258			49.7806	-0.00269464	-0.00358808			49.7806	-0.00295876	-0.00362941					16.1354	-0.00184523	-0.00263747
		-0.73	-0.00584066	-0.00834479	-0.865	-0.00631508	-0.00748702					36.4983	-0.00180117	-0.00220776			36.4983	-0.00183143	-0.00220956			36.4983	-0.00164097	-0.00184967					51.7509	-0.00303814	-0.00303324			51.7509	-0.00269424	-0.0035878			51.7509	-0.0029584	-0.00362927					16.7273	-0.00184527	-0.0026375
		-0.72	-0.00584045	-0.00834476	-0.86	-0.00631751	-0.0074881					37.7768	-0.0018013	-0.00220788			37.7768	-0.00183209	-0.00220938			37.7768	-0.00164107	-0.00184978					53.7422	-0.00303814	-0.00303332			53.7422	-0.00269448	-0.0035879			53.7422	-0.00295936	-0.00362924					17.3192	-0.00184527	-0.00263748
		-0.71	-0.00584008	-0.00834444	-0.855	-0.0063205	-0.00748896					39.0659	-0.0018012	-0.00220745			39.0659	-0.0018323	-0.00220904			39.0659	-0.00164087	-0.00184968					55.8486	-0.00303754	-0.00303334			55.8486	-0.00269466	-0.00358798			55.8486	-0.00295923	-0.00362911					17.9111	-0.00184527	-0.00263744
		-0.7	-0.00583977	-0.00834453	-0.85	-0.00632269	-0.00748973					40.3451	-0.00180127	-0.00220812			40.3451	-0.00183222	-0.00220951			40.3451	-0.00164103	-0.00184959					57.9824	-0.00303776	-0.00303342			57.9824	-0.00269444	-0.00358808			57.9824	-0.00295908	-0.00362897					18.5029	-0.00184528	-0.00263744
		-0.69	-0.00583947	-0.00834429	-0.845	-0.00632582	-0.0074905					41.6237	-0.0018007	-0.00220761			41.6237	-0.00183208	-0.00220959			41.6237	-0.00164101	-0.00184951					60.1205	-0.00303763	-0.00303314			60.1205	-0.00269477	-0.00358767			60.1205	-0.00295835	-0.00362895					19.0948	-0.00184531	-0.00263742
		-0.68	-0.00583917	-0.00834413	-0.84	-0.00632841	-0.00749122					42.9037	-0.00180113	-0.00220758			42.9037	-0.00183208	-0.00220928			42.9037	-0.00164092	-0.00184974					62.2592	-0.00303761	-0.00303337			62.2592	-0.00269463	-0.00358752			62.2592	-0.00295845	-0.00362876					19.6867	-0.00184532	-0.00263739
		-0.67	-0.0058385	-0.00834402	-0.835	-0.00633023	-0.00749186					44.1827	-0.00180056	-0.00220774			44.1827	-0.00183197	-0.00220958			44.1827	-0.00164123	-0.00184918					64.3772	-0.00303811	-0.00303274			64.3772	-0.00269475	-0.00358758			64.3772	-0.0029587	-0.00362878					20.2786	-0.00184531	-0.00263739
		-0.66	-0.00583818	-0.0083439	-0.83	-0.00633201	-0.00749255					45.5603	-0.00180075	-0.00220756			45.5603	-0.00183238	-0.00220938			45.5603	-0.00164099	-0.00184991					66.4958	-0.00303774	-0.00303322			66.4958	-0.00269484	-0.00358801			66.4958	-0.00295857	-0.00362894					20.8704	-0.00184535	-0.00263738
		-0.65	-0.00583781	-0.00834361	-0.825	-0.0063342	-0.00749343					46.9602	-0.00180106	-0.00220773			46.9602	-0.00183237	-0.00220921			46.9602	-0.00164054	-0.00185005					68.5956	-0.00303786	-0.00303324			68.5956	-0.00269478	-0.00358741			68.5956	-0.00295915	-0.00362837					21.4623	-0.00184531	-0.00263734
		-0.64	-0.00583723	-0.00834354	-0.82	-0.00633615	-0.00749853					48.3866	-0.00180114	-0.00220739			48.3866	-0.00183216	-0.00220925			48.3866	-0.00164144	-0.00184904					70.7478	-0.00303816	-0.00303287			70.7478	-0.00269465	-0.00358773			70.7478	-0.0029588	-0.00362886					22.0542	-0.00184532	-0.00263737
		-0.63	-0.00583672	-0.00834351	-0.815	-0.00633779	-0.00749933					49.8507	-0.00180122	-0.00220756			49.8507	-0.00183288	-0.00220921			49.8507	-0.00164083	-0.00184965					72.8913	-0.00303768	-0.00303322			72.8913	-0.00269462	-0.00358778			72.8913	-0.00295868	-0.00362864					22.6461	-0.00184535	-0.00263738
		-0.62	-0.00583607	-0.00834322	-0.81	-0.00633974	-0.00750008					51.3064	-0.00180039	-0.00220733			51.3064	-0.00183254	-0.00220938			51.3064	-0.00164083	-0.00184972					75.0403	-0.00303842	-0.00303327			75.0403	-0.0026951	-0.003588			75.0403	-0.0029587	-0.00362899					23.238	-0.00184536	-0.00263733
		-0.61	-0.00583555	-0.00834259	-0.805	-0.00634114	-0.00750091					52.7614	-0.00180089	-0.00220755			52.7614	-0.00183224	-0.00220956			52.7614	-0.00164092	-0.00185017					77.1952	-0.00303788	-0.00303299			77.1952	-0.00269486	-0.00358783			77.1952	-0.00295861	-0.00362846					23.8298	-0.00184533	-0.0026373
		-0.6	-0.00583498	-0.00834255	-0.8	-0.00634183	-0.00750148					54.2148	-0.00180068	-0.00220756			54.2148	-0.00183236	-0.00220954			54.2148	-0.00164106	-0.00185004					79.3411	-0.00303857	-0.00303344			79.3411	-0.00269505	-0.00358787			79.3411	-0.00295883	-0.0036293					24.4217	-0.00184536	-0.00263729
		-0.59	-0.00583438	-0.00834284	-0.795	-0.00634386	-0.00750212					55.6557	-0.00180039	-0.0022075			55.6557	-0.00183202	-0.00220924			55.6557	-0.00164067	-0.00184992					81.4874	-0.00303837	-0.00303307			81.4874	-0.00269519	-0.00358747			81.4874	-0.00295918	-0.00362855					25.0136	-0.00184538	-0.00263728
		-0.58	-0.00583331	-0.00834275	-0.79	-0.00634484	-0.00750278					57.1001	-0.00180086	-0.00220783			57.1001	-0.00183266	-0.00220857			57.1001	-0.00164131	-0.0018496					83.608	-0.00303811	-0.00303314			83.608	-0.00269452	-0.003588			83.608	-0.0029588	-0.00362869					25.6055	-0.0018454	-0.00263727
		-0.57	-0.00583303	-0.00834242	-0.785	-0.00634664	-0.00750353					58.5428	-0.00180118	-0.00220733			58.5428	-0.00183227	-0.00220958			58.5428	-0.00164095	-0.00185033					85.7546	-0.00303832	-0.00303314			85.7546	-0.00269511	-0.00358724			85.7546	-0.00295853	-0.00362898					26.1973	-0.0018454	-0.00263725
		-0.56	-0.0058324	-0.00834229	-0.78	-0.00634837	-0.00750417					59.9935	-0.00180094	-0.00220753			59.9935	-0.0018317	-0.00220976			59.9935	-0.00164151	-0.00185077					87.8754	-0.00303794	-0.00303324			87.8754	-0.00269519	-0.00358794			87.8754	-0.00295876	-0.00362893					26.7892	-0.00184539	-0.00263725
		-0.55	-0.00583162	-0.00834187	-0.775	-0.00634966	-0.00750497					61.4201	-0.00180084	-0.0022075			61.4201	-0.00183239	-0.00220931			61.4201	-0.00164111	-0.00185033					89.9482	-0.00303834	-0.00303271			89.9482	-0.00269544	-0.00358763			89.9482	-0.00295888	-0.00362826					27.3811	-0.00184542	-0.00263723
		-0.54	-0.00583102	-0.00834186	-0.77	-0.00635017	-0.00750558					62.8473	-0.00180014	-0.00220746			62.8473	-0.00183219	-0.00220892			62.8473	-0.00164136	-0.00185025					92.0987	-0.00303849	-0.00303299			92.0987	-0.00269518	-0.00358768			92.0987	-0.00295886	-0.00362887					27.9729	-0.00184541	-0.00263722
		-0.53	-0.00583012	-0.00834186	-0.765	-0.0063515	-0.00750636					64.2766	-0.00180019	-0.00220749			64.2766	-0.00183249	-0.00220929			64.2766	-0.00164163	-0.00184992					94.2481	-0.00303849	-0.00303291			94.2481	-0.00269521	-0.00358763			94.2481	-0.00295921	-0.00362868					28.5648	-0.00184544	-0.00263718
		-0.52	-0.00582944	-0.00834163	-0.76	-0.00635365	-0.00750688					65.7027	-0.00180046	-0.00220763			65.7027	-0.00183317	-0.00220951			65.7027	-0.00164145	-0.00184992					96.3874	-0.00303831	-0.00303302			96.3874	-0.00269544	-0.00358793			96.3874	-0.00295899	-0.00362894					29.1567	-0.00184546	-0.00263715
		-0.51	-0.0058286	-0.00834148	-0.755	-0.00635468	-0.00750745					67.1538	-0.00180031	-0.00220743			67.1538	-0.0018319	-0.00220913			67.1538	-0.0016416	-0.00185015					98.5304	-0.00303836	-0.00303251			98.5304	-0.00269531	-0.00358765			98.5304	-0.00295936	-0.00362882					29.7486	-0.00184543	-0.00263717
		-0.5	-0.0058277	-0.00834118	-0.75	-0.00635589	-0.00750796					68.5843	-0.00179957	-0.00220744			68.5843	-0.00183275	-0.00220911			68.5843	-0.00164132	-0.00184971					100.681	-0.00303811	-0.00303322			100.681	-0.00269518	-0.00358758			100.681	-0.00295901	-0.00362886					30.3405	-0.00184542	-0.00263715
		-0.49	-0.00582676	-0.00834126	-0.745	-0.0063574	-0.0075084					70.0409	-0.00180022	-0.00220758			70.0409	-0.00183237	-0.00220924			70.0409	-0.00164126	-0.00185026					102.83	-0.00303854	-0.00303309			102.83	-0.00269506	-0.00358749			102.83	-0.00295929	-0.00362903					30.9324	-0.00184544	-0.00263716
		-0.48	-0.00582607	-0.00834126	-0.74	-0.00635786	-0.00750898					71.4953	-0.00180081	-0.00220747			71.4953	-0.00183246	-0.00220942			71.4953	-0.00164138	-0.00185029					104.983	-0.00303822	-0.00303314			104.983	-0.00269536	-0.00358751			104.983	-0.0029588	-0.00362884					31.5242	-0.00184544	-0.00263711
		-0.47	-0.00582516	-0.00834083	-0.735	-0.00635874	-0.00750953					72.9567	-0.00180052	-0.00220778			72.9567	-0.0018322	-0.00220934			72.9567	-0.00164166	-0.00185042					107.137	-0.00303801	-0.00303302			107.137	-0.00269543	-0.00358798			107.137	-0.00296014	-0.00362879					32.1161	-0.00184549	-0.00263712
		-0.46	-0.00582439	-0.00834034	-0.73	-0.00636012	-0.0075101					74.3912	-0.00180026	-0.00220795			74.3912	-0.00183226	-0.00220895			74.3912	-0.00164188	-0.00185016					109.285	-0.00303832	-0.00303319			109.285	-0.00269513	-0.00358833			109.285	-0.00296196	-0.00362864					32.708	-0.00184547	-0.0026371
		-0.45	-0.00582331	-0.00834035	-0.725	-0.00636062	-0.00751066					75.832	-0.00180024	-0.00220761			75.832	-0.00183195	-0.00220953			75.832	-0.00164183	-0.00185004					111.406	-0.00303811	-0.00303296			111.406	-0.002695	-0.00358955			111.406	-0.00296443	-0.00362894					33.2999	-0.00184545	-0.00263715
		-0.44	-0.00582239	-0.00834054	-0.72	-0.0063624	-0.00751098					77.2496	-0.0018003	-0.00220746			77.2496	-0.00183256	-0.00220944			77.2496	-0.00164178	-0.00185039					113.531	-0.00303816	-0.00303267			113.531	-0.00269544	-0.00359156			113.531	-0.0029682	-0.00362953					33.8918	-0.00184544	-0.00263709
		-0.43	-0.00582141	-0.00834062	-0.715	-0.00636384	-0.00751144					78.6734	-0.00180114	-0.00220766			78.6734	-0.00183234	-0.00220945			78.6734	-0.00164189	-0.00185031					115.673	-0.00303789	-0.00303307			115.673	-0.0026957	-0.00359262			115.673	-0.00297211	-0.00363023					34.4836	-0.00184547	-0.00263707
		-0.42	-0.00582029	-0.00834042	-0.71	-0.00636432	-0.00751194					80.118	-0.00180045	-0.00220754			80.118	-0.00183258	-0.0022095			80.118	-0.00164129	-0.00185012					117.826	-0.00303877	-0.00303276			117.826	-0.00269592	-0.00359434			117.826	-0.00297629	-0.0036312					35.0755	-0.00184548	-0.0026371
		-0.41	-0.00581935	-0.00834014	-0.705	-0.00636397	-0.00751225					81.5441	-0.00180059	-0.00220741			81.5441	-0.0018318	-0.00220961			81.5441	-0.00164217	-0.00185027					119.92	-0.00303847	-0.00303304			119.92	-0.00269658	-0.00359648			119.92	-0.00298132	-0.00363212					35.6674	-0.00184547	-0.00263706
		-0.4	-0.00581831	-0.00833982	-0.7	-0.00636779	-0.00751282					83.0017	-0.00180045	-0.00220751			83.0017	-0.00183257	-0.00220968			83.0017	-0.00164158	-0.00185014					121.916	-0.00303832	-0.00303291			121.916	-0.00269677	-0.00359858			121.916	-0.00298692	-0.00363395					36.2593	-0.00184546	-0.00263704
		-0.39	-0.00581734	-0.00833985	-0.695	-0.00636875	-0.00751334					84.4543	-0.00180042	-0.00220798			84.4543	-0.00183204	-0.00220927			84.4543	-0.00164165	-0.00185051					124.069	-0.00303844	-0.00303266			124.069	-0.00269782	-0.00360133			124.069	-0.00299202	-0.00363541					36.8511	-0.00184547	-0.00263702
		-0.38	-0.00581625	-0.00833985	-0.69	-0.00636803	-0.00751367					85.8881	-0.00180036	-0.00220722			85.8881	-0.0018323	-0.00220938			85.8881	-0.001642	-0.00185051					126.205	-0.00303892	-0.00303291			126.205	-0.00269831	-0.00360332			126.205	-0.00299673	-0.00363681					37.443	-0.00184549	-0.00263703
		-0.37	-0.00581507	-0.00833982	-0.685	-0.00636743	-0.007514					87.3427	-0.0018002	-0.00220764			87.3427	-0.00183211	-0.00220936			87.3427	-0.00164199	-0.00185009					128.343	-0.00303854	-0.00303279			128.343	-0.00269873	-0.00360521			128.343	-0.00300221	-0.00363881					38.0349	-0.00184549	-0.00263701
		-0.36	-0.00581405	-0.00833953	-0.68	-0.00636822	-0.00751432					88.7931	-0.00179993	-0.00220736			88.7931	-0.00183224	-0.00220909			88.7931	-0.00164205	-0.00184965					130.49	-0.00303887	-0.00303309			130.49	-0.00269996	-0.0036079			130.49	-0.00300701	-0.00364033					38.6268	-0.00184552	-0.002637
		-0.35	-0.00581278	-0.00833947	-0.675	-0.00636806	-0.00751458					90.2495	-0.00180106	-0.0022075			90.2495	-0.00183277	-0.00220965			90.2495	-0.00164196	-0.00185029					132.614	-0.00303849	-0.00303248			132.614	-0.00270092	-0.00361009			132.614	-0.00301306	-0.00364221					39.2186	-0.00184548	-0.00263695
		-0.34	-0.00581157	-0.00833945	-0.67	-0.00636782	-0.00751491					91.7072	-0.00180088	-0.00220756			91.7072	-0.00183257	-0.00220913			91.7072	-0.00164151	-0.00185039					134.765	-0.0030391	-0.00303238			134.765	-0.00270308	-0.00361259			134.765	-0.00301788	-0.00364401					39.8105	-0.00184548	-0.00263698
		-0.33	-0.00581054	-0.00833941	-0.665	-0.00636849	-0.00751528					93.1616	-0.00180104	-0.00220771			93.1616	-0.00183219	-0.00220931			93.1616	-0.0016418	-0.00184931					136.925	-0.00303897	-0.00303296			136.925	-0.00270584	-0.00361484			136.925	-0.00302371	-0.00364568					40.4024	-0.00184549	-0.00263696
		-0.32	-0.00580984	-0.008339	-0.66	-0.00636807	-0.00751565					94.6166	-0.00180075	-0.00220691			94.6166	-0.00183235	-0.00220955			94.6166	-0.00164128	-0.00184982					139.004	-0.00303884	-0.00303306			139.004	-0.00270733	-0.00361766			139.004	-0.00302787	-0.00364758					40.9943	-0.00184552	-0.00263696
		-0.31	-0.00580881	-0.00833867	-0.655	-0.00636867	-0.0075161					96.0649	-0.00180088	-0.00220786			96.0649	-0.00183267	-0.00220896			96.0649	-0.00164178	-0.00185031					140.999	-0.00303887	-0.00303337			140.999	-0.0027107	-0.00362006			140.999	-0.00303358	-0.00364872					41.5862	-0.00184548	-0.00263692
		-0.3	-0.00580793	-0.00833861	-0.65	-0.00636708	-0.00751642					97.5094	-0.00180112	-0.00220718			97.5094	-0.00183224	-0.00220985			97.5094	-0.00164194	-0.00185002					143.121	-0.0030393	-0.00303284			143.121	-0.00271401	-0.00362221			143.121	-0.00303787	-0.00365043					42.1781	-0.0018455	-0.00263696
		-0.29	-0.00580701	-0.00833886	-0.645	-0.0063659	-0.00751689					98.9585	-0.00180115	-0.00220734			98.9585	-0.00183238	-0.00220948			98.9585	-0.00164198	-0.00185009					145.273	-0.0030394	-0.00303269			145.273	-0.00271725	-0.00362399			145.273	-0.00304264	-0.00365208					42.77	-0.0018455	-0.00263692
		-0.28	-0.00580603	-0.00833876	-0.64	-0.00636446	-0.00751718					100.41	-0.00180053	-0.00220712			100.41	-0.00183266	-0.00220916			100.41	-0.00164184	-0.00185015					147.421	-0.0030391	-0.00303304			147.421	-0.00271976	-0.00362632			147.421	-0.00304657	-0.00365427					43.3619	-0.00184548	-0.00263693
		-0.27	-0.00580505	-0.00833859	-0.635	-0.00636319	-0.00751737					101.86	-0.00180071	-0.00220881			101.86	-0.00183219	-0.00220955			101.86	-0.00164198	-0.00184992					149.571	-0.00303923	-0.00303279			149.571	-0.00272348	-0.00362711			149.571	-0.00304983	-0.0036551					43.9538	-0.00184551	-0.00263686
		-0.26	-0.00580412	-0.00833844	-0.63	-0.00636129	-0.0075176					103.262	-0.00180101	-0.00220765			103.262	-0.00183234	-0.00220924			103.262	-0.00164229	-0.00184992					151.728	-0.00303927	-0.00303289			151.728	-0.00272604	-0.00362865			151.728	-0.00305301	-0.00365687					44.5456	-0.00184552	-0.00263688
		-0.25	-0.00580309	-0.00833823	-0.625	-0.00636179	-0.00751795					104.71	-0.0018013	-0.00220692			104.71	-0.00183239	-0.00220953			104.71	-0.00164197	-0.00184965					153.878	-0.00303947	-0.00303244			153.878	-0.0027292	-0.00362997			153.878	-0.00305495	-0.00365879					45.1375	-0.00184553	-0.00263685
		-0.24	-0.00580201	-0.00833815	-0.62	-0.00636088	-0.00751837					106.169	-0.00180135	-0.00220769			106.169	-0.00183233	-0.00220949			106.169	-0.00164155	-0.00185012					156.019	-0.00303917	-0.00303292			156.019	-0.00273195	-0.00363045			156.019	-0.00305747	-0.00365996					45.7294	-0.00184551	-0.00263685
		-0.23	-0.00580083	-0.00833807	-0.615	-0.00635933	-0.00751872					107.623	-0.00180098	-0.00220763			107.623	-0.00183328	-0.00220939			107.623	-0.00164175	-0.00184975					158.159	-0.0030394	-0.00303274			158.159	-0.00273431	-0.00363109			158.159	-0.00305924	-0.00366172					46.3213	-0.00184551	-0.00263685
		-0.22	-0.00579982	-0.00833784	-0.61	-0.00635804	-0.00751887					109.078	-0.00180182	-0.0022065			109.078	-0.00183277	-0.00220941			109.078	-0.0016418	-0.00184969					160.281	-0.00303935	-0.00303276			160.281	-0.00273597	-0.00363116			160.281	-0.00306118	-0.00366322					46.9131	-0.00184554	-0.00263683
		-0.21	-0.00579867	-0.00833773	-0.605	-0.0063577	-0.00751926					110.539	-0.00180187	-0.00220756			110.539	-0.00183283	-0.00220938			110.539	-0.0016419	-0.0018498					162.429	-0.0030391	-0.00303301			162.429	-0.00273801	-0.00363151			162.429	-0.00306186	-0.00366513					47.505	-0.00184551	-0.00263682
		-0.2	-0.00579739	-0.00833746	-0.6	-0.0063571	-0.00751952					111.995	-0.00180192	-0.00220773			111.995	-0.00183296	-0.00220978			111.995	-0.00164196	-0.00184994					164.53	-0.00303913	-0.00303251			164.53	-0.00273965	-0.00363208			164.53	-0.00306275	-0.00366689					48.0969	-0.00184554	-0.00263679
		-0.19	-0.00579614	-0.00833747	-0.595	-0.00635745	-0.00751973					113.458	-0.00180133	-0.00220719			113.458	-0.00183319	-0.0022098			113.458	-0.00164248	-0.00184949					166.682	-0.00303953	-0.00303332			166.682	-0.002741	-0.00363238			166.682	-0.00306396	-0.00366849					48.6888	-0.00184554	-0.00263677
		-0.18	-0.00579477	-0.00833744	-0.59	-0.00635669	-0.0075198					114.914	-0.00180122	-0.00220741			114.914	-0.00183338	-0.00220968			114.914	-0.00164241	-0.0018498					168.837	-0.00303955	-0.00303319			168.837	-0.00274245	-0.00363206			168.837	-0.00306497	-0.00367018					49.2807	-0.00184554	-0.0026368
		-0.17	-0.00579341	-0.00833719	-0.585	-0.00635585	-0.00752009					116.331	-0.00180175	-0.00220739			116.331	-0.00183395	-0.00220961			116.331	-0.00164269	-0.00184947					170.979	-0.00304018	-0.00303354			170.979	-0.00274366	-0.00363262			170.979	-0.00306514	-0.003672					49.8725	-0.00184552	-0.00263674
		-0.16	-0.00579204	-0.00833676	-0.58	-0.00635638	-0.00752036					117.776	-0.0018016	-0.00220724			117.776	-0.00183474	-0.00220951			117.776	-0.00164361	-0.0018493					173.122	-0.00304162	-0.0030339			173.122	-0.0027445	-0.00363219			173.122	-0.00306608	-0.00367383					50.4644	-0.00184553	-0.00263676
		-0.15	-0.00579086	-0.00833698	-0.575	-0.0063557	-0.00752061					119.193	-0.00180236	-0.00220775			119.193	-0.00183508	-0.00220977			119.193	-0.00164346	-0.0018494					175.274	-0.0030424	-0.00303423			175.274	-0.00274563	-0.00363232			175.274	-0.00306673	-0.00367493					51.0563	-0.00184554	-0.00263674
		-0.14	-0.00578952	-0.00833673	-0.57	-0.00635475	-0.00752119					120.642	-0.00180219	-0.00220775			120.642	-0.00183572	-0.00220942			120.642	-0.00164574	-0.00184916					177.423	-0.00304437	-0.0030344			177.423	-0.00274649	-0.00363246			177.423	-0.00306729	-0.00367665					51.6482	-0.00184549	-0.00263671
		-0.13	-0.00578801	-0.00833668	-0.565	-0.00635343	-0.00752161					122.07	-0.0018023	-0.00220761			122.07	-0.00183651	-0.0022098			122.07	-0.00164766	-0.00184929					179.575	-0.00304695	-0.00303476			179.575	-0.00274702	-0.00363243			179.575	-0.00306673	-0.00367826					52.2401	-0.00184551	-0.0026367
		-0.12	-0.00578668	-0.00833674	-0.56	-0.00635352	-0.00752187					123.494	-0.00180276	-0.00220736			123.494	-0.00183769	-0.00220961			123.494	-0.00165074	-0.00184935					181.364	-0.00304912	-0.00303493			181.364	-0.00274812	-0.00363265			181.364	-0.00306716	-0.00368001					52.832	-0.00184552	-0.00263672
		-0.11	-0.00578511	-0.00833637	-0.555	-0.00635306	-0.00752232					124.946	-0.00180347	-0.00220786			124.946	-0.0018384	-0.0022103			124.946	-0.00165545	-0.00184952					183.129	-0.00305124	-0.00303564			183.129	-0.00274886	-0.00363214			183.129	-0.00306759	-0.00368115					53.4238	-0.00184554	-0.00263666
		-0.1	-0.00578367	-0.00833609	-0.55	-0.00635245	-0.00752249					126.394	-0.00180422	-0.00220774			126.394	-0.00183949	-0.0022103			126.394	-0.00166164	-0.00184916					184.864	-0.00305353	-0.00303534			184.864	-0.00274918	-0.00363232			184.864	-0.00306731	-0.00368225					54.0157	-0.00184552	-0.00263671
		-0.09	-0.00578208	-0.00833618	-0.545	-0.00635269	-0.00752302					127.85	-0.00180453	-0.00220796			127.85	-0.00183983	-0.00221029			127.85	-0.00166818	-0.00184992					186.647	-0.0030557	-0.00303599			186.647	-0.00274967	-0.00363256			186.647	-0.00306825	-0.00368344					54.6076	-0.00184551	-0.00263669
		-0.08	-0.00578046	-0.00833622	-0.54	-0.00635235	-0.00752306					129.304	-0.00180516	-0.002208			129.304	-0.00184129	-0.00221059			129.304	-0.00167577	-0.00185002					188.259	-0.00305707	-0.00303602			188.259	-0.00275034	-0.00363259			188.259	-0.0030679	-0.00368391					55.1995	-0.00184553	-0.00263665
		-0.07	-0.00577884	-0.00833611	-0.535	-0.00635207	-0.00752349					130.76	-0.0018056	-0.00220741			130.76	-0.00184196	-0.00221067			130.76	-0.00168333	-0.00185095					189.881	-0.00305873	-0.00303629			189.881	-0.00275086	-0.00363223			189.881	-0.00306832	-0.00368471					55.7913	-0.00184551	-0.00263662
		-0.06	-0.00577728	-0.00833585	-0.53	-0.00635059	-0.0075238					132.212	-0.00180604	-0.00220815			132.212	-0.00184358	-0.00221096			132.212	-0.00169246	-0.00185145					191.845	-0.00306029	-0.00303642			191.845	-0.00275112	-0.00363237			191.845	-0.00306832	-0.00368521					56.3832	-0.00184552	-0.00263662
		-0.05	-0.00577569	-0.0083356	-0.525	-0.00635006	-0.00752415					133.645	-0.00180704	-0.00220756			133.645	-0.00184438	-0.00221078			133.645	-0.00170085	-0.00185227					193.824	-0.00306153	-0.0030365			193.824	-0.00275191	-0.00363277			193.824	-0.00306845	-0.00368583					56.9751	-0.00184553	-0.0026366
		-0.04	-0.00577377	-0.00833559	-0.52	-0.00634782	-0.00752443					135.107	-0.00180814	-0.0022082			135.107	-0.00184539	-0.00221123			135.107	-0.00170978	-0.00185337					195.791	-0.00306302	-0.0030365			195.791	-0.00275221	-0.00363267			195.791	-0.0030684	-0.00368616					57.567	-0.0018455	-0.00263661
		-0.03	-0.00577195	-0.00833569	-0.515	-0.00634643	-0.0075244					136.551	-0.00180889	-0.00220756			136.551	-0.00184625	-0.0022115			136.551	-0.00171857	-0.00185441					197.755	-0.0030638	-0.00303721			197.755	-0.00275212	-0.00363242			197.755	-0.00306752	-0.00368638					58.1589	-0.00184552	-0.00263661
		-0.02	-0.00576998	-0.00833525	-0.51	-0.006346	-0.00752498					137.944	-0.00180938	-0.0022079			137.944	-0.00184775	-0.00221167			137.944	-0.00172666	-0.00185597					199.719	-0.00306517	-0.00303731			199.719	-0.00275263	-0.00363263			199.719	-0.00306878	-0.00368688					58.7507	-0.00184553	-0.00263658
		-0.01	-0.00576825	-0.008335	-0.505	-0.00634502	-0.00752491					139.392	-0.00180996	-0.00220788			139.392	-0.0018492	-0.00221202			139.392	-0.00173487	-0.00185755					201.698	-0.00306565	-0.00303748			201.698	-0.002753	-0.00363256			201.698	-0.0030686	-0.00368725					59.3426	-0.00184553	-0.00263654
		0	-0.00576656	-0.00833494	-0.5	-0.00634369	-0.00752533					140.834	-0.00181124	-0.0022081			140.834	-0.00185066	-0.00221286			140.834	-0.00174329	-0.00185997					203.665	-0.00306668	-0.00303721			203.665	-0.00275335	-0.00363246			203.665	-0.00306858	-0.00368738					59.9344	-0.00184552	-0.0026366
		0.01	-0.00576452	-0.00833505	-0.495	-0.00634295	-0.00752541					142.284	-0.00181122	-0.00220808			142.284	-0.00185327	-0.00221363			142.284	-0.00175149	-0.00186221					205.63	-0.00306711	-0.00303741			205.63	-0.00275347	-0.00363295			205.63	-0.00306941	-0.00368756					60.5263	-0.00184555	-0.00263655
		0.02	-0.00576247	-0.00833501	-0.49	-0.00634244	-0.0075258					143.711	-0.00181099	-0.00220807			143.711	-0.00185459	-0.00221396			143.711	-0.0017593	-0.00186473					207.603	-0.00306719	-0.00303781			207.603	-0.00275393	-0.00363285			207.603	-0.00306888	-0.0036875					61.1182	-0.00184552	-0.00263654
		0.03	-0.00576036	-0.00833481	-0.485	-0.00633986	-0.00752604					145.159	-0.00181165	-0.00220823			145.159	-0.00185666	-0.00221406			145.159	-0.00176619	-0.00186775					209.593	-0.00306802	-0.00303766			209.593	-0.00275374	-0.00363251			209.593	-0.00306888	-0.00368784					61.71	-0.00184553	-0.00263652
		0.04	-0.00575851	-0.0083346	-0.48	-0.00633651	-0.00752617					146.61	-0.00181195	-0.00220858			146.61	-0.00185909	-0.00221527			146.61	-0.00177309	-0.00187005					211.565	-0.0030688	-0.00303806			211.565	-0.00275443	-0.0036327			211.565	-0.00306885	-0.00368772					62.3019	-0.00184554	-0.0026365
		0.05	-0.00575636	-0.00833434	-0.475	-0.00633433	-0.00752647					148.068	-0.00181165	-0.00220848			148.068	-0.00186208	-0.00221646			148.068	-0.00178011	-0.00187292					213.534	-0.00306878	-0.00303776			213.534	-0.00275446	-0.00363235			213.534	-0.00306913	-0.00368848					62.8938	-0.00184553	-0.00263648
		0.06	-0.00575422	-0.00833447	-0.47	-0.00633211	-0.00752643					149.503	-0.00181221	-0.00220834			149.503	-0.00186452	-0.00221682			149.503	-0.00178673	-0.00187615					215.503	-0.00306938	-0.00303773			215.503	-0.00275507	-0.00363247			215.503	-0.00306956	-0.00368843					63.4857	-0.00184551	-0.00263649
		0.07	-0.0057519	-0.00833443	-0.465	-0.00632984	-0.00752667					150.959	-0.0018119	-0.00220825			150.959	-0.00186758	-0.00221856			150.959	-0.00179378	-0.0018801					217.491	-0.00307026	-0.00303761			217.491	-0.00275521	-0.00363246			217.491	-0.00306933	-0.00368785					64.0776	-0.00184555	-0.00263648
		0.08	-0.00574969	-0.00833437	-0.46	-0.00632678	-0.00752686					152.417	-0.00181285	-0.00220818			152.417	-0.00187048	-0.0022191			152.417	-0.00180041	-0.00188294					219.466	-0.00307039	-0.00303857			219.466	-0.0027552	-0.00363237			219.466	-0.00306943	-0.00368817					64.6694	-0.00184552	-0.00263644
		0.09	-0.00574757	-0.00833408	-0.455	-0.00632474	-0.00752717					153.879	-0.00181274	-0.00220775			153.879	-0.00187336	-0.00221989			153.879	-0.00180663	-0.00188636					221.435	-0.00307122	-0.00303814			221.435	-0.00275504	-0.00363201			221.435	-0.00307006	-0.00368896					65.2613	-0.00184554	-0.00263641
		0.1	-0.0057453	-0.00833384	-0.45	-0.00632273	-0.00752713					155.342	-0.001813	-0.00220823			155.342	-0.00187635	-0.00222021			155.342	-0.00181261	-0.00189033					223.411	-0.003071	-0.00303796			223.411	-0.0027555	-0.00363207			223.411	-0.00307027	-0.00368879					65.8532	-0.00184552	-0.00263643
		0.11	-0.00574283	-0.00833383	-0.445	-0.00631955	-0.00752748					156.784	-0.00181305	-0.00220857			156.784	-0.00188011	-0.00222134			156.784	-0.00181833	-0.00189183					225.398	-0.00307089	-0.00303791			225.398	-0.00275562	-0.00363254			225.398	-0.00307014	-0.00368902					66.4451	-0.00184556	-0.0026364
		0.12	-0.00574034	-0.00833364	-0.44	-0.00631882	-0.00752774					158.234	-0.00181277	-0.00220795			158.234	-0.00188315	-0.00222134			158.234	-0.00182314	-0.00189427					227.369	-0.0030719	-0.00303753			227.369	-0.00275563	-0.00363229			227.369	-0.00307009	-0.00368863					67.037	-0.00184553	-0.00263637
		0.13	-0.00573779	-0.00833324	-0.435	-0.00631674	-0.00752747					159.687	-0.00181387	-0.00220786			159.687	-0.00188521	-0.00222156			159.687	-0.00182872	-0.00189705					229.339	-0.00307186	-0.00303806			229.339	-0.00275587	-0.00363246			229.339	-0.00307042	-0.00368869					67.6289	-0.00184556	-0.00263639
		0.14	-0.00573565	-0.00833325	-0.43	-0.00631347	-0.00752808					161.112	-0.00181318	-0.00220797			161.112	-0.00188713	-0.00222107			161.112	-0.00183254	-0.00189908					231.31	-0.00307306	-0.00303847			231.31	-0.0027561	-0.00363263			231.31	-0.00307032	-0.00368931					68.2207	-0.00184552	-0.00263641
		0.15	-0.00573313	-0.00833301	-0.425	-0.00631195	-0.00752796					162.56	-0.00181387	-0.00220832			162.56	-0.00188914	-0.00222192			162.56	-0.00183588	-0.00190165					233.294	-0.00307279	-0.00303834			233.294	-0.00275632	-0.00363226			233.294	-0.00307054	-0.00368866					68.8126	-0.00184552	-0.00263637
		0.16	-0.00573065	-0.0083332	-0.42	-0.00631093	-0.00752826					164.01	-0.0018147	-0.0022082			164.01	-0.00189065	-0.00222252			164.01	-0.0018396	-0.00190246					235.264	-0.00307329	-0.00303817			235.264	-0.00275627	-0.00363226			235.264	-0.00307042	-0.00368864					69.4045	-0.00184554	-0.00263637
		0.17	-0.00572813	-0.00833307	-0.415	-0.00630818	-0.00752831					165.442	-0.00181451	-0.00220837			165.442	-0.00189285	-0.00222134			165.442	-0.00184234	-0.00190391					237.239	-0.00307372	-0.00303847			237.239	-0.00275656	-0.00363247			237.239	-0.00307032	-0.00368907					69.9964	-0.00184552	-0.00263634
		0.18	-0.00572553	-0.00833281	-0.41	-0.00630753	-0.00752876					166.901	-0.00181424	-0.00220861			166.901	-0.00189346	-0.00222186			166.901	-0.00184529	-0.0019053					239.208	-0.00307337	-0.00303849			239.208	-0.00275631	-0.00363246			239.208	-0.00307065	-0.00368844					70.5883	-0.00184554	-0.0026363
		0.19	-0.00572299	-0.0083325	-0.405	-0.00630754	-0.00752878					168.357	-0.00181461	-0.00220823			168.357	-0.00189466	-0.00222186			168.357	-0.00184854	-0.00190648					241.195	-0.00307364	-0.00303811			241.195	-0.00275669	-0.00363204			241.195	-0.00307123	-0.00368877					71.1802	-0.00184555	-0.00263631
		0.2	-0.00572034	-0.00833241	-0.4	-0.00630642	-0.00752893					169.786	-0.00181412	-0.00220813			169.786	-0.00189663	-0.00222163			169.786	-0.00185073	-0.00190719					243.167	-0.003074	-0.00303842			243.167	-0.00275704	-0.00363252			243.167	-0.003071	-0.00368855					71.772	-0.00184552	-0.00263634
		0.21	-0.00571751	-0.0083322	-0.395	-0.00630339	-0.00752886					171.25	-0.00181414	-0.00220796			171.25	-0.00189646	-0.00222259			171.25	-0.00185316	-0.00190754					245.138	-0.00307415	-0.00303817			245.138	-0.00275711	-0.00363236			245.138	-0.00307105	-0.00368882					72.3639	-0.00184553	-0.0026363
		0.22	-0.00571478	-0.00833216	-0.39	-0.00630168	-0.00752915					172.704	-0.00181472	-0.00220881			172.704	-0.00189786	-0.00222215			172.704	-0.00185535	-0.001908					247.11	-0.00307435	-0.00303811			247.11	-0.00275655	-0.00363246			247.11	-0.00307158	-0.00368874					72.9558	-0.00184552	-0.00263628
		0.23	-0.00571203	-0.0083319	-0.385	-0.00630056	-0.00752922					174.144	-0.00181492	-0.0022083			174.144	-0.00189928	-0.00222216			174.144	-0.00185743	-0.00190867					249.095	-0.00307455	-0.00303852			249.095	-0.00275672	-0.0036322			249.095	-0.00307145	-0.00368883					73.5477	-0.00184552	-0.00263626
		0.24	-0.00570918	-0.00833181	-0.38	-0.0062989	-0.00752942					175.599	-0.00181422	-0.00220889			175.599	-0.00189965	-0.0022221			175.599	-0.00185981	-0.00190881					251.067	-0.0030745	-0.00303869			251.067	-0.00275727	-0.00363208			251.067	-0.00307135	-0.00368856					74.1395	-0.00184555	-0.00263626
		0.25	-0.00570625	-0.00833152	-0.375	-0.00629961	-0.00752933					177.042	-0.00181483	-0.0022084			177.042	-0.00190152	-0.00222173			177.042	-0.00186092	-0.00190994					253.038	-0.00307476	-0.00303872			253.038	-0.00275744	-0.00363208			253.038	-0.00307155	-0.00368899					74.7314	-0.00184551	-0.00263624
		0.26	-0.00570326	-0.00833147	-0.37	-0.00629977	-0.00752971					178.485	-0.00181531	-0.0022081			178.485	-0.00190169	-0.00222233			178.485	-0.00186334	-0.00191027					255.007	-0.00307521	-0.00303874			255.007	-0.00275707	-0.00363225			255.007	-0.00307259	-0.00368899					75.3233	-0.00184555	-0.00263623
		0.27	-0.00570017	-0.00833105	-0.365	-0.00629987	-0.00752973					179.912	-0.0018147	-0.00220864			179.912	-0.0019024	-0.00222245			179.912	-0.00186475	-0.00191041					256.995	-0.00307561	-0.00303864			256.995	-0.00275742	-0.0036324			256.995	-0.00307191	-0.00368866					75.9152	-0.00184551	-0.00263621
		0.28	-0.00569716	-0.0083308	-0.36	-0.00630265	-0.00752986					181.359	-0.00181616	-0.00220827			181.359	-0.00190351	-0.00222225			181.359	-0.00186549	-0.00191027					258.968	-0.00307569	-0.00303874			258.968	-0.00275752	-0.00363208			258.968	-0.00307135	-0.00368855					76.5071	-0.00184555	-0.0026362
		0.29	-0.0056942	-0.00833103	-0.355	-0.00630344	-0.00752995					182.809	-0.00181508	-0.00220815			182.809	-0.00190346	-0.002222			182.809	-0.00186712	-0.00191081					260.94	-0.00307582	-0.00303887			260.94	-0.00275804	-0.00363182			260.94	-0.00307244	-0.00368811					77.099	-0.00184551	-0.0026362
		0.3	-0.00569132	-0.00833077	-0.35	-0.00630643	-0.00752996					184.237	-0.00181541	-0.00220845			184.237	-0.0019046	-0.00222222			184.237	-0.00186829	-0.00191071					262.908	-0.00307637	-0.00303854			262.908	-0.00275757	-0.00363159			262.908	-0.00307264	-0.0036886					77.6909	-0.00184552	-0.00263622
		0.31	-0.00568816	-0.00833061	-0.345	-0.00630868	-0.00753008					185.687	-0.00181573	-0.00220856			185.687	-0.00190494	-0.00222213			185.687	-0.00186967	-0.00191138					264.899	-0.00307594	-0.00303889			264.899	-0.00275821	-0.00363153			264.899	-0.00307259	-0.00368866					78.2828	-0.00184552	-0.00263616
		0.32	-0.00568491	-0.00833053	-0.34	-0.00631221	-0.00753006					187.111	-0.00181538	-0.00220853			187.111	-0.00190551	-0.00222213			187.111	-0.00187052	-0.00191116					266.87	-0.00307642	-0.00303872			266.87	-0.00275786	-0.00363216			266.87	-0.00307284	-0.00368823					78.8747	-0.00184553	-0.00263619
		0.33	-0.00568167	-0.00833021	-0.335	-0.00631302	-0.00753025					188.56	-0.00181524	-0.0022085			188.56	-0.00190584	-0.00222256			188.56	-0.00187188	-0.00191114					268.842	-0.00307642	-0.00303905			268.842	-0.00275767	-0.00363243			268.842	-0.00307309	-0.00368859					79.4665	-0.00184553	-0.00263615
		0.34	-0.00567846	-0.00832997	-0.33	-0.0063143	-0.00753035					190.018	-0.00181621	-0.0022083			190.018	-0.00190667	-0.00222186			190.018	-0.00187269	-0.00191104					270.815	-0.0030767	-0.00303884			270.815	-0.00275792	-0.00363217			270.815	-0.00307266	-0.00368811					80.0584	-0.00184555	-0.00263613
		0.35	-0.00567514	-0.00832965	-0.325	-0.00631567	-0.00753026					191.473	-0.00181597	-0.00220862			191.473	-0.00190726	-0.00222178			191.473	-0.00187372	-0.0019118					272.805	-0.00307675	-0.00303892			272.805	-0.00275812	-0.00363216			272.805	-0.00307312	-0.00368882					80.6503	-0.00184555	-0.00263613
		0.36	-0.0056719	-0.0083295	-0.32	-0.0063214	-0.00753051					192.927	-0.00181632	-0.00220874			192.927	-0.00190819	-0.00222248			192.927	-0.00187443	-0.0019116					274.774	-0.00307685	-0.003039			274.774	-0.00275779	-0.00363169			274.774	-0.00307276	-0.00368839					81.2422	-0.00184554	-0.00263608
		0.37	-0.0056685	-0.00832939	-0.315	-0.00632423	-0.00753052					194.389	-0.00181499	-0.00220849			194.389	-0.0019085	-0.0022225			194.389	-0.00187522	-0.00191188					276.746	-0.00307713	-0.003039			276.746	-0.00275853	-0.00363215			276.746	-0.00307317	-0.00368873					81.834	-0.00184553	-0.00263607
		0.38	-0.00566495	-0.00832924	-0.31	-0.00632553	-0.00753051					195.827	-0.00181616	-0.00220869			195.827	-0.00190843	-0.00222181			195.827	-0.00187682	-0.00191228					278.721	-0.00307723	-0.00303859			278.721	-0.00275837	-0.00363193			278.721	-0.00307299	-0.00368822					82.4259	-0.00184552	-0.00263609
		0.39	-0.00566152	-0.0083289	-0.305	-0.00632973	-0.00753038					197.275	-0.00181572	-0.00220855			197.275	-0.00190933	-0.00222227			197.275	-0.00187697	-0.0019123					280.708	-0.00307725	-0.00303943			280.708	-0.00275823	-0.0036321			280.708	-0.00307319	-0.00368875					83.0178	-0.00184553	-0.00263611
		0.4	-0.00565802	-0.00832849	-0.3	-0.00633297	-0.00753094					198.714	-0.00181628	-0.00220862			198.714	-0.00191054	-0.00222275			198.714	-0.00187815	-0.0019124					282.68	-0.00307741	-0.00303885			282.68	-0.00275874	-0.0036325			282.68	-0.00307347	-0.00368816					83.6097	-0.00184556	-0.00263604
		0.41	-0.0056544	-0.00832827	-0.295	-0.00633605	-0.00753069					200.158	-0.00181658	-0.00220855			200.158	-0.00191086	-0.00222181			200.158	-0.00187878	-0.00191227					284.65	-0.00307763	-0.00303915			284.65	-0.00275825	-0.00363241			284.65	-0.00307325	-0.00368828					84.2016	-0.00184556	-0.002636
		0.42	-0.00565068	-0.00832786	-0.29	-0.00633889	-0.00753074					201.575	-0.00181608	-0.00220837			201.575	-0.00191092	-0.00222247			201.575	-0.00187955	-0.00191252					286.619	-0.00307735	-0.00303897			286.619	-0.00275863	-0.00363211			286.619	-0.00307362	-0.00368815					84.7935	-0.00184557	-0.00263602
		0.43	-0.00564707	-0.00832789	-0.285	-0.00634167	-0.00753083					203.027	-0.00181639	-0.00220845			203.027	-0.0019112	-0.00222163			203.027	-0.00188003	-0.00191274					288.606	-0.00307761	-0.00303943			288.606	-0.00275842	-0.00363219			288.606	-0.00307304	-0.00368826					85.3853	-0.00184553	-0.00263601
		0.44	-0.00564352	-0.00832757	-0.28	-0.00634332	-0.00753065					204.427	-0.00181621	-0.00220801			204.427	-0.0019117	-0.00222218			204.427	-0.00188064	-0.00191261					290.577	-0.00307814	-0.00303943			290.577	-0.00275872	-0.00363195			290.577	-0.00307309	-0.00368816					85.9772	-0.00184552	-0.00263603
		0.45	-0.00563994	-0.00832721	-0.275	-0.00634348	-0.00753099					205.877	-0.00181612	-0.00220865			205.877	-0.00191161	-0.00222265			205.877	-0.00188155	-0.00191221					292.55	-0.00307794	-0.00303953			292.55	-0.00275893	-0.00363225			292.55	-0.003074	-0.00368836					86.5691	-0.00184555	-0.00263599
		0.46	-0.00563613	-0.00832706	-0.27	-0.00634356	-0.00753093					207.327	-0.00181563	-0.00220812			207.327	-0.00191209	-0.00222216			207.327	-0.00188211	-0.00191204					294.52	-0.00307788	-0.00303905			294.52	-0.0027585	-0.00363217			294.52	-0.003074	-0.00368815					87.161	-0.00184553	-0.00263602
		0.47	-0.0056322	-0.00832679	-0.265	-0.00634397	-0.00753099					208.777	-0.00181663	-0.00220888			208.777	-0.00191237	-0.00222208			208.777	-0.00188285	-0.00191218					296.501	-0.00307811	-0.0030392			296.501	-0.00275899	-0.00363182			296.501	-0.00307383	-0.0036882					87.7528	-0.00184555	-0.00263599
		0.48	-0.00562836	-0.0083265	-0.26	-0.00634497	-0.00753079					210.243	-0.00181636	-0.0022084			210.243	-0.00191242	-0.00222228			210.243	-0.00188343	-0.00191274					298.469	-0.00307851	-0.0030391			298.469	-0.00275938	-0.00363174			298.469	-0.00307367	-0.00368847					88.3447	-0.00184554	-0.00263598
		0.49	-0.0056245	-0.00832449	-0.255	-0.00634442	-0.00753122					211.701	-0.00181646	-0.0022082			211.701	-0.00191296	-0.00222183			211.701	-0.00188361	-0.00191235					300.441	-0.00307809	-0.00303907			300.441	-0.00275921	-0.00363184			300.441	-0.0030736	-0.00368826					88.9366	-0.00184556	-0.00263596
		0.5	-0.00562064	-0.0083242	-0.25	-0.0063447	-0.00753121					213.161	-0.00181607	-0.00220841			213.161	-0.00191292	-0.00222218			213.161	-0.00188393	-0.00191261					302.412	-0.00307867	-0.00303915			302.412	-0.00275898	-0.00363227			302.412	-0.00307431	-0.00368818					89.5285	-0.00184556	-0.00263595
		0.51	-0.00561659	-0.00832373	-0.245	-0.00634349	-0.00753124					214.618	-0.00181677	-0.0022091			214.618	-0.00191331	-0.00222208			214.618	-0.00188429	-0.0019119					304.394	-0.00307811	-0.00303933			304.394	-0.00275905	-0.00363177			304.394	-0.00307436	-0.00368768					90.1204	-0.00184557	-0.00263595
		0.52	-0.00561243	-0.00832349	-0.24	-0.00634369	-0.00753138					216.08	-0.00181673	-0.0022082			216.08	-0.00191451	-0.00222251			216.08	-0.00188418	-0.00191244					306.368	-0.00307854	-0.00303915			306.368	-0.00275896	-0.00363149			306.368	-0.00307403	-0.00368836					90.7123	-0.00184556	-0.00263596
		0.53	-0.00560826	-0.00832341	-0.235	-0.00634451	-0.00753118					217.5	-0.00181653	-0.00220872			217.5	-0.00191422	-0.00222176			217.5	-0.0018853	-0.00191233					308.339	-0.00307872	-0.0030392			308.339	-0.00275901	-0.00363197			308.339	-0.00307478	-0.00368789					91.3042	-0.00184559	-0.00263592
		0.54	-0.00560413	-0.00832317	-0.23	-0.00634334	-0.00753132					218.948	-0.00181717	-0.00220808			218.948	-0.00191464	-0.00222221			218.948	-0.00188533	-0.00191185					310.31	-0.00307867	-0.0030394			310.31	-0.00275923	-0.00363195			310.31	-0.00307478	-0.00368788					91.896	-0.00184557	-0.00263591
		0.55	-0.00559989	-0.008323	-0.225	-0.0063411	-0.00753118					220.403	-0.00181671	-0.00220835			220.403	-0.00191464	-0.00222208			220.403	-0.00188589	-0.00191269					312.291	-0.00307867	-0.00303895			312.291	-0.00275948	-0.00363174			312.291	-0.00307466	-0.0036877					92.4879	-0.00184559	-0.0026359
		0.56	-0.00559542	-0.0083227	-0.22	-0.00634049	-0.00753143					221.853	-0.00181692	-0.00220862			221.853	-0.00191504	-0.00222191			221.853	-0.00188651	-0.00191273					314.264	-0.00307869	-0.00303862			314.264	-0.00275941	-0.00363195			314.264	-0.00307443	-0.00368762					93.0798	-0.00184557	-0.00263588
		0.57	-0.00559101	-0.00832226	-0.215	-0.00634073	-0.00753123					223.299	-0.00181727	-0.00220857			223.299	-0.00191495	-0.00222216			223.299	-0.00188679	-0.00191206					316.237	-0.00307847	-0.00303933			316.237	-0.00275956	-0.00363182			316.237	-0.00307458	-0.00368723					93.6716	-0.00184559	-0.00263585
		0.58	-0.00558661	-0.00832198	-0.21	-0.00633904	-0.00753137					224.727	-0.00181721	-0.00220845			224.727	-0.00191531	-0.00222252			224.727	-0.00188727	-0.00191279					318.21	-0.00307837	-0.00303917			318.21	-0.00275951	-0.00363161			318.21	-0.00307446	-0.00368803					94.2635	-0.0018456	-0.00263586
		0.59	-0.00558213	-0.00832174	-0.205	-0.00633636	-0.00753155					226.176	-0.0018176	-0.00220845			226.176	-0.00191565	-0.00222267			226.176	-0.00188781	-0.00191193					320.194	-0.0030791	-0.00303955			320.194	-0.00275938	-0.00363216			320.194	-0.00307478	-0.00368762					94.8554	-0.00184558	-0.00263582
		0.6	-0.00557764	-0.00832142	-0.2	-0.00633475	-0.00753126					227.603	-0.00181763	-0.00220845			227.603	-0.00191556	-0.00222243			227.603	-0.00188783	-0.00191207					322.167	-0.0030791	-0.00303938			322.167	-0.0027594	-0.00363206			322.167	-0.00307494	-0.00368758					95.4473	-0.00184559	-0.0026358
		0.61	-0.00555114	-0.00832093	-0.195	-0.00633397	-0.00753151					229.066	-0.00181853	-0.0022081			229.066	-0.00191586	-0.00222218			229.066	-0.00188902	-0.0019124					324.136	-0.00307912	-0.0030391			324.136	-0.00275975	-0.00363158			324.136	-0.00307496	-0.00368747					96.0391	-0.00184559	-0.00263583
		0.62	-0.00554788	-0.00832037	-0.19	-0.0063325	-0.00753147					230.494	-0.00181807	-0.00220857			230.494	-0.00191617	-0.00222255			230.494	-0.00188875	-0.00191259					326.108	-0.00307869	-0.00303917			326.108	-0.00275906	-0.00363171			326.108	-0.00307521	-0.00368708					96.631	-0.00184559	-0.0026358
		0.63	-0.00554467	-0.00831992	-0.185	-0.00633232	-0.00753169					231.955	-0.00181823	-0.0022085			231.955	-0.00191639	-0.00222216			231.955	-0.00188926	-0.00191199					328.09	-0.00307902	-0.00303958			328.09	-0.00275943	-0.00363185			328.09	-0.0030764	-0.00368778					97.2229	-0.00184559	-0.00263577
		0.64	-0.00554119	-0.00831956	-0.18	-0.00633175	-0.00753148					233.414	-0.00181788	-0.00220827			233.414	-0.0019164	-0.00222309			233.414	-0.0018898	-0.0019123					330.061	-0.0030792	-0.00303968			330.061	-0.00275975	-0.00363167			330.061	-0.00307602	-0.00368739					97.8148	-0.00184562	-0.00263581
		0.65	-0.00553745	-0.00831931	-0.175	-0.00633127	-0.00753155					234.877	-0.00181728	-0.00220825			234.877	-0.00191657	-0.00222271			234.877	-0.00189035	-0.00191261					332.032	-0.00307953	-0.00303978			332.032	-0.00276016	-0.00363125			332.032	-0.00307529	-0.00368749					98.4067	-0.0018456	-0.00263579
		0.66	-0.00553363	-0.00831869	-0.17	-0.00633158	-0.00753151					236.339	-0.00181722	-0.00220862			236.339	-0.00191649	-0.00222228			236.339	-0.00189057	-0.00191207					334.005	-0.00307902	-0.0030395			334.005	-0.00275954	-0.00363195			334.005	-0.00307574	-0.00368801					98.9985	-0.00184561	-0.00263577
		0.67	-0.00552964	-0.008318	-0.165	-0.00633014	-0.00753128					237.759	-0.00181701	-0.00220843			237.759	-0.00191654	-0.00222232			237.759	-0.0018907	-0.00191202					335.985	-0.00307902	-0.00303945			335.985	-0.00275973	-0.00363136			335.985	-0.00307579	-0.00368746					99.5904	-0.00184562	-0.00263572
		0.68	-0.00552577	-0.00831782	-0.16	-0.00632954	-0.0075315					239.162	-0.00181713	-0.00220893			239.162	-0.00191688	-0.00222252			239.162	-0.0018909	-0.00191276					337.957	-0.00307955	-0.00303953			337.957	-0.00275982	-0.00363164			337.957	-0.00307551	-0.0036874					100.182	-0.00184563	-0.00263571
		0.69	-0.00552167	-0.00831751	-0.155	-0.00632913	-0.00753136					240.609	-0.00181704	-0.00220886			240.609	-0.00191782	-0.0022221			240.609	-0.00189104	-0.00191185					339.926	-0.00307953	-0.00303935			339.926	-0.00275996	-0.00363174			339.926	-0.00307612	-0.00368741					100.774	-0.0018456	-0.0026357
		0.7	-0.00551726	-0.00831692	-0.15	-0.00632843	-0.00753136					242.059	-0.00181763	-0.00220877			242.059	-0.00191774	-0.00222255			242.059	-0.00189173	-0.00191232					341.895	-0.00307917	-0.00303965			341.895	-0.00275999	-0.00363204			341.895	-0.00307653	-0.00368768					101.366	-0.00184562	-0.0026357
		0.71	-0.00551295	-0.0083163	-0.145	-0.00632967	-0.00753114					243.51	-0.00181709	-0.00220847			243.51	-0.0019174	-0.0022226			243.51	-0.00189239	-0.00191208					343.879	-0.00307945	-0.00303957			343.879	-0.00276002	-0.00363159			343.879	-0.00307612	-0.00368755					101.958	-0.00184563	-0.00263565
		0.72	-0.00550841	-0.00831571	-0.14	-0.00633094	-0.00753148					244.939	-0.0018177	-0.00220836			244.939	-0.00191794	-0.00222243			244.939	-0.0018921	-0.00191268					345.85	-0.0030794	-0.00303978			345.85	-0.00276038	-0.00363176			345.85	-0.00307617	-0.00368754					102.55	-0.00184568	-0.00263558
		0.73	-0.00550371	-0.00831544	-0.135	-0.00633106	-0.0075314					246.345	-0.00181802	-0.00220857			246.345	-0.00191848	-0.00222237			246.345	-0.00189236	-0.00191261					347.825	-0.00307937	-0.00303963			347.825	-0.00275995	-0.00363162			347.825	-0.00307605	-0.00368744					103.142	-0.00184564	-0.00263557
		0.74	-0.00549907	-0.00831504	-0.13	-0.00633224	-0.00753123					247.631	-0.00181743	-0.00220858			247.631	-0.00191777	-0.00222191			247.631	-0.00189305	-0.00191173					349.795	-0.00307937	-0.00303985			349.795	-0.00276032	-0.00363168			349.795	-0.00307607	-0.00368701					103.734	-0.00184562	-0.00263551
		0.75	-0.00549421	-0.00831474	-0.125	-0.00633339	-0.00753134					248.929	-0.00181772	-0.00220866			248.929	-0.0019185	-0.00222258			248.929	-0.00189331	-0.00191232					351.781	-0.0030794	-0.00303912			351.781	-0.00276029	-0.00363126			351.781	-0.00307695	-0.00368716					104.325	-0.00184564	-0.00263547
		0.76	-0.0054892	-0.00831408	-0.12	-0.00633538	-0.00753095					250.278	-0.00181799	-0.00220823			250.278	-0.00191881	-0.0022222			250.278	-0.00189331	-0.00191178					353.751	-0.00308041	-0.00303953			353.751	-0.00275967	-0.00363125			353.751	-0.0030769	-0.00368711					104.917	-0.00184564	-0.0026355
		0.77	-0.00548407	-0.00831342	-0.115	-0.00633541	-0.00753125					251.565	-0.00181825	-0.00220823			251.565	-0.00191876	-0.00222218			251.565	-0.00189373	-0.00191232					355.722	-0.0030798	-0.00303953			355.722	-0.00276013	-0.00363177			355.722	-0.00307642	-0.00368704					105.509	-0.00184562	-0.00263545
		0.78	-0.00547899	-0.00831289	-0.11	-0.00633656	-0.00753092					252.907	-0.00181819	-0.0022082			252.907	-0.001919	-0.00222249			252.907	-0.00189346	-0.0019123					357.694	-0.00307998	-0.00303927			357.694	-0.0027601	-0.00363171			357.694	-0.00307645	-0.00368717					106.101	-0.00184567	-0.00263543
		0.79	-0.00547364	-0.0083123	-0.105	-0.0063379	-0.0075312					254.199	-0.0018181	-0.00220849			254.199	-0.00191896	-0.00222245			254.199	-0.0018942	-0.00191215					359.675	-0.0030792	-0.00303975			359.675	-0.00276036	-0.00363158			359.675	-0.00307622	-0.0036873					106.693	-0.00184567	-0.00263544
		0.8	-0.00546821	-0.00831186	-0.1	-0.0063385	-0.00753094					255.476	-0.00181792	-0.00220852			255.476	-0.00191954	-0.00222252			255.476	-0.00189446	-0.00191166					361.647	-0.00307947	-0.00303942			361.647	-0.00276024	-0.00363091			361.647	-0.00307743	-0.0036867					107.285	-0.00184567	-0.00263542
		0.81	-0.00546263	-0.00831121	-0.095	-0.00633965	-0.00753133					256.754	-0.00181831	-0.00220852			256.754	-0.00191905	-0.0022224			256.754	-0.0018943	-0.00191079					363.616	-0.00307998	-0.00303937			363.616	-0.00276039	-0.00363118			363.616	-0.00307718	-0.00368712					107.877	-0.00184568	-0.00263545
		0.82	-0.00545727	-0.00831049	-0.09	-0.00634162	-0.00753116					258.033	-0.00181828	-0.00220896			258.033	-0.00191947	-0.00222238			258.033	-0.00189481	-0.0019111					365.587	-0.00307983	-0.00303963			365.587	-0.00275996	-0.00363153			365.587	-0.00307776	-0.00368731					108.469	-0.00184571	-0.00263547
		0.83	-0.00545155	-0.00830964	-0.085	-0.00634191	-0.00753095					259.311	-0.00181858	-0.00220828			259.311	-0.00191908	-0.00222258			259.311	-0.00189447	-0.00191184					367.568	-0.00308013	-0.00303958			367.568	-0.00276044	-0.00363177			367.568	-0.00307721	-0.00368703					109.061	-0.0018457	-0.00263546
		0.84	-0.00544571	-0.00830895	-0.08	-0.00634479	-0.00753116					260.591	-0.00181834	-0.00220805			260.591	-0.00191921	-0.00222274			260.591	-0.00189531	-0.00191176					369.539	-0.00308041	-0.00303947			369.539	-0.00276034	-0.00363179			369.539	-0.00307728	-0.00368709					109.652	-0.00184569	-0.00263548
		0.85	-0.00543979	-0.00830828	-0.075	-0.00634823	-0.00753078					261.88	-0.00181855	-0.00220842			261.88	-0.00191979	-0.00222263			261.88	-0.0018955	-0.00191127					371.51	-0.00308026	-0.00303947			371.51	-0.00276042	-0.00363136			371.51	-0.00307715	-0.00368666					110.244	-0.00184569	-0.00263548
		0.86	-0.00543381	-0.00830761	-0.07	-0.00635047	-0.00753101					263.161	-0.0018186	-0.00220844			263.161	-0.00191984	-0.00222259			263.161	-0.00189587	-0.00191162					373.48	-0.00308079	-0.0030392			373.48	-0.00276055	-0.00363153			373.48	-0.00307716	-0.00368704					110.836	-0.00184569	-0.00263552
		0.87	-0.00542798	-0.00830721	-0.065	-0.00635389	-0.00753071					264.44	-0.00181871	-0.00220854			264.44	-0.00192047	-0.00222259			264.44	-0.00189548	-0.00191108					375.464	-0.00308031	-0.00303975			375.464	-0.00276044	-0.00363142			375.464	-0.00307731	-0.00368705					111.428	-0.00184572	-0.00263554
		0.88	-0.00542178	-0.0083064	-0.06	-0.00635438	-0.00753099					265.721	-0.00181835	-0.00220859			265.721	-0.00192026	-0.00222222			265.721	-0.00189571	-0.00191113					377.434	-0.00308021	-0.00303963			377.434	-0.00276032	-0.00363125			377.434	-0.00307741	-0.00368697					112.02	-0.00184572	-0.00263562
		0.89	-0.00541561	-0.00830568	-0.055	-0.00635508	-0.00753079					266.999	-0.00181872	-0.00220889			266.999	-0.00191958	-0.00222255			266.999	-0.00189591	-0.00191118					379.406	-0.00308021	-0.0030397			379.406	-0.00276027	-0.00363137			379.406	-0.00307708	-0.00368757					112.612	-0.00184575	-0.00263563
		0.9	-0.00540937	-0.0083049	-0.05	-0.00635597	-0.00753087					268.277	-0.0018191	-0.00220761			268.277	-0.00192039	-0.00222255			268.277	-0.00189539	-0.00191124					381.376	-0.00308023	-0.00303933			381.376	-0.00276047	-0.00363121			381.376	-0.00307779	-0.00368683					113.204	-0.00184577	-0.00263567
		0.91	-0.00540309	-0.00830435	-0.045	-0.00635607	-0.00753086					269.571	-0.00181826	-0.00220832			269.571	-0.00192145	-0.0022222			269.571	-0.00189583	-0.00191126					383.36	-0.00308023	-0.0030394			383.36	-0.00276062	-0.00363129			383.36	-0.00307774	-0.0036864					113.796	-0.0018458	-0.00263578
		0.92	-0.00539665	-0.00830376	-0.04	-0.00635691	-0.00753064					270.85	-0.00181866	-0.00220854			270.85	-0.00192161	-0.00222236			270.85	-0.00189573	-0.00191075					385.332	-0.00308011	-0.00304003			385.332	-0.00276052	-0.00363164			385.332	-0.00307761	-0.00368698					114.387	-0.00184579	-0.00263583
		0.93	-0.00539005	-0.00830311	-0.035	-0.00635733	-0.00753044					272.127	-0.00181824	-0.0022085			272.127	-0.00192078	-0.00222223			272.127	-0.0018961	-0.00191107					387.301	-0.00308066	-0.00303978			387.301	-0.00276058	-0.00363134			387.301	-0.00307764	-0.00368685					114.979	-0.00184582	-0.0026359
		0.94	-0.00538336	-0.00830219	-0.03	-0.00635709	-0.00753028					273.407	-0.00181802	-0.00220839			273.407	-0.00192215	-0.00222229			273.407	-0.00189613	-0.0019109					389.275	-0.00308069	-0.00304003			389.275	-0.00276099	-0.00363123			389.275	-0.00307723	-0.00368676					115.571	-0.00184587	-0.00263601
		0.95	-0.00537668	-0.00830158	-0.025	-0.00635735	-0.00753036					274.686	-0.00181847	-0.00220822			274.686	-0.00192129	-0.00222217			274.686	-0.00189614	-0.00191116					391.259	-0.00308061	-0.00303973			391.259	-0.00276083	-0.00363104			391.259	-0.00307852	-0.00368689					116.163	-0.00184593	-0.0026361
		0.96	-0.00537	-0.0083008	-0.02	-0.00635805	-0.00753035					275.963	-0.00181823	-0.00220894			275.963	-0.00192196	-0.00222255			275.963	-0.00189626	-0.00191					393.226	-0.00308074	-0.00303973			393.226	-0.00276088	-0.00363117			393.226	-0.00307786	-0.00368693					116.755	-0.00184596	-0.00263623
		0.97	-0.0053632	-0.00830019	-0.015	-0.00635864	-0.00753027					277.252	-0.00181874	-0.00220813			277.252	-0.00192163	-0.00222245			277.252	-0.00189664	-0.00191069					395.198	-0.00308084	-0.00303912			395.198	-0.00276049	-0.00363167			395.198	-0.00307796	-0.00368648					117.347	-0.001846	-0.00263643
		0.98	-0.0053563	-0.00829938	-0.01	-0.00635896	-0.00753024					278.531	-0.00181849	-0.00220871			278.531	-0.00192194	-0.00222238			278.531	-0.00189698	-0.00191077					397.171	-0.00308086	-0.0030395			397.171	-0.00276122	-0.00363129			397.171	-0.00307832	-0.00368682					117.939	-0.00184607	-0.00263659
		0.99	-0.00534933	-0.00829817	-0.005	-0.0063574	-0.00753015					279.807	-0.00181805	-0.00220812			279.807	-0.00192184	-0.00222262			279.807	-0.00189719	-0.0019106					399.151	-0.00308107	-0.00303985			399.151	-0.00276044	-0.00363152			399.151	-0.00307824	-0.00368672					118.531	-0.00184615	-0.00263674
		1	-0.00534233	-0.00829756	0	-0.00635586	-0.00753013					281.083	-0.00181839	-0.00220847			281.083	-0.00192119	-0.00222235			281.083	-0.00189723	-0.00191076					401.121	-0.00308112	-0.0030398			401.121	-0.00276041	-0.00363133			401.121	-0.00307791	-0.00368682					119.123	-0.00184622	-0.00263696
		1.01	-0.00533513	-0.00829674	0.005	-0.00635519	-0.00752979					282.361	-0.00181854	-0.00220858			282.361	-0.00192209	-0.0022226			282.361	-0.00189731	-0.00191087					403.095	-0.00308076	-0.00304008			403.095	-0.00276105	-0.003631			403.095	-0.00307807	-0.00368663					119.714	-0.00184633	-0.00263713
		1.02	-0.0053278	-0.00829588	0.01	-0.00635426	-0.00752992					283.64	-0.00181817	-0.00220753			283.64	-0.00192241	-0.00222238			283.64	-0.00189737	-0.00191103					405.067	-0.00308079	-0.00303998			405.067	-0.0027609	-0.00363156			405.067	-0.00307844	-0.00368662					120.306	-0.00184644	-0.00263736
		1.03	-0.00532028	-0.00829481	0.015	-0.00635243	-0.00752971					284.932	-0.00181851	-0.00220835			284.932	-0.00192295	-0.00222248			284.932	-0.00189769	-0.00191129					407.048	-0.00308064	-0.00303983			407.048	-0.00276085	-0.00363099			407.048	-0.00307839	-0.00368641					120.898	-0.00184653	-0.00263761
		1.04	-0.0053129	-0.00829398	0.02	-0.00635103	-0.00752962					286.211	-0.00181896	-0.00220822			286.211	-0.00192263	-0.00222252			286.211	-0.00189738	-0.00191011					409.018	-0.00308089	-0.00304003			409.018	-0.00276112	-0.00363098			409.018	-0.00307781	-0.0036864					121.49	-0.00184667	-0.00263791
		1.05	-0.00530557	-0.00829296	0.025	-0.00634881	-0.00752966					287.492	-0.00181916	-0.00220849			287.492	-0.00192219	-0.00222279			287.492	-0.00189753	-0.00191032					410.989	-0.00308089	-0.00304011			410.989	-0.00276135	-0.00363156			410.989	-0.00307824	-0.00368671					122.082	-0.00184682	-0.00263819
		1.06	-0.00529782	-0.00829193	0.03	-0.00634797	-0.00752968					288.77	-0.0018188	-0.00220871			288.77	-0.00192342	-0.00222275			288.77	-0.00189801	-0.00191064					412.963	-0.00308049	-0.00303928			412.963	-0.00276127	-0.00363125			412.963	-0.00307849	-0.00368638					122.674	-0.00184699	-0.00263848
		1.07	-0.00529027	-0.00829106	0.035	-0.00634737	-0.00752972					290.05	-0.00181872	-0.00220835			290.05	-0.0019231	-0.00222284			290.05	-0.0018979	-0.00191089					414.945	-0.00308102	-0.00303968			414.945	-0.00276111	-0.00363099			414.945	-0.00307809	-0.00368645					123.266	-0.00184718	-0.00263878
		1.08	-0.00528246	-0.00829	0.04	-0.00634651	-0.00752955					291.327	-0.00181912	-0.00220852			291.327	-0.00192374	-0.00222271			291.327	-0.00189808	-0.00191069					416.916	-0.00308096	-0.00303963			416.916	-0.00276138	-0.00363117			416.916	-0.00307786	-0.00368645					123.858	-0.00184736	-0.00263914
		1.09	-0.00527452	-0.00828899	0.045	-0.00634621	-0.00752942					292.616	-0.00181848	-0.00220847			292.616	-0.00192291	-0.00222299			292.616	-0.00189924	-0.00191055					418.887	-0.00308137	-0.00303986			418.887	-0.00276122	-0.00363118			418.887	-0.00307791	-0.00368651					124.449	-0.00184755	-0.00263946
		1.1	-0.00526662	-0.00828808	0.05	-0.00634542	-0.00752927					293.896	-0.00181901	-0.00220844			293.896	-0.00192297	-0.00222245			293.896	-0.00189863	-0.00191024					420.856	-0.00308132	-0.00303965			420.856	-0.00276092	-0.00363133			420.856	-0.00307814	-0.00368638					125.041	-0.00184779	-0.00263984
		1.11	-0.0052584	-0.00828719	0.055	-0.0063445	-0.00752892					295.175	-0.00181926	-0.00220879			295.175	-0.00192324	-0.0022227			295.175	-0.00189885	-0.00191061					422.84	-0.00308129	-0.00304013			422.84	-0.00276078	-0.00363108			422.84	-0.0030791	-0.00368616					125.633	-0.00184799	-0.00264025
		1.12	-0.00525025	-0.00828618	0.06	-0.0063437	-0.00752889					296.452	-0.0018193	-0.00220822			296.452	-0.00192347	-0.00222262			296.452	-0.00189845	-0.00191061					424.811	-0.00308119	-0.00304013			424.811	-0.00276113	-0.00363118			424.811	-0.00307897	-0.00368573					126.225	-0.00184825	-0.00264066
		1.13	-0.00524217	-0.00828517	0.065	-0.00634401	-0.00752878					297.732	-0.00181864	-0.00220834			297.732	-0.00192359	-0.00222248			297.732	-0.00189957	-0.00191069					426.782	-0.00308187	-0.00304024			426.782	-0.00276143	-0.00363127			426.782	-0.00307905	-0.00368638					126.817	-0.0018485	-0.00264113
		1.14	-0.00523392	-0.0082842	0.07	-0.00634385	-0.00752868					299.011	-0.00181815	-0.00220871			299.011	-0.00192337	-0.00222259			299.011	-0.00189924	-0.00191074					428.751	-0.00308132	-0.00303976			428.751	-0.00276155	-0.00363169			428.751	-0.0030791	-0.00368664					127.409	-0.00184876	-0.00264113
		1.15	-0.0052256	-0.00828281	0.075	-0.00634329	-0.00752867					300.299	-0.00181864	-0.00220881			300.299	-0.00192368	-0.00222248			300.299	-0.00189844	-0.00191023					430.735	-0.00308165	-0.00304003			430.735	-0.00276161	-0.00363089			430.735	-0.0030788	-0.00368659					128.001	-0.00184905	-0.00264113
		1.16	-0.00521698	-0.00828178	0.08	-0.00634168	-0.00752844					301.581	-0.0018184	-0.00220836			301.581	-0.00192363	-0.00222257			301.581	-0.00189896	-0.00191057					432.706	-0.00308157	-0.00303976			432.706	-0.00276125	-0.00363109			432.706	-0.00307915	-0.00368612					128.592	-0.00184934	-0.00264153
		1.17	-0.00520835	-0.00828082	0.085	-0.00633982	-0.00752823					302.86	-0.0018189	-0.00220843			302.86	-0.00192393	-0.00222287			302.86	-0.00189932	-0.00191082					434.676	-0.00308147	-0.00303937			434.676	-0.00276132	-0.00363093			434.676	-0.00307905	-0.003686					129.184	-0.00184962	-0.0026419
		1.18	-0.00519974	-0.00827975	0.09	-0.00633912	-0.00752803					304.139	-0.00181926	-0.00220824			304.139	-0.00192379	-0.00222287			304.139	-0.00189905	-0.00191067					436.648	-0.00308154	-0.00304011			436.648	-0.00276153	-0.00363128			436.648	-0.00307925	-0.00368642					129.776	-0.00184992	-0.00264228
		1.19	-0.00519112	-0.00827849	0.095	-0.0063386	-0.00752793					305.42	-0.00181901	-0.0022086			305.42	-0.00192391	-0.00222297			305.42	-0.00189893	-0.00191001					438.631	-0.0030817	-0.00303965			438.631	-0.00276138	-0.00363147			438.631	-0.00307885	-0.00368636					130.368	-0.00185024	-0.00264263
		1.2	-0.00518228	-0.00827719	0.1	-0.00633819	-0.00752776					306.698	-0.00181841	-0.00220902			306.698	-0.00192416	-0.00222252			306.698	-0.00189964	-0.0019104					440.6	-0.00308154	-0.00303978			440.6	-0.00276161	-0.00363094			440.6	-0.00307895	-0.00368638					130.96	-0.00185024	-0.00264296
		1.21	-0.00517332	-0.00827577	0.105	-0.00633745	-0.00752765					307.986	-0.00181869	-0.00220835			307.986	-0.00192445	-0.0022228			307.986	-0.00189948	-0.00191035					442.572	-0.00308144	-0.00304011			442.572	-0.00276152	-0.00363096			442.572	-0.0030789	-0.00368667					131.552	-0.00185059	-0.00264331
		1.22	-0.00516423	-0.00827466	0.11	-0.00633805	-0.00752772					309.265	-0.00181831	-0.00220769			309.265	-0.00192412	-0.00222324			309.265	-0.00189966	-0.00191					444.545	-0.00308187	-0.00303937			444.545	-0.00276176	-0.00363111			444.545	-0.003079	-0.00368591					132.144	-0.00185088	-0.00264363
		1.23	-0.00515529	-0.00827342	0.115	-0.00633761	-0.00752751					310.544	-0.00181912	-0.0022083			310.544	-0.00192434	-0.00222235			310.544	-0.00189974	-0.00191109					446.533	-0.0030815	-0.00304021			446.533	-0.00276155	-0.00363116			446.533	-0.00307985	-0.00368619					132.736	-0.00185119	-0.00264394
		1.24	-0.00514624	-0.00827224	0.12	-0.00633821	-0.00752731					311.822	-0.0018191	-0.00220864			311.822	-0.00192516	-0.00222294			311.822	-0.00189892	-0.00191019					448.502	-0.00308119	-0.00304011			448.502	-0.0027616	-0.00363075			448.502	-0.00307948	-0.00368668					133.328	-0.00185152	-0.0026443
		1.25	-0.00513702	-0.0082707	0.125	-0.00633754	-0.00752717					313.1	-0.00181896	-0.0022086			313.1	-0.00192443	-0.00222237			313.1	-0.00189974	-0.00191013					450.475	-0.00308134	-0.00303978			450.475	-0.00276188	-0.00363071			450.475	-0.0030796	-0.00368599					133.919	-0.00185187	-0.00264457
		1.26	-0.0051275	-0.00826905	0.13	-0.00633697	-0.00752675					314.38	-0.00181835	-0.00220852			314.38	-0.00192452	-0.00222276			314.38	-0.0018994	-0.00191023					452.446	-0.00308117	-0.00303995			452.446	-0.00276204	-0.00363108			452.446	-0.00307988	-0.00368605					134.511	-0.00185217	-0.0026449
		1.27	-0.00511818	-0.00826776	0.135	-0.00633641	-0.0075265					315.668	-0.00181917	-0.00220907			315.668	-0.0019242	-0.00222289			315.668	-0.00189937	-0.0019099					454.431	-0.00308162	-0.0030402			454.431	-0.00276132	-0.00363114			454.431	-0.00307923	-0.00368587					135.103	-0.00185248	-0.00264513
		1.28	-0.00510871	-0.00826668	0.14	-0.00633611	-0.0075265					316.945	-0.00181905	-0.00220845			316.945	-0.00192439	-0.00222312			316.945	-0.00189928	-0.00191028					456.402	-0.00308132	-0.0030401			456.402	-0.0027619	-0.00363117			456.402	-0.00307943	-0.00368585					135.695	-0.00185281	-0.00264543
		1.29	-0.00509924	-0.00826535	0.145	-0.00633576	-0.00752631					318.224	-0.00181947	-0.00220825			318.224	-0.00192435	-0.00222275			318.224	-0.00189931	-0.00190986					458.374	-0.00308159	-0.00304001			458.374	-0.00276214	-0.00363092			458.374	-0.00307986	-0.00368617					136.287	-0.00185315	-0.00264564
		1.3	-0.00508944	-0.00826381	0.15	-0.00633495	-0.00752623					319.503	-0.00181864	-0.0022086			319.503	-0.00192432	-0.00222289			319.503	-0.00189967	-0.00191019					460.344	-0.00308154	-0.00304036			460.344	-0.00276182	-0.00363131			460.344	-0.00307928	-0.00368622					136.879	-0.00185346	-0.00264595
		1.31	-0.0050797	-0.00826227	0.155	-0.00633618	-0.00752603					320.78	-0.00181864	-0.00220839			320.78	-0.00192447	-0.00222292			320.78	-0.00190029	-0.00191032					462.326	-0.00308207	-0.00303973			462.326	-0.00276221	-0.00363116			462.326	-0.00308001	-0.00368588					137.471	-0.00185376	-0.00264615
		1.32	-0.00506995	-0.00826071	0.16	-0.00633549	-0.00752595					322.062	-0.00181937	-0.00220844			322.062	-0.00192519	-0.00222287			322.062	-0.00189976	-0.00190997					464.296	-0.00308177	-0.00303963			464.296	-0.00276184	-0.00363148			464.296	-0.00307998	-0.0036856					138.063	-0.00185406	-0.00264643
		1.33	-0.00506006	-0.00825954	0.165	-0.00633527	-0.00752576					323.357	-0.00181972	-0.00220867			323.357	-0.00192499	-0.00222265			323.357	-0.00189943	-0.00190976					466.268	-0.00308195	-0.00303968			466.268	-0.00276205	-0.0036309			466.268	-0.00307963	-0.00368563					138.654	-0.00185435	-0.00264667
		1.34	-0.00505016	-0.00825816	0.17	-0.00633558	-0.00752549					324.636	-0.00181949	-0.00220816			324.636	-0.00192494	-0.00222275			324.636	-0.00190004	-0.00191012					468.238	-0.00308182	-0.00303996			468.238	-0.0027619	-0.00363063			468.238	-0.00308008	-0.00368573					139.246	-0.00185466	-0.0026469
		1.35	-0.00504005	-0.00825657	0.175	-0.00633507	-0.00752512					325.914	-0.00181977	-0.00220839			325.914	-0.00192448	-0.00222291			325.914	-0.00189991	-0.00191015					470.219	-0.00308134	-0.00304016			470.219	-0.00276171	-0.00363064			470.219	-0.00308001	-0.00368596					139.838	-0.00185493	-0.00264707
		1.36	-0.0050298	-0.00825496	0.18	-0.00633413	-0.00752529					327.192	-0.00181999	-0.00220885			327.192	-0.00192477	-0.0022224			327.192	-0.00189957	-0.00190988					472.191	-0.00308137	-0.00304019			472.191	-0.00276203	-0.00363123			472.191	-0.00308011	-0.00368573					140.43	-0.00185526	-0.00264735
		1.37	-0.00501946	-0.0082534	0.185	-0.00633426	-0.00752517					328.47	-0.00182019	-0.00220837			328.47	-0.00192491	-0.00222318			328.47	-0.00190051	-0.00190988					474.164	-0.0030823	-0.00304051			474.164	-0.00276208	-0.00363092			474.164	-0.00308021	-0.00368576					141.022	-0.00185555	-0.00264753
		1.38	-0.00500917	-0.00825183	0.19	-0.00633343	-0.00752497					329.746	-0.00182031	-0.00220803			329.746	-0.00192515	-0.00222282			329.746	-0.00190027	-0.0019099					476.135	-0.0030823	-0.00304011			476.135	-0.0027622	-0.00363081			476.135	-0.00307998	-0.00368548					141.614	-0.00185584	-0.00264773
		1.39	-0.00499864	-0.00825024	0.195	-0.00633348	-0.00752501					331.035	-0.00182061	-0.00220862			331.035	-0.00192563	-0.00222282			331.035	-0.00190046	-0.00191014					478.116	-0.00308235	-0.00304003			478.116	-0.00276228	-0.00363056			478.116	-0.00307973	-0.00368629					142.206	-0.00185611	-0.00264796
		1.4	-0.00498775	-0.00824862	0.2	-0.00633219	-0.00752467					332.315	-0.00181963	-0.00220875			332.315	-0.0019261	-0.00222277			332.315	-0.00190022	-0.00190953					480.087	-0.00308202	-0.00303991			480.087	-0.0027623	-0.00363088			480.087	-0.00307963	-0.00368548					142.798	-0.00185639	-0.00264811
		1.41	-0.00497703	-0.00824689	0.205	-0.0063313	-0.00752432					333.595	-0.00182022	-0.0022087			333.595	-0.00192586	-0.00222268			333.595	-0.00190016	-0.00190966					482.055	-0.00308228	-0.00303978			482.055	-0.00276238	-0.00363028			482.055	-0.00307996	-0.00368596					143.389	-0.00185665	-0.00264835
		1.42	-0.00496635	-0.00824502	0.21	-0.00633123	-0.00752398					334.873	-0.0018197	-0.0022088			334.873	-0.00192579	-0.00222268			334.873	-0.00190012	-0.0019093					484.025	-0.00308248	-0.00304041			484.025	-0.00276186	-0.00363079			484.025	-0.00307991	-0.00368525					143.981	-0.00185693	-0.00264851
		1.43	-0.00495539	-0.00824326	0.215	-0.00633119	-0.00752376					336.151	-0.00182028	-0.00220869			336.151	-0.00192573	-0.00222233			336.151	-0.00190043	-0.00190942					486.008	-0.00308288	-0.00304026			486.008	-0.00276236	-0.00363095			486.008	-0.00307986	-0.00368538					144.573	-0.00185718	-0.00264871
		1.44	-0.00494414	-0.00824153	0.22	-0.00632993	-0.00752364					337.43	-0.00182061	-0.00220856			337.43	-0.00192551	-0.00222324			337.43	-0.00190073	-0.00190993					487.98	-0.00308195	-0.00304011			487.98	-0.00276262	-0.00363026			487.98	-0.00308018	-0.00368603					145.165	-0.00185747	-0.00264887
		1.45	-0.00493291	-0.00823956	0.225	-0.00632823	-0.00752365					338.721	-0.00182034	-0.00220851			338.721	-0.001926	-0.00222252			338.721	-0.00190052	-0.00190971					489.971	-0.00308213	-0.00304024			489.971	-0.00276297	-0.00363091			489.971	-0.00308059	-0.00368624					145.757	-0.00185771	-0.00264907
		1.46	-0.00492147	-0.00823772	0.23	-0.00632673	-0.00752355					340	-0.00182006	-0.00220884			340	-0.00192601	-0.00222267			340	-0.00190098	-0.0019098					491.953	-0.00308218	-0.00304021			491.953	-0.00276229	-0.00363084			491.953	-0.00308001	-0.0036859					146.349	-0.00185793	-0.00264923
		1.47	-0.00490989	-0.00823615	0.235	-0.00632579	-0.00752325					341.283	-0.00182006	-0.00220845			341.283	-0.0019258	-0.00222292			341.283	-0.0019009	-0.00190968					494.006	-0.00308273	-0.00303975			494.006	-0.00276264	-0.00363081			494.006	-0.00308074	-0.00368558					146.941	-0.0018582	-0.0026494
		1.48	-0.0048982	-0.00823407	0.24	-0.00632345	-0.00752304					342.563	-0.00182068	-0.00220822			342.563	-0.00192581	-0.00222307			342.563	-0.00190069	-0.00190955					496.048	-0.00308301	-0.00304039			496.048	-0.00276261	-0.0036305			496.048	-0.00308109	-0.00368566					147.533	-0.00185843	-0.00264955
		1.49	-0.00488629	-0.00823239	0.245	-0.00632138	-0.00752277					343.842	-0.00182043	-0.0022083			343.842	-0.00192585	-0.00222314			343.842	-0.0019013	-0.00190973					498.031	-0.0030824	-0.00304054			498.031	-0.00276287	-0.00363063			498.031	-0.00308051	-0.00368545					148.124	-0.00185867	-0.0026497
		1.5	-0.00487421	-0.00823055	0.25	-0.00631955	-0.00752253					345.12	-0.00182088	-0.00220874			345.12	-0.00192608	-0.00222275			345.12	-0.00190044	-0.0019094					500.021	-0.00308286	-0.00304026			500.021	-0.00276283	-0.00363053			500.021	-0.00308021	-0.00368599					148.716	-0.00185891	-0.00264987
		1.51	-0.004862	-0.00822864	0.255	-0.0063173	-0.00752224					346.41	-0.00182024	-0.00220852			346.41	-0.00192687	-0.00222307			346.41	-0.0019008	-0.00190951					502.02	-0.0030826	-0.00304026			502.02	-0.002763	-0.00363083			502.02	-0.00308077	-0.00368551					149.308	-0.00185911	-0.00265005
		1.52	-0.00484968	-0.00822659	0.26	-0.00631515	-0.00752198					347.689	-0.00182066	-0.00220879			347.689	-0.00192667	-0.00222282			347.689	-0.00190026	-0.00190919					504.011	-0.00308248	-0.00304043			504.011	-0.00276284	-0.00363055			504.011	-0.00308054	-0.00368546					149.9	-0.00185931	-0.00265014
		1.53	-0.00483725	-0.00822461	0.265	-0.00631351	-0.007522					348.966	-0.00182078	-0.00220847			348.966	-0.00192726	-0.00222319			348.966	-0.00190073	-0.00190946					505.981	-0.00308258	-0.00304036			505.981	-0.00276274	-0.0036306			505.981	-0.00308071	-0.00368572					150.492	-0.00185955	-0.00265029
		1.54	-0.00482448	-0.00822267	0.27	-0.0063107	-0.00752207					350.248	-0.00182105	-0.00220884			350.248	-0.00192723	-0.00222297			350.248	-0.00190128	-0.00190929					507.953	-0.0030824	-0.00304028			507.953	-0.00276284	-0.00363058			507.953	-0.00308026	-0.00368547					151.084	-0.00185973	-0.00265045
		1.55	-0.00481155	-0.00822064	0.275	-0.00630846	-0.00752193					351.527	-0.00182113	-0.00220872			351.527	-0.00192713	-0.00222295			351.527	-0.00190098	-0.00191022					509.933	-0.00308286	-0.00304023			509.933	-0.00276326	-0.00363055			509.933	-0.00308089	-0.00368598					151.676	-0.00185997	-0.00265054
		1.56	-0.00479863	-0.00821863	0.28	-0.0063076	-0.00752165					352.807	-0.00182162	-0.00220869			352.807	-0.00192736	-0.00222327			352.807	-0.00190081	-0.00190963					511.901	-0.00308278	-0.00304016			511.901	-0.00276246	-0.003631			511.901	-0.00308069	-0.00368514					152.268	-0.00186015	-0.00265068
		1.57	-0.00478541	-0.00821653	0.285	-0.00630611	-0.00752134					354.097	-0.00182099	-0.00220914			354.097	-0.00192694	-0.00222249			354.097	-0.001901	-0.00190953					513.875	-0.00308238	-0.00304041			513.875	-0.00276291	-0.00363113			513.875	-0.00308074	-0.00368583					152.859	-0.00186034	-0.00265084
		1.58	-0.00477192	-0.00821434	0.29	-0.00630421	-0.00752111					355.376	-0.00182123	-0.00220856			355.376	-0.00192687	-0.00222239			355.376	-0.00190113	-0.00190958					515.885	-0.00308278	-0.00304023			515.885	-0.00276264	-0.00363096			515.885	-0.00308069	-0.00368543					153.451	-0.00186051	-0.00265094
		1.59	-0.00475818	-0.00821209	0.295	-0.00630222	-0.00752093					356.651	-0.00182053	-0.00220817			356.651	-0.00192729	-0.00222299			356.651	-0.00190049	-0.00190951					517.95	-0.00308263	-0.00303988			517.95	-0.00276319	-0.00363056			517.95	-0.00308059	-0.0036859					154.043	-0.00186069	-0.00265111
		1.6	-0.0047445	-0.00820997	0.3	-0.00630127	-0.00752061					357.93	-0.00182137	-0.00220839			357.93	-0.00192679	-0.00222314			357.93	-0.00190046	-0.00190907					520.008	-0.00308253	-0.00304038			520.008	-0.00276277	-0.00363015			520.008	-0.00308094	-0.00368577					154.635	-0.00186087	-0.0026512
		1.61	-0.00473042	-0.00820774	0.305	-0.00629961	-0.00752046					359.211	-0.00182025	-0.00220928			359.211	-0.00192745	-0.00222278			359.211	-0.00190085	-0.00190906					522.129	-0.00308278	-0.00303993			522.129	-0.00276211	-0.00363029			522.129	-0.00308135	-0.00368514					155.227	-0.00186104	-0.00265132
		1.62	-0.00471628	-0.00820535	0.31	-0.00629852	-0.00752049					360.489	-0.0018212	-0.00220857			360.489	-0.0019278	-0.00222261			360.489	-0.00190092	-0.00190887					524.258	-0.00308283	-0.00303983			524.258	-0.00276283	-0.00363081			524.258	-0.00308114	-0.00368506					155.819	-0.00186121	-0.0026514
		1.63	-0.00470189	-0.00820284	0.315	-0.00629793	-0.00752031					361.779	-0.0018205	-0.00220818			361.779	-0.00192782	-0.00222282			361.779	-0.001901	-0.0019082					526.408	-0.00308253	-0.00304048			526.408	-0.00276295	-0.00363065			526.408	-0.00308071	-0.00368481					156.411	-0.00186138	-0.00265154
		1.64	-0.00468722	-0.00820043	0.32	-0.00629698	-0.00751999					363.056	-0.00182105	-0.00220853			363.056	-0.00192803	-0.00222294			363.056	-0.00190118	-0.00190858					528.535	-0.0030826	-0.00304044			528.535	-0.0027632	-0.00363065			528.535	-0.00308102	-0.00368492					157.003	-0.00186153	-0.00265164
		1.65	-0.00467226	-0.0081978	0.325	-0.00629642	-0.00751972					364.334	-0.00182126	-0.0022085			364.334	-0.0019279	-0.00222289			364.334	-0.00190069	-0.00190862					530.656	-0.00308271	-0.00304064			530.656	-0.00276287	-0.0036306			530.656	-0.00308079	-0.00368537					157.595	-0.00186167	-0.00265172
		1.66	-0.0046572	-0.00819577	0.33	-0.0062963	-0.00751935					365.615	-0.00182099	-0.0022084			365.615	-0.00192823	-0.00222246			365.615	-0.00190071	-0.00190855					532.806	-0.00308276	-0.00304061			532.806	-0.00276352	-0.00363064			532.806	-0.00308104	-0.00368525					158.186	-0.00186186	-0.00265185
		1.67	-0.00464172	-0.0081933	0.335	-0.00629526	-0.00751907					366.894	-0.00182071	-0.00220847			366.894	-0.00192781	-0.00222267			366.894	-0.00190056	-0.00190858					534.929	-0.00308281	-0.00304056			534.929	-0.00276345	-0.00363047			534.929	-0.00308137	-0.00368512					158.778	-0.00186199	-0.00265196
		1.68	-0.00462617	-0.00819063	0.34	-0.0062948	-0.0075189					368.173	-0.00182124	-0.00220857			368.173	-0.00192765	-0.00222306			368.173	-0.00190125	-0.00190844					537.073	-0.00308301	-0.00304036			537.073	-0.00276307	-0.00363068			537.073	-0.00308127	-0.00368477					159.37	-0.00186217	-0.00265201
		1.69	-0.00461035	-0.00818812	0.345	-0.00629506	-0.00751904					369.466	-0.00182053	-0.00220869			369.466	-0.00192828	-0.0022226			369.466	-0.00190049	-0.00190821					539.196	-0.00308273	-0.00303996			539.196	-0.0027631	-0.00363105			539.196	-0.00308167	-0.00368564					159.962	-0.0018623	-0.0026521
		1.7	-0.00459429	-0.00818552	0.35	-0.00629658	-0.00751882					370.744	-0.00182074	-0.00220896			370.744	-0.00192847	-0.00222264			370.744	-0.00190087	-0.00190818					541.348	-0.00308286	-0.00304048			541.348	-0.00276344	-0.00363081			541.348	-0.0030818	-0.00368535					160.554	-0.00186243	-0.00265223
		1.71	-0.00457796	-0.00818305	0.355	-0.00629736	-0.00751864					372.023	-0.00182074	-0.00220793			372.023	-0.00192911	-0.00222329			372.023	-0.00190057	-0.00190852					543.497	-0.00308265	-0.00304006			543.497	-0.00276321	-0.00363079			543.497	-0.00308152	-0.00368508					161.146	-0.00186257	-0.00265233
		1.72	-0.00456131	-0.00818037	0.36	-0.00629743	-0.00751821					373.304	-0.00182074	-0.00220827			373.304	-0.0019285	-0.00222297			373.304	-0.0019009	-0.00190848					545.635	-0.00308303	-0.00304061			545.635	-0.00276293	-0.00363063			545.635	-0.0030814	-0.00368527					161.738	-0.00186266	-0.00265238
		1.73	-0.00454446	-0.00817763	0.365	-0.00629756	-0.00751807					374.583	-0.00182053	-0.00220859			374.583	-0.00192892	-0.00222265			374.583	-0.00190135	-0.00190808					547.777	-0.00308303	-0.00304038			547.777	-0.00276309	-0.0036305			547.777	-0.00308122	-0.0036852					162.33	-0.0018628	-0.00265249
		1.74	-0.00452749	-0.0081748	0.37	-0.0062972	-0.00751782					375.861	-0.00182063	-0.00220839			375.861	-0.00192891	-0.00222271			375.861	-0.001901	-0.0019082					549.895	-0.00308311	-0.00304034			549.895	-0.00276337	-0.00363058			549.895	-0.0030816	-0.00368553					162.921	-0.00186292	-0.00265257
		1.75	-0.00451017	-0.00817203	0.375	-0.00629773	-0.00751743					377.153	-0.00182048	-0.00220834			377.153	-0.00192889	-0.002223			377.153	-0.00190146	-0.00190825					552.048	-0.00308334	-0.00304091			552.048	-0.00276315	-0.00363055			552.048	-0.0030815	-0.00368542					163.513	-0.00186306	-0.00265267
		1.76	-0.00449245	-0.0081693	0.38	-0.00629659	-0.00751708					378.431	-0.00182117	-0.00220861			378.431	-0.00192904	-0.00222267			378.431	-0.00190093	-0.00190856					554.197	-0.00308324	-0.00304039			554.197	-0.00276317	-0.00363031			554.197	-0.00308155	-0.00368466					164.105	-0.00186315	-0.00265273
		1.77	-0.00447439	-0.00816642	0.385	-0.00629568	-0.00751703					379.708	-0.00182003	-0.00220835			379.708	-0.00192871	-0.0022237			379.708	-0.00190091	-0.00190801					556.347	-0.00308321	-0.00304053			556.347	-0.00276356	-0.00363015			556.347	-0.00308193	-0.00368523					164.697	-0.00186329	-0.00265282
		1.78	-0.0044564	-0.00816355	0.39	-0.00629387	-0.00751687					380.986	-0.00181982	-0.00220887			380.986	-0.00192901	-0.00222317			380.986	-0.00190139	-0.00190838					558.502	-0.00308303	-0.00304061			558.502	-0.0027636	-0.00363096			558.502	-0.00308127	-0.00368507					165.289	-0.00186339	-0.00265287
		1.79	-0.0044381	-0.00816059	0.395	-0.0062939	-0.00751662					382.267	-0.00182045	-0.00220845			382.267	-0.00192953	-0.00222298			382.267	-0.0019011	-0.00190857					560.646	-0.00308319	-0.00304008			560.646	-0.00276322	-0.00363048			560.646	-0.00308182	-0.00368517					165.881	-0.00186349	-0.002653
		1.8	-0.0044193	-0.00815755	0.4	-0.00629286	-0.00751633					383.544	-0.00182049	-0.00220896			383.544	-0.00192918	-0.00222277			383.544	-0.00190164	-0.00190796					562.769	-0.00308319	-0.00304069			562.769	-0.00276349	-0.00363076			562.769	-0.00308155	-0.00368486					166.473	-0.00186361	-0.00265306
		1.81	-0.00440019	-0.00815428	0.405	-0.00629129	-0.00751627					384.835	-0.00182058	-0.00220812			384.835	-0.00192921	-0.00222302			384.835	-0.00190088	-0.00190793					564.897	-0.00308311	-0.00304018			564.897	-0.00276315	-0.00363058			564.897	-0.0030819	-0.00368482					167.065	-0.0018637	-0.0026531
		1.82	-0.00438094	-0.00815093	0.41	-0.00629027	-0.00751582					386.116	-0.00182033	-0.00220884			386.116	-0.00192938	-0.00222285			386.116	-0.00190103	-0.00190825					567.046	-0.00308306	-0.00304008			567.046	-0.00276339	-0.0036305			567.046	-0.00308155	-0.00368514					167.656	-0.00186381	-0.00265322
		1.83	-0.00436126	-0.00814768	0.415	-0.00628916	-0.00751546					387.395	-0.00182076	-0.0022085			387.395	-0.00192996	-0.00222252			387.395	-0.00190069	-0.00190825					569.195	-0.00308288	-0.00303996			569.195	-0.00276355	-0.00363017			569.195	-0.00308175	-0.00368495					168.248	-0.0018639	-0.00265325
		1.84	-0.00434135	-0.00814473	0.42	-0.00628808	-0.00751535					388.673	-0.00182043	-0.00220881			388.673	-0.00192967	-0.00222334			388.673	-0.00190113	-0.00190783					571.325	-0.00308316	-0.00304038			571.325	-0.00276355	-0.00363016			571.325	-0.00308205	-0.00368511					168.84	-0.00186397	-0.00265334
		1.85	-0.00432106	-0.00814122	0.425	-0.00628677	-0.00751507					389.949	-0.00182071	-0.00220828			389.949	-0.00192925	-0.00222316			389.949	-0.00190153	-0.00190835					573.475	-0.00308324	-0.00304049			573.475	-0.00276368	-0.0036305			573.475	-0.00308205	-0.00368537					169.432	-0.00186408	-0.00265337
		1.86	-0.00430059	-0.008138	0.43	-0.00628607	-0.00751483					391.225	-0.00182082	-0.0022084			391.225	-0.00192933	-0.00222319			391.225	-0.00190102	-0.00190753					575.62	-0.00308291	-0.00304051			575.62	-0.00276347	-0.00363025			575.62	-0.00308132	-0.00368484					170.024	-0.00186416	-0.00265347
		1.87	-0.00427975	-0.00813435	0.435	-0.00628513	-0.00751475					392.514	-0.00182081	-0.00220858			392.514	-0.00192924	-0.00222263			392.514	-0.00190117	-0.00190845					577.77	-0.00308336	-0.00304079			577.77	-0.00276367	-0.00363052			577.77	-0.0030814	-0.0036849					170.616	-0.00186423	-0.00265352
		1.88	-0.00425849	-0.00813089	0.44	-0.00628352	-0.00751454					393.795	-0.0018208	-0.00220858			393.795	-0.00192887	-0.00222306			393.795	-0.00190157	-0.00190783					579.888	-0.00308334	-0.00304029			579.888	-0.00276387	-0.00363017			579.888	-0.00308218	-0.00368479					171.208	-0.00186431	-0.00265362
		1.89	-0.00423704	-0.00812739	0.445	-0.00628291	-0.00751427					395.077	-0.00182081	-0.00220844			395.077	-0.00192967	-0.00222287			395.077	-0.00190125	-0.00190763					582.014	-0.00308321	-0.00304041			582.014	-0.00276384	-0.00363039			582.014	-0.00308233	-0.00368529					171.8	-0.00186437	-0.00265363
		1.9	-0.0042152	-0.0081238	0.45	-0.00628129	-0.00751401					396.357	-0.00182028	-0.00220812			396.357	-0.00192908	-0.00222327			396.357	-0.00190087	-0.00190675					584.138	-0.00308288	-0.00304063			584.138	-0.00276376	-0.00363047			584.138	-0.00308248	-0.00368508					172.391	-0.00186448	-0.00265373
		1.91	-0.00419298	-0.00812005	0.455	-0.0062796	-0.00751388					397.638	-0.00182089	-0.00220864			397.638	-0.00193005	-0.0022228			397.638	-0.00190155	-0.00190796					586.263	-0.00308329	-0.00304061			586.263	-0.00276376	-0.00363016			586.263	-0.00308203	-0.00368479					172.983	-0.00186457	-0.00265377
		1.92	-0.00417054	-0.00811639	0.46	-0.00627858	-0.0075137					398.917	-0.00182104	-0.00220925			398.917	-0.00193002	-0.00222227			398.917	-0.00190199	-0.00190823					588.41	-0.00308314	-0.00304046			588.41	-0.00276367	-0.00363047			588.41	-0.00308205	-0.00368483					173.575	-0.00186464	-0.00265384
		1.93	-0.0041477	-0.0081125	0.465	-0.00627815	-0.00751339					400.206	-0.00182046	-0.00220839			400.206	-0.00192998	-0.00222349			400.206	-0.00190103	-0.00190751					590.552	-0.00308341	-0.00304003			590.552	-0.0027637	-0.00363043			590.552	-0.00308203	-0.00368498					174.167	-0.0018647	-0.00265388
		1.94	-0.00412469	-0.00810844	0.47	-0.0062766	-0.00751316					401.483	-0.00182102	-0.00220862			401.483	-0.0019301	-0.00222284			401.483	-0.00190135	-0.0019071					592.695	-0.00308331	-0.00304054			592.695	-0.00276366	-0.00363035			592.695	-0.00308205	-0.00368457					174.759	-0.00186477	-0.00265394
		1.95	-0.00410122	-0.00810434	0.475	-0.00627513	-0.00751295					402.758	-0.00182035	-0.00220928			402.758	-0.0019304	-0.00222242			402.758	-0.0019017	-0.00190778					594.796	-0.00308356	-0.00304026			594.796	-0.00276397	-0.00363026			594.796	-0.00308172	-0.00368511					175.351	-0.00186484	-0.002654
		1.96	-0.00407728	-0.00810041	0.48	-0.00627363	-0.0075128					404.038	-0.00182102	-0.00220862			404.038	-0.00193029	-0.00222297			404.038	-0.00190169	-0.00190697					596.94	-0.00308362	-0.00304013			596.94	-0.00276329	-0.0036302			596.94	-0.0030816	-0.00368444					175.943	-0.0018649	-0.00265404
		1.97	-0.00405325	-0.00809594	0.485	-0.00627136	-0.00751265					405.319	-0.0018211	-0.00220866			405.319	-0.00193042	-0.0022226			405.319	-0.00190151	-0.00190758					599.063	-0.00308346	-0.00303998			599.063	-0.00276372	-0.00363001			599.063	-0.00308162	-0.00368505					176.535	-0.00186494	-0.00265411
		1.98	-0.00402872	-0.00809181	0.49	-0.00626984	-0.00751242					406.598	-0.00182108	-0.0022084			406.598	-0.0019306	-0.0022227			406.598	-0.00190125	-0.00190752					601.214	-0.00308351	-0.00304013			601.214	-0.00276416	-0.00363002			601.214	-0.0030821	-0.00368506					177.126	-0.00186503	-0.00265416
		1.99	-0.0040039	-0.0080873	0.495	-0.00626794	-0.00751196					407.89	-0.00182058	-0.0022087			407.89	-0.0019304	-0.002223			407.89	-0.0019007	-0.00190716					603.363	-0.00308354	-0.00304061			603.363	-0.0027638	-0.00363045			603.363	-0.00308233	-0.00368477					177.718	-0.00186509	-0.0026542
		2	-0.00383508	-0.00808271	0.5	-0.00626593	-0.00751175					409.169	-0.0018209	-0.00220856			409.169	-0.00192974	-0.00222326			409.169	-0.0019014	-0.00190707					605.506	-0.00308372	-0.00304076			605.506	-0.002764	-0.0036305			605.506	-0.003082	-0.00368452					178.31	-0.00186515	-0.00265426
		2.01	-0.00381049	-0.0080781	0.505	-0.00626378	-0.0075116					410.447	-0.00182074	-0.0022085			410.447	-0.0019298	-0.00222292			410.447	-0.00190133	-0.00190746					607.629	-0.00308356	-0.00304026			607.629	-0.00276401	-0.00363043			607.629	-0.00308215	-0.0036843					178.902	-0.00186523	-0.00265427
		2.02	-0.00378571	-0.00807364	0.51	-0.00626347	-0.00751129					411.728	-0.00182086	-0.00220891			411.728	-0.00193023	-0.00222301			411.728	-0.0019015	-0.00190737					609.772	-0.00308371	-0.00304071			609.772	-0.00276349	-0.00363044			609.772	-0.00308256	-0.00368446					179.494	-0.00186528	-0.00265433
		2.03	-0.00376054	-0.00806888	0.515	-0.00626225	-0.00751117					413.011	-0.0018206	-0.00220916			413.011	-0.00193037	-0.00222273			413.011	-0.0019015	-0.00190724					611.895	-0.00308331	-0.00304049			611.895	-0.00276383	-0.00363004			611.895	-0.00308192	-0.00368462					180.086	-0.00186533	-0.00265439
		2.04	-0.00373496	-0.00806396	0.52	-0.00626129	-0.00751092					414.287	-0.00182065	-0.00220862			414.287	-0.00193027	-0.00222282			414.287	-0.00190098	-0.00190709					614.039	-0.00308371	-0.00304069			614.039	-0.00276387	-0.00363037			614.039	-0.00308238	-0.00368474					180.678	-0.00186538	-0.00265443
		2.05	-0.00370903	-0.00805896	0.525	-0.00625951	-0.00751072					415.578	-0.00182159	-0.00220835			415.578	-0.00193068	-0.00222314			415.578	-0.00190122	-0.00190751					616.163	-0.00308359	-0.0030399			616.163	-0.0027638	-0.00362998			616.163	-0.0030821	-0.00368469					181.27	-0.00186542	-0.00265449
		2.06	-0.00368276	-0.00805407	0.53	-0.00625833	-0.00751049					416.857	-0.00182039	-0.00220835			416.857	-0.00193021	-0.00222321			416.857	-0.00190136	-0.00190718					618.295	-0.00308339	-0.00304061			618.295	-0.00276427	-0.00363026			618.295	-0.00308228	-0.00368475					181.862	-0.00186548	-0.00265452
		2.07	-0.00365603	-0.00804885	0.535	-0.00625724	-0.00751024					418.134	-0.00182098	-0.00220877			418.134	-0.00193028	-0.0022232			418.134	-0.00190129	-0.00190675					620.443	-0.00308432	-0.00304066			620.443	-0.00276443	-0.00362983			620.443	-0.00308258	-0.00368454					182.453	-0.00186552	-0.00265458
		2.08	-0.00362885	-0.00804357	0.54	-0.00625793	-0.00750993					419.415	-0.00182126	-0.00220918			419.415	-0.00193035	-0.00222312			419.415	-0.00190176	-0.00190658					622.563	-0.00308427	-0.00304016			622.563	-0.00276403	-0.00362982			622.563	-0.00308296	-0.00368467					183.045	-0.00186557	-0.0026546
		2.09	-0.00360131	-0.00803819	0.545	-0.00625687	-0.00750966					420.697	-0.00182084	-0.00220889			420.697	-0.00193114	-0.00222324			420.697	-0.00190102	-0.00190681					624.685	-0.00308437	-0.00304056			624.685	-0.00276453	-0.00363004			624.685	-0.0030821	-0.00368433					183.637	-0.00186563	-0.00265464
		2.1	-0.00357345	-0.00803263	0.55	-0.0062569	-0.00750957					421.974	-0.00182174	-0.00220854			421.974	-0.00193085	-0.00222295			421.974	-0.0019012	-0.00190655					626.83	-0.00308387	-0.00304064			626.83	-0.00276402	-0.00362978			626.83	-0.00308268	-0.00368493					184.229	-0.00186567	-0.00265469
		2.11	-0.00354515	-0.00802717	0.555	-0.00625652	-0.00750946					423.262	-0.00182066	-0.00220869			423.262	-0.00193111	-0.00222358			423.262	-0.0019016	-0.00190672					628.981	-0.00308389	-0.00304059			628.981	-0.00276406	-0.00362982			628.981	-0.00308225	-0.00368443					184.821	-0.00186572	-0.00265472
		2.12	-0.00351643	-0.00802155	0.56	-0.00625526	-0.00750911					424.541	-0.00182141	-0.00220898			424.541	-0.00193017	-0.00222316			424.541	-0.00190151	-0.00190685					631.033	-0.00308387	-0.00304071			631.033	-0.00276411	-0.00363052			631.033	-0.00308246	-0.00368424					185.413	-0.00186575	-0.00265475
		2.13	-0.0034873	-0.00801555	0.565	-0.00625577	-0.00750896					425.819	-0.00182155	-0.00220865			425.819	-0.00193128	-0.00222316			425.819	-0.00190113	-0.00190613					633.007	-0.00308394	-0.00304069			633.007	-0.002764	-0.00363055			633.007	-0.00308263	-0.00368477					186.005	-0.00186581	-0.00265479
		2.14	-0.00345773	-0.00800954	0.57	-0.00625486	-0.00750858					427.099	-0.00182167	-0.00220842			427.099	-0.00193057	-0.00222259			427.099	-0.00190145	-0.00190618					634.979	-0.00308397	-0.00304051			634.979	-0.00276431	-0.0036302			634.979	-0.00308225	-0.00368428					186.596	-0.00186585	-0.00265488
		2.15	-0.00342771	-0.00800353	0.575	-0.00625476	-0.00750833					428.379	-0.00182179	-0.0022085			428.379	-0.0019309	-0.00222295			428.379	-0.00190163	-0.00190612					636.962	-0.00308427	-0.00304076			636.962	-0.0027644	-0.00362972			636.962	-0.00308263	-0.00368449					187.188	-0.00186588	-0.00265486
		2.16	-0.00339731	-0.00799733	0.58	-0.00625554	-0.00750798					429.657	-0.00182171	-0.00220852			429.657	-0.00193074	-0.00222299			429.657	-0.00190202	-0.00190653					638.934	-0.00308389	-0.00304081			638.934	-0.00276431	-0.00362995			638.934	-0.00308298	-0.00368442					187.78	-0.00186589	-0.00265491
		2.17	-0.00336651	-0.00799083	0.585	-0.00625627	-0.00750768					430.95	-0.00182146	-0.00220901			430.95	-0.00193082	-0.00222277			430.95	-0.0019015	-0.00190631					640.903	-0.00308417	-0.00304044			640.903	-0.00276427	-0.00363028			640.903	-0.00308288	-0.00368389					188.372	-0.00186593	-0.00265492
		2.18	-0.00333531	-0.00798431	0.59	-0.00625614	-0.00750753					432.228	-0.001822	-0.00220866			432.228	-0.00193128	-0.00222249			432.228	-0.00190197	-0.00190653					642.871	-0.00308404	-0.00304082			642.871	-0.00276403	-0.00362991			642.871	-0.00308309	-0.00368464					188.964	-0.00186599	-0.00265493
		2.19	-0.00330353	-0.00797764	0.595	-0.00625519	-0.00750743					433.508	-0.00182266	-0.00220884			433.508	-0.00193039	-0.00222306			433.508	-0.00190189	-0.00190648					644.855	-0.00308425	-0.00304107			644.855	-0.00276407	-0.00362991			644.855	-0.00308311	-0.00368446					189.556	-0.00186603	-0.00265499
		2.2	-0.0032714	-0.00793115	0.6	-0.0062537	-0.00750726					434.787	-0.00182166	-0.00220859			434.787	-0.00193081	-0.00222267			434.787	-0.00190145	-0.00190693					646.829	-0.00308392	-0.00304071			646.829	-0.00276434	-0.00362989			646.829	-0.00308304	-0.0036843					190.148	-0.00186605	-0.00265503
		2.21	-0.00323894	-0.0079246	0.605	-0.0062526	-0.00750694					436.065	-0.00182133	-0.00220953			436.065	-0.00193165	-0.00222321			436.065	-0.00190171	-0.00190618					648.799	-0.00308402	-0.00304074			648.799	-0.00276448	-0.00363049			648.799	-0.00308268	-0.00368432					190.74	-0.0018661	-0.00265507
		2.22	-0.00320587	-0.00791792	0.61	-0.00625286	-0.0075067					437.346	-0.00182144	-0.00220876			437.346	-0.00193165	-0.00222317			437.346	-0.0019016	-0.00190634					650.77	-0.00308397	-0.00304044			650.77	-0.00276431	-0.00363001			650.77	-0.00308319	-0.00368447					191.331	-0.00186611	-0.00265508
		2.23	-0.00317246	-0.00791085	0.615	-0.00625116	-0.00750633					438.634	-0.00182168	-0.00220851			438.634	-0.00193092	-0.00222321			438.634	-0.00190134	-0.00190642					652.75	-0.00308402	-0.00304081			652.75	-0.00276418	-0.00362998			652.75	-0.00308241	-0.003684					191.923	-0.00186616	-0.00265513
		2.24	-0.0031386	-0.00790358	0.62	-0.00625117	-0.00750618					439.914	-0.0018214	-0.00220869			439.914	-0.00193127	-0.00222324			439.914	-0.00190138	-0.00190611					654.721	-0.00308414	-0.00304079			654.721	-0.00276468	-0.00362986			654.721	-0.00308296	-0.00368454					192.515	-0.00186616	-0.00265518
		2.25	-0.00310426	-0.00789607	0.625	-0.00624938	-0.00750581					441.193	-0.00182203	-0.00220883			441.193	-0.00193115	-0.00222262			441.193	-0.00190167	-0.00190641					656.693	-0.00308498	-0.00304069			656.693	-0.00276462	-0.00362998			656.693	-0.00308266	-0.00368419					193.107	-0.00186622	-0.00265515
		2.26	-0.00306955	-0.0078885	0.63	-0.00624863	-0.00750581					442.47	-0.00182187	-0.00220876			442.47	-0.00193184	-0.00222312			442.47	-0.00190194	-0.0019066					658.665	-0.00308447	-0.00304061			658.665	-0.00276435	-0.0036301			658.665	-0.00308286	-0.00368402					193.699	-0.00186622	-0.00265523
		2.27	-0.00303446	-0.00788064	0.635	-0.00624679	-0.00750573					443.749	-0.00182189	-0.00220865			443.749	-0.00193049	-0.00222312			443.749	-0.00190153	-0.00190581					660.651	-0.00308414	-0.00304081			660.651	-0.00276455	-0.00362975			660.651	-0.00308291	-0.00368461					194.291	-0.00186626	-0.00265522
		2.28	-0.00299901	-0.00787249	0.64	-0.00624571	-0.00750556					445.03	-0.00182179	-0.00220842			445.03	-0.00193146	-0.00222383			445.03	-0.00190155	-0.00190658					662.62	-0.00308394	-0.00304071			662.62	-0.00276473	-0.00362981			662.62	-0.00308276	-0.00368449					194.883	-0.0018663	-0.00265524
		2.29	-0.00296297	-0.00786427	0.645	-0.00624367	-0.0075053					446.318	-0.00182218	-0.00220896			446.318	-0.0019317	-0.00222287			446.318	-0.00190226	-0.0019065					664.59	-0.00308427	-0.00304076			664.59	-0.00276413	-0.00363021			664.59	-0.00308291	-0.00368423					195.475	-0.00186633	-0.00265528
		2.3	-0.00292648	-0.0078559	0.65	-0.00624168	-0.00750508					447.597	-0.00182135	-0.0022089			447.597	-0.00193116	-0.00222294			447.597	-0.00190182	-0.00190633					666.561	-0.00308427	-0.00304074			666.561	-0.00276453	-0.00363018			666.561	-0.00308311	-0.003684					196.066	-0.00186633	-0.00265536
		2.31	-0.00288966	-0.00784695	0.655	-0.00623985	-0.00750477					448.878	-0.00182151	-0.00220882			448.878	-0.00193144	-0.00222343			448.878	-0.00190164	-0.00190655					668.545	-0.00308404	-0.00304091			668.545	-0.00276422	-0.00362977			668.545	-0.00308334	-0.00368425					196.658	-0.00186639	-0.00265535
		2.32	-0.00285238	-0.00783806	0.66	-0.00623811	-0.00750464					450.156	-0.00182177	-0.00220872			450.156	-0.00193177	-0.00222292			450.156	-0.00190214	-0.00190638					670.518	-0.00308409	-0.00304122			670.518	-0.00276491	-0.00362978			670.518	-0.00308326	-0.00368422					197.25	-0.00186639	-0.00265537
		2.33	-0.00281458	-0.00782918	0.665	-0.00623712	-0.00750422					451.432	-0.00182147	-0.00220909			451.432	-0.00193127	-0.00222291			451.432	-0.00190141	-0.00190624					672.491	-0.00308414	-0.00304081			672.491	-0.00276481	-0.00362981			672.491	-0.00308256	-0.00368429					197.842	-0.00186642	-0.00265543
		2.34	-0.00277642	-0.00781995	0.67	-0.00623439	-0.0075041					452.712	-0.00182135	-0.00220866			452.712	-0.00193211	-0.00222262			452.712	-0.00190088	-0.00190641					674.463	-0.0030846	-0.00304076			674.463	-0.00276497	-0.00362981			674.463	-0.00308314	-0.0036841					198.434	-0.00186644	-0.00265544
		2.35	-0.00273779	-0.00781048	0.675	-0.00623247	-0.00750385					454.003	-0.00182221	-0.00220887			454.003	-0.00193165	-0.00222314			454.003	-0.00190239	-0.00190626					676.446	-0.00308427	-0.00304066			676.446	-0.00276454	-0.00363013			676.446	-0.00308304	-0.0036841					199.026	-0.00186644	-0.00265545
		2.36	-0.00269878	-0.00780065	0.68	-0.00623008	-0.00750355					455.283	-0.00182167	-0.00220852			455.283	-0.00193158	-0.00222349			455.283	-0.00190177	-0.00190625					678.416	-0.00308402	-0.00304071			678.416	-0.00276419	-0.00362984			678.416	-0.00308313	-0.00368442					199.618	-0.00186645	-0.00265544
		2.37	-0.00265931	-0.00779057	0.685	-0.00622849	-0.0075033					456.561	-0.00182213	-0.00220828			456.561	-0.0019321	-0.00222289			456.561	-0.00190242	-0.00190601					680.386	-0.00308417	-0.00304094			680.386	-0.00276445	-0.00362962			680.386	-0.00308296	-0.00368432					200.209	-0.00186647	-0.00265549
		2.38	-0.00261945	-0.00778049	0.69	-0.00622713	-0.00750299					457.842	-0.00182205	-0.00220831			457.842	-0.0019325	-0.00222289			457.842	-0.00190179	-0.00190614					682.36	-0.00308427	-0.00304119			682.36	-0.00276494	-0.00362993			682.36	-0.00308296	-0.00368408					200.801	-0.00186649	-0.00265547
		2.39	-0.00257928	-0.00777016	0.695	-0.00622518	-0.00750259					459.12	-0.00182187	-0.00220884			459.12	-0.00193197	-0.00222364			459.12	-0.00190193	-0.00190616					684.342	-0.00308382	-0.00304112			684.342	-0.00276445	-0.00362991			684.342	-0.00308346	-0.0036845					201.393	-0.00186651	-0.00265554
		2.4	-0.00253864	-0.00775946	0.7	-0.00622341	-0.00750233					460.398	-0.00182136	-0.00220881			460.398	-0.00193203	-0.00222322			460.398	-0.00190201	-0.00190642					686.314	-0.00308442	-0.00304086			686.314	-0.00276458	-0.00362989			686.314	-0.00308306	-0.00368438					201.985	-0.00186655	-0.00265558
		2.41	-0.00249759	-0.0077486	0.705	-0.00622259	-0.00750196					461.69	-0.00182212	-0.00220884			461.69	-0.00193234	-0.00222278			461.69	-0.00190167	-0.00190621					688.286	-0.00308467	-0.00304056			688.286	-0.00276513	-0.00362996			688.286	-0.00308324	-0.00368393					202.577	-0.00186656	-0.00265559
		2.42	-0.00245629	-0.00773751	0.71	-0.00622135	-0.00750187					462.972	-0.00182211	-0.00220866			462.972	-0.00193231	-0.0022229			462.972	-0.00190194	-0.0019061					690.259	-0.00308422	-0.00304081			690.259	-0.00276478	-0.00362984			690.259	-0.00308384	-0.00368398					203.169	-0.00186659	-0.00265563
		2.43	-0.00241462	-0.00772628	0.715	-0.00621913	-0.0075016					464.254	-0.00182166	-0.00220897			464.254	-0.00193198	-0.00222287			464.254	-0.00190248	-0.00190608					692.238	-0.00308435	-0.00304107			692.238	-0.00276415	-0.00363034			692.238	-0.00308341	-0.00368392					203.761	-0.0018666	-0.00265562
		2.44	-0.00237258	-0.00771462	0.72	-0.00621806	-0.00750144					465.529	-0.00182223	-0.00220803			465.529	-0.00193243	-0.00222304			465.529	-0.00190212	-0.00190611					694.208	-0.00308465	-0.00304089			694.208	-0.00276438	-0.00362972			694.208	-0.00308354	-0.0036841					204.353	-0.00186659	-0.00265564
		2.45	-0.00233012	-0.00770279	0.725	-0.00621675	-0.00750122					466.814	-0.00182208	-0.00220864			466.814	-0.00193234	-0.00222259			466.814	-0.00190204	-0.00190613					696.181	-0.00308457	-0.00304104			696.181	-0.00276522	-0.00362962			696.181	-0.00308278	-0.0036841					204.944	-0.00186667	-0.00265563
		2.46	-0.00228752	-0.00769075	0.73	-0.00621687	-0.00750085					468.093	-0.00182205	-0.00220899			468.093	-0.00193205	-0.00222287			468.093	-0.00190179	-0.00190546					698.152	-0.00308467	-0.00304074			698.152	-0.00276519	-0.00362962			698.152	-0.00308334	-0.00368397					205.536	-0.00186665	-0.00265567
		2.47	-0.0022445	-0.00767836	0.735	-0.00621548	-0.00750058					469.384	-0.00182233	-0.00220913			469.384	-0.00193221	-0.00222267			469.384	-0.001903	-0.00190596					700.136	-0.00308417	-0.00304107			700.136	-0.00276478	-0.00362956			700.136	-0.00308283	-0.00368432					206.128	-0.00186666	-0.00265569
		2.48	-0.00220118	-0.00766568	0.74	-0.00621376	-0.00750013					470.664	-0.00182252	-0.00220875			470.664	-0.00193219	-0.00222338			470.664	-0.00190184	-0.00190608					702.11	-0.00308442	-0.00304089			702.11	-0.00276471	-0.0036293			702.11	-0.00308377	-0.00368424					206.72	-0.00186667	-0.00265575
		2.49	-0.00215766	-0.00765274	0.745	-0.00621376	-0.0074999					471.943	-0.00182221	-0.0022084			471.943	-0.00193191	-0.00222299			471.943	-0.0019021	-0.00190617					704.08	-0.00308435	-0.0030413			704.08	-0.00276453	-0.00362976			704.08	-0.00308344	-0.00368399					207.312	-0.00186669	-0.0026557
		2.5	-0.00211389	-0.00763929	0.75	-0.00621259	-0.00749953					473.221	-0.00182218	-0.00220828			473.221	-0.00193246	-0.00222317			473.221	-0.00190181	-0.00190596					706.049	-0.00308462	-0.00304097			706.049	-0.00276474	-0.00363013			706.049	-0.00308392	-0.00368405					207.904	-0.00186671	-0.00265569
		2.51	-0.00206991	-0.00762577	0.755	-0.0062112	-0.00749946					474.5	-0.00182192	-0.00220856			474.5	-0.00193266	-0.00222312			474.5	-0.00190266	-0.00190667					708.032	-0.0030844	-0.00304132			708.032	-0.00276461	-0.00362992			708.032	-0.00308336	-0.00368394					208.496	-0.00186672	-0.00265575
		2.52	-0.00202573	-0.00761214	0.76	-0.00621063	-0.00749934					475.778	-0.00182186	-0.00220901			475.778	-0.00193254	-0.0022228			475.778	-0.00190258	-0.00190661					710.002	-0.00308412	-0.00304092			710.002	-0.00276474	-0.00362957			710.002	-0.00308326	-0.00368417					209.088	-0.00186673	-0.00265576
		2.53	-0.00198146	-0.00759823	0.765	-0.00620964	-0.00749909					477.067	-0.00182254	-0.0022086			477.067	-0.00193244	-0.00222329			477.067	-0.00190223	-0.00190603					711.971	-0.00308437	-0.00304107			711.971	-0.00276433	-0.00362964			711.971	-0.00308359	-0.00368448					209.68	-0.00186675	-0.0026558
		2.54	-0.00193704	-0.00758369	0.77	-0.00620804	-0.00749872					478.347	-0.00182272	-0.00220864			478.347	-0.00193217	-0.00222326			478.347	-0.00190242	-0.00190628					713.939	-0.0030846	-0.00304084			713.939	-0.00276463	-0.00362989			713.939	-0.00308362	-0.00368398					210.271	-0.0018668	-0.00265579
		2.55	-0.0018925	-0.00756896	0.775	-0.00620632	-0.00749831					479.625	-0.00182282	-0.00220874			479.625	-0.00193278	-0.00222299			479.625	-0.00190224	-0.0019062					715.925	-0.0030846	-0.00304059			715.925	-0.00276488	-0.00362944			715.925	-0.00308326	-0.0036838					210.863	-0.00186681	-0.00265583
		2.56	-0.0018479	-0.00755383	0.78	-0.00620552	-0.00749811					480.905	-0.0018223	-0.0022087			480.905	-0.00193268	-0.00222302			480.905	-0.00190274	-0.00190563					717.897	-0.00308462	-0.00304122			717.897	-0.00276478	-0.00362983			717.897	-0.00308412	-0.00368403					211.455	-0.00186681	-0.00265583
		2.57	-0.00180326	-0.00753844	0.785	-0.00620479	-0.0074977					482.185	-0.00182275	-0.00220862			482.185	-0.00193248	-0.00222282			482.185	-0.00190312	-0.00190571					719.869	-0.00308465	-0.00304076			719.869	-0.00276509	-0.0036298			719.869	-0.00308352	-0.00368405					212.047	-0.00186681	-0.00265586
		2.58	-0.00175863	-0.00752284	0.79	-0.00620365	-0.00749763					483.463	-0.00182245	-0.00220842			483.463	-0.00193224	-0.00222321			483.463	-0.0019028	-0.00190551					721.841	-0.00308477	-0.00304107			721.841	-0.00276499	-0.00362985			721.841	-0.003084	-0.00368378					212.639	-0.00186684	-0.00265587
		2.59	-0.00171411	-0.00750684	0.795	-0.00620266	-0.00749745					484.756	-0.00182243	-0.0022082			484.756	-0.00193259	-0.00222305			484.756	-0.00190236	-0.00190578					723.824	-0.00308465	-0.00304112			723.824	-0.00276481	-0.00362984			723.824	-0.00308349	-0.00368424					213.231	-0.00186684	-0.00265588
		2.6	-0.00166962	-0.0074903	0.8	-0.00620145	-0.00749719					486.033	-0.00182231	-0.00220864			486.033	-0.00193229	-0.00222277			486.033	-0.00190288	-0.00190574					725.793	-0.00308477	-0.00304089			725.793	-0.00276478	-0.00363005			725.793	-0.00308394	-0.00368386					213.823	-0.00186685	-0.00265593
		2.61	-0.0016252	-0.00747367	0.805	-0.00620063	-0.00749708					487.311	-0.00182231	-0.00220889			487.311	-0.00193266	-0.00222308			487.311	-0.00190317	-0.00190598					727.763	-0.00308462	-0.00304092			727.763	-0.00276463	-0.00362966			727.763	-0.00308389	-0.00368377					214.415	-0.00186684	-0.00265593
		2.62	-0.00158096	-0.00745656	0.81	-0.00619974	-0.0074967					488.587	-0.00182225	-0.00220914			488.587	-0.00193245	-0.00222303			488.587	-0.00190253	-0.00190515					729.736	-0.00308452	-0.00304069			729.736	-0.00276533	-0.0036298			729.736	-0.00308389	-0.00368397					215.006	-0.00186687	-0.00265593
		2.63	-0.00153705	-0.00743913	0.815	-0.00619817	-0.00749632					489.865	-0.00182244	-0.00220904			489.865	-0.00193269	-0.00222291			489.865	-0.0019032	-0.00190607					731.719	-0.00308472	-0.00304099			731.719	-0.00276499	-0.00362957			731.719	-0.00308354	-0.00368381					215.598	-0.00186686	-0.00265599
		2.64	-0.00149337	-0.00742131	0.82	-0.00619709	-0.00749607					491.144	-0.00182293	-0.00220818			491.144	-0.00193301	-0.00222294			491.144	-0.00190303	-0.00190546					733.69	-0.00308452	-0.00304069			733.69	-0.00276554	-0.00362987			733.69	-0.00308324	-0.00368378					216.19	-0.0018669	-0.00265599
		2.65	-0.00144996	-0.00740323	0.825	-0.00619562	-0.00749587					492.432	-0.00182244	-0.00220895			492.432	-0.00193278	-0.00222267			492.432	-0.00190241	-0.00190599					735.661	-0.00308437	-0.00304071			735.661	-0.00276498	-0.00362983			735.661	-0.00308427	-0.0036838					216.782	-0.00186691	-0.00265599
		2.66	-0.00140694	-0.00738483	0.83	-0.00619549	-0.00749567					493.71	-0.00182311	-0.00220926			493.71	-0.00193301	-0.00222348			493.71	-0.00190226	-0.00190559					737.633	-0.00308475	-0.00304094			737.633	-0.00276533	-0.00362957			737.633	-0.00308422	-0.00368378					217.374	-0.0018669	-0.00265599
		2.67	-0.00136435	-0.0073657	0.835	-0.00619484	-0.00749551					494.988	-0.00182292	-0.00220866			494.988	-0.00193273	-0.00222296			494.988	-0.00190184	-0.00190567					739.617	-0.00308472	-0.00304109			739.617	-0.00276517	-0.00362957			739.617	-0.00308349	-0.00368402					217.966	-0.00186692	-0.002656
		2.68	-0.00132223	-0.00734627	0.84	-0.00619424	-0.0074952					496.269	-0.00182275	-0.00220872			496.269	-0.00193306	-0.00222286			496.269	-0.00190263	-0.00190575					741.588	-0.00308447	-0.00304129			741.588	-0.00276525	-0.00362981			741.588	-0.00308374	-0.00368353					218.558	-0.00186692	-0.00265602
		2.69	-0.00128063	-0.00732651	0.845	-0.00619285	-0.00749488					497.548	-0.00182287	-0.00220884			497.548	-0.00193254	-0.00222384			497.548	-0.00190244	-0.00190556					743.56	-0.0030845	-0.00304086			743.56	-0.00276568	-0.00362932			743.56	-0.00308422	-0.00368375					219.15	-0.00186692	-0.002656
		2.7	-0.0012395	-0.00730657	0.85	-0.00619151	-0.00749465					498.827	-0.00182216	-0.00220876			498.827	-0.00193333	-0.00222354			498.827	-0.00190355	-0.00190576					745.532	-0.00308407	-0.00304089			745.532	-0.00276486	-0.00362975			745.532	-0.0030843	-0.00368416					219.742	-0.00186689	-0.00265607
		2.71	-0.00119896	-0.0072863	0.855	-0.00618903	-0.00749417					500.117	-0.00182281	-0.00220837			500.117	-0.00193306	-0.00222294			500.117	-0.00190317	-0.0019053					747.516	-0.00308435	-0.00304102			747.516	-0.00276505	-0.00362931			747.516	-0.00308346	-0.00368353					220.333	-0.00186691	-0.00265605
		2.72	-0.00115912	-0.00726528	0.86	-0.00618693	-0.00749371					501.395	-0.00182273	-0.00220884			501.395	-0.00193269	-0.00222348			501.395	-0.00190367	-0.00190586					749.485	-0.00308445	-0.00304079			749.485	-0.00276556	-0.00363002			749.485	-0.00308415	-0.00368412					220.925	-0.00186692	-0.00265609
		2.73	-0.00111994	-0.0072439	0.865	-0.0061849	-0.00749353					502.677	-0.00182222	-0.00220866			502.677	-0.00193253	-0.00222307			502.677	-0.00190296	-0.0019058					751.457	-0.00308478	-0.00304089			751.457	-0.00276519	-0.0036295			751.457	-0.0030841	-0.00368417					221.517	-0.00186694	-0.0026561
		2.74	-0.00108139	-0.00722217	0.87	-0.0061831	-0.00749314					503.952	-0.00182277	-0.00220867			503.952	-0.00193332	-0.00222311			503.952	-0.00190287	-0.0019053					753.427	-0.00308472	-0.00304099			753.427	-0.00276541	-0.00362966			753.427	-0.00308404	-0.00368383					222.109	-0.00186693	-0.00265608
		2.75	-0.00104356	-0.00719983	0.875	-0.00618147	-0.00749298					505.229	-0.00182296	-0.00220822			505.229	-0.00193373	-0.00222308			505.229	-0.00190273	-0.00190556					755.411	-0.00308442	-0.00304089			755.411	-0.00276533	-0.00362936			755.411	-0.00308422	-0.0036839					222.701	-0.00186695	-0.00265608
		2.76	-0.00100657	-0.00717719	0.88	-0.00617981	-0.00749267					506.51	-0.00182305	-0.00220837			506.51	-0.00193315	-0.0022227			506.51	-0.00190335	-0.00190623					757.383	-0.00308399	-0.00304086			757.383	-0.00276597	-0.00362977			757.383	-0.00308389	-0.00368389					223.293	-0.00186693	-0.00265608
		2.77	-0.000970338	-0.00715401	0.885	-0.00617731	-0.00749223					507.798	-0.00182317	-0.00220907			507.798	-0.00193298	-0.00222299			507.798	-0.00190294	-0.00190507					759.354	-0.00308442	-0.00304091			759.354	-0.00276584	-0.00362983			759.354	-0.00308397	-0.00368367					223.885	-0.00186693	-0.00265611
		2.78	-0.000934891	-0.00713037	0.89	-0.00617619	-0.00749185					509.077	-0.00182336	-0.00220869			509.077	-0.00193348	-0.00222368			509.077	-0.0019034	-0.0019053					761.328	-0.0030846	-0.00304086			761.328	-0.00276577	-0.00362967			761.328	-0.00308372	-0.00368365					224.477	-0.00186693	-0.00265609
		2.79	-0.000900243	-0.00710619	0.895	-0.00617497	-0.0074914					510.355	-0.00182298	-0.00220883			510.355	-0.00193303	-0.00222285			510.355	-0.00190256	-0.00190564					763.312	-0.0030845	-0.00304066			763.312	-0.0027655	-0.00362994			763.312	-0.00308422	-0.00368382					225.068	-0.00186695	-0.00265615
		2.8	-0.000866419	-0.00708152	0.9	-0.00617351	-0.00749102					511.635	-0.00182293	-0.00220931			511.635	-0.00193373	-0.00222319			511.635	-0.00190325	-0.00190541					765.28	-0.00308452	-0.00304129			765.28	-0.00276553	-0.00362972			765.28	-0.00308465	-0.00368349					225.66	-0.00186696	-0.00265612
		2.81	-0.00083342	-0.00705654	0.905	-0.00617252	-0.00749076					512.914	-0.00182299	-0.00220897			512.914	-0.0019337	-0.00222284			512.914	-0.00190308	-0.00190472					767.253	-0.0030847	-0.00304109			767.253	-0.00276562	-0.00362972			767.253	-0.00308374	-0.00368405					226.252	-0.00186697	-0.00265619
		2.82	-0.000801291	-0.00703123	0.91	-0.00617093	-0.0074905					514.192	-0.00182404	-0.00220807			514.192	-0.00193316	-0.00222302			514.192	-0.00190329	-0.00190524					769.222	-0.00308475	-0.00304104			769.222	-0.00276577	-0.00362936			769.222	-0.0030842	-0.00368359					226.844	-0.00186697	-0.00265617
		2.83	-0.000769989	-0.00700512	0.915	-0.0061692	-0.00749038					515.487	-0.00182282	-0.00220913			515.487	-0.00193374	-0.00222282			515.487	-0.00190315	-0.00190487					771.208	-0.0030846	-0.00304114			771.208	-0.00276566	-0.0036298			771.208	-0.00308412	-0.00368392					227.436	-0.00186696	-0.00265618
		2.84	-0.000739492	-0.00697838	0.92	-0.00616728	-0.00749002					516.767	-0.00182364	-0.00220893			516.767	-0.00193387	-0.00222297			516.767	-0.0019033	-0.0019048					773.18	-0.00308432	-0.00304137			773.18	-0.00276595	-0.00362948			773.18	-0.0030843	-0.00368346					228.028	-0.00186698	-0.0026562
		2.85	-0.000709807	-0.00695133	0.925	-0.00616526	-0.00748968					518.045	-0.0018234	-0.00220822			518.045	-0.0019338	-0.0022228			518.045	-0.00190287	-0.00190553					775.15	-0.00308495	-0.00304089			775.15	-0.0027656	-0.00362949			775.15	-0.00308437	-0.00368365					228.62	-0.00186699	-0.00265618
		2.86	-0.000680927	-0.00692361	0.93	-0.00616326	-0.0074893					519.324	-0.00182378	-0.00220859			519.324	-0.00193424	-0.00222285			519.324	-0.00190285	-0.00190507					777.122	-0.00308422	-0.00304061			777.122	-0.00276574	-0.00362994			777.122	-0.00308422	-0.00368351					229.212	-0.00186701	-0.0026562
		2.87	-0.000652863	-0.00689528	0.935	-0.00616165	-0.00748894					520.608	-0.00182351	-0.00220914			520.608	-0.00193419	-0.00222355			520.608	-0.0019027	-0.00190515					779.104	-0.00308452	-0.00304122			779.104	-0.0027658	-0.0036295			779.104	-0.00308374	-0.00368378					229.804	-0.00186699	-0.00265623
		2.88	-0.000625547	-0.00686657	0.94	-0.00615967	-0.00748865					521.885	-0.00182304	-0.00220847			521.885	-0.00193419	-0.00222293			521.885	-0.00190282	-0.00190488					781.074	-0.00308437	-0.00304109			781.074	-0.0027656	-0.00362931			781.074	-0.00308435	-0.0036835					230.395	-0.00186698	-0.00265622
		2.89	-0.000599007	-0.00683719	0.945	-0.00610873	-0.00748827					523.176	-0.00182381	-0.00220862			523.176	-0.00193385	-0.00222309			523.176	-0.00190287	-0.00190501					783.047	-0.00308488	-0.00304129			783.047	-0.00276607	-0.00362932			783.047	-0.00308422	-0.00368331					230.987	-0.001867	-0.00265624
		2.9	-0.000573259	-0.00680736	0.95	-0.00611533	-0.00748793					524.455	-0.00182302	-0.00220889			524.455	-0.0019336	-0.00222304			524.455	-0.00190311	-0.0019042					785.019	-0.00308495	-0.0030416			785.019	-0.0027657	-0.00362981			785.019	-0.00308493	-0.00368357					231.579	-0.00186703	-0.00265628
		2.91	-0.000548309	-0.0067769	0.955	-0.00611658	-0.00748767					525.733	-0.00182321	-0.00220862			525.733	-0.00193391	-0.00222299			525.733	-0.00190337	-0.00190502					787	-0.00308482	-0.00304122			787	-0.0027659	-0.00362954			787	-0.00308468	-0.00368364					232.171	-0.00186702	-0.00265628
		2.92	-0.000524091	-0.00674572	0.96	-0.00611594	-0.00748739					527.013	-0.00182322	-0.00220899			527.013	-0.00193367	-0.00222333			527.013	-0.00190322	-0.00190443					788.97	-0.00308513	-0.00304099			788.97	-0.00276602	-0.00362936			788.97	-0.0030843	-0.00368381					232.763	-0.00186702	-0.00265626
		2.93	-0.000500589	-0.00671384	0.965	-0.00611369	-0.00748718					528.291	-0.00182296	-0.00220909			528.291	-0.00193407	-0.00222286			528.291	-0.00190256	-0.00190487					790.943	-0.00308503	-0.00304124			790.943	-0.00276602	-0.00362946			790.943	-0.00308425	-0.00368383					233.355	-0.00186701	-0.00265629
		2.94	-0.000477848	-0.00668133	0.97	-0.00611166	-0.00748665					529.571	-0.00182426	-0.00220914			529.571	-0.00193411	-0.002223			529.571	-0.00190287	-0.0019044					792.912	-0.00308445	-0.00304097			792.912	-0.00276589	-0.0036291			792.912	-0.00308465	-0.00368363					233.947	-0.00186703	-0.00265627
		2.95	-0.000455833	-0.00664816	0.975	-0.00610971	-0.00748614					530.862	-0.00182323	-0.00220871			530.862	-0.00193369	-0.00222336			530.862	-0.00190303	-0.00190436					794.894	-0.0030848	-0.00304116			794.894	-0.00276588	-0.00362968			794.894	-0.0030842	-0.00368391					234.539	-0.00186701	-0.00265627
		2.96	-0.000434521	-0.00661444	0.98	-0.00611283	-0.00748579					532.14	-0.00182337	-0.00220916			532.14	-0.00193459	-0.00222306			532.14	-0.00190318	-0.00190453					796.865	-0.00308465	-0.00304132			796.865	-0.0027662	-0.00362943			796.865	-0.00308437	-0.00368394					235.13	-0.00186703	-0.00265629
		2.97	-0.000413897	-0.00658012	0.985	-0.00611479	-0.00748528					533.417	-0.00182344	-0.00220884			533.417	-0.00193415	-0.00222329			533.417	-0.00190301	-0.00190435					798.84	-0.00308493	-0.00304122			798.84	-0.002766	-0.00362981			798.84	-0.00308468	-0.00368331					235.722	-0.00186705	-0.00265629
		2.98	-0.000291161	-0.00654507	0.99	-0.00611419	-0.00748508					534.696	-0.0018234	-0.00220852			534.696	-0.00193392	-0.00222361			534.696	-0.00190325	-0.00190473					800.81	-0.0030849	-0.00304147			800.81	-0.00276582	-0.00362954			800.81	-0.00308435	-0.00368402					236.314	-0.00186703	-0.00265634
		2.99	-0.000276486	-0.00650921	0.995	-0.00611479	-0.00748476					535.974	-0.00182271	-0.00220907			535.974	-0.0019337	-0.00222326			535.974	-0.00190295	-0.00190517					802.791	-0.00308503	-0.00304135			802.791	-0.00276572	-0.00362993			802.791	-0.00308483	-0.00368323					236.906	-0.00186705	-0.00265632
		3	-0.000262443	-0.00647266	1	-0.00611615	-0.00748441					537.255	-0.00182294	-0.00220861			537.255	-0.00193419	-0.00222273			537.255	-0.00190248	-0.00190438					804.764	-0.00308452	-0.00304125			804.764	-0.00276623	-0.00362965			804.764	-0.00308412	-0.00368387					237.498	-0.00186706	-0.00265629
		3.01	-0.000248956	-0.00643556	1.005	-0.00611665	-0.00748404					538.551	-0.00182344	-0.00220856			538.551	-0.00193337	-0.00222327			538.551	-0.0019027	-0.0019047					806.735	-0.0030848	-0.00304114			806.735	-0.0027661	-0.00362932			806.735	-0.0030849	-0.00368338					238.09	-0.00186707	-0.00265636
		3.02	-0.000235989	-0.00639786	1.01	-0.00611665	-0.00748356					539.829	-0.00182254	-0.00220891			539.829	-0.00193324	-0.00222311			539.829	-0.00190265	-0.00190435					808.703	-0.00308452	-0.00304157			808.703	-0.00276591	-0.00362956			808.703	-0.00308435	-0.00368381					238.682	-0.00186707	-0.00265636
		3.03	-0.000223522	-0.00635923	1.015	-0.00611704	-0.00748297					541.107	-0.00182366	-0.00220913			541.107	-0.00193405	-0.00222302			541.107	-0.00190342	-0.00190484					810.685	-0.00308513	-0.00304132			810.685	-0.00276623	-0.00362946			810.685	-0.00308518	-0.0036835					239.274	-0.00186709	-0.00265639
		3.04	-0.000211551	-0.00631989	1.02	-0.00611616	-0.00748253					542.382	-0.0018232	-0.00220854			542.382	-0.00193374	-0.00222279			542.382	-0.00190351	-0.00190421					812.659	-0.00308515	-0.00304111			812.659	-0.00276639	-0.00362974			812.659	-0.00308463	-0.00368339					239.866	-0.00186712	-0.00265637
		3.05	-0.000200045	-0.00627977	1.025	-0.0061133	-0.00748232					543.661	-0.00182304	-0.00220857			543.661	-0.00193416	-0.00222298			543.661	-0.00190303	-0.00190478					814.629	-0.00308518	-0.00304086			814.629	-0.00276624	-0.00362913			814.629	-0.00308435	-0.00368383					240.457	-0.00186712	-0.00265636
		3.06	-0.000188987	-0.00623883	1.03	-0.00611245	-0.00748187					544.941	-0.00182261	-0.00220865			544.941	-0.00193384	-0.00222374			544.941	-0.00190364	-0.0019045																-0.0030845	-0.00368334					241.049	-0.00186713	-0.00265641
		3.07	-0.000178374	-0.00619754	1.035	-0.00611215	-0.00748152					546.232	-0.00182339	-0.00220888			546.232	-0.00193451	-0.00222284			546.232	-0.00190334	-0.00190452																-0.00308437	-0.00368324					241.641	-0.00186713	-0.00265641
		3.08	-0.000168205	-0.00615549	1.04	-0.00611207	-0.00748097					547.512	-0.00182301	-0.00220918			547.512	-0.00193367	-0.00222317			547.512	-0.00190305	-0.00190478																-0.00308458	-0.00368364					242.233	-0.00186712	-0.00265642
		3.09	-0.000158438	-0.00611241	1.045	-0.0061119	-0.00748056					548.79	-0.00182396	-0.00220855			548.79	-0.00193386	-0.00222331			548.79	-0.00190327	-0.00190475																-0.00308498	-0.00368368					242.825	-0.00186712	-0.00265641
		3.1	-0.000149076	-0.00606854	1.05	-0.00611157	-0.00748014					550.069	-0.00182364	-0.00220894			550.069	-0.00193404	-0.00222333			550.069	-0.00190317	-0.00190382																-0.00308493	-0.00368329					243.417	-0.00186715	-0.00265637
		3.11	-0.000140116	-0.00602379	1.055	-0.00611079	-0.00747962					551.348	-0.00182381	-0.00220861			551.348	-0.00193387	-0.00222299			551.348	-0.00190366	-0.00190447																-0.00308425	-0.00368302					244.009	-0.00186715	-0.00265638
		3.12	-0.000131555	-0.00597853	1.06	-0.00610924	-0.00747928					552.627	-0.0018241	-0.00220874			552.627	-0.00193368	-0.00222364			552.627	-0.00190325	-0.00190436																-0.00308473	-0.00368355					244.601	-0.00186718	-0.00265639
		3.13	-0.00012337	-0.00593256	1.065	-0.00610945	-0.00747893					553.916	-0.00182423	-0.0022088			553.916	-0.001935	-0.00222275			553.916	-0.00190339	-0.00190393																-0.0030849	-0.0036835					245.192	-0.00186717	-0.00265643
		3.14	-0.000115561	-0.00588557	1.07	-0.00610791	-0.00747838					555.194	-0.00182396	-0.00220864			555.194	-0.00193431	-0.00222301			555.194	-0.00190335	-0.00190425																-0.00308543	-0.00368357					245.784	-0.00186716	-0.0026564
		3.15	-0.0001081	-0.00583767	1.075	-0.00610665	-0.00747813					556.477	-0.0018245	-0.00220822			556.477	-0.00193402	-0.00222324			556.477	-0.00190356	-0.00190448																-0.00308463	-0.00368334					246.376	-0.00186717	-0.00265643
		3.16	-0.000100992	-0.00578911	1.08	-0.00610553	-0.00747762					557.755	-0.00182484	-0.00220867			557.755	-0.00193407	-0.00222314			557.755	-0.00190362	-0.0019045																-0.00308503	-0.00368346					246.968	-0.00186716	-0.00265642
		3.17	-9.42299e-05	-0.00573984	1.085	-0.00610456	-0.00747712					559.037	-0.00182435	-0.00220911			559.037	-0.00193438	-0.00222299			559.037	-0.00190381	-0.00190497																-0.00308493	-0.00368362					247.56	-0.00186717	-0.00265642
		3.18	-8.78107e-05	-0.00568986	1.09	-0.00610305	-0.00747664					560.317	-0.00182477	-0.00220916			560.317	-0.00193375	-0.00222312			560.317	-0.00190383	-0.00190466																-0.00308556	-0.00368367					248.152	-0.00186719	-0.00265642
		3.19	-8.17197e-05	-0.00563897	1.095	-0.00610144	-0.00747614					561.606	-0.0018252	-0.00220864			561.606	-0.00193374	-0.00222329			561.606	-0.00190366	-0.00190465																-0.00308506	-0.00368348					248.744	-0.0018672	-0.00265644
		3.2	-7.59385e-05	-0.0055874	1.1	-0.00610091	-0.00747567					562.886	-0.00182508	-0.00220887			562.886	-0.00193475	-0.00222287			562.886	-0.00190359	-0.0019042																-0.00308579	-0.00368349					249.336	-0.00186717	-0.00265646
		3.21	-7.0462e-05	-0.00553479	1.105	-0.00610092	-0.00747524					564.165	-0.0018243	-0.00220914			564.165	-0.00193434	-0.00222312			564.165	-0.00190389	-0.00190477																-0.00308528	-0.0036838					249.928	-0.00186722	-0.00265646
		3.22	-6.52851e-05	-0.00548138	1.11	-0.00610182	-0.00747484					565.443	-0.00182438	-0.00220901			565.443	-0.00193402	-0.00222336			565.443	-0.00190385	-0.00190447																-0.003085	-0.00368341					250.519	-0.00186719	-0.00265646
		3.23	-6.03985e-05	-0.00542737	1.115	-0.00610152	-0.0074745					566.721	-0.00182487	-0.00220867			566.721	-0.0019334	-0.00222312			566.721	-0.00190399	-0.00190434																-0.00308556	-0.00368306					251.111	-0.00186718	-0.00265647
		3.24	-5.57882e-05	-0.00537234	1.12	-0.00610069	-0.00747397					567.998	-0.00182482	-0.00220879			567.998	-0.00193429	-0.00222307			567.998	-0.00190382	-0.00190455																-0.00308536	-0.00368361					251.703	-0.00186723	-0.00265649
		3.25	-5.14509e-05	-0.00531666	1.125	-0.0061007	-0.00747335					569.286	-0.00182474	-0.00220872			569.286	-0.00193379	-0.00222321			569.286	-0.00190385	-0.00190473																-0.00308513	-0.00368351					252.295	-0.00186722	-0.00265648
		3.26	-4.73789e-05	-0.00526009	1.13	-0.00609997	-0.00747273					570.567	-0.00182515	-0.00220893			570.567	-0.00193436	-0.00222306			570.567	-0.00190357	-0.00190443																-0.00308483	-0.00368393					252.887	-0.00186722	-0.00265647
		3.27	-4.35566e-05	-0.00520287	1.135	-0.00609925	-0.00747218					571.845	-0.00182508	-0.00220921			571.845	-0.00193468	-0.00222316			571.845	-0.00190384	-0.00190448																-0.00308614	-0.00368345					253.479	-0.00186721	-0.00265651
		3.28	-2.34611e-05	-0.00514475	1.14	-0.00609685	-0.00747163					573.124	-0.001825	-0.00220901			573.124	-0.00193408	-0.00222333			573.124	-0.00190372	-0.00190449																-0.00308516	-0.00368345					254.071	-0.00186723	-0.00265647
		3.29	-2.14158e-05	-0.00508558	1.145	-0.00609585	-0.00747115					574.41	-0.00182495	-0.00220849			574.41	-0.00193457	-0.00222324			574.41	-0.00190323	-0.00190419																-0.00308511	-0.00368352					254.663	-0.00186721	-0.00265649
		3.3	-1.95332e-05	-0.00502591	1.15	-0.00609369	-0.00747061					575.69	-0.00182458	-0.00220931			575.69	-0.00193436	-0.00222319			575.69	-0.00190396	-0.00190375																-0.00308543	-0.00368302					255.254	-0.00186721	-0.00265648
		3.31	-1.77943e-05	-0.0049654	1.155	-0.00609159	-0.00747011					576.98	-0.00182488	-0.00220839			576.98	-0.00193433	-0.00222309			576.98	-0.00190372	-0.0019047																-0.00308536	-0.00368315					255.846	-0.00186722	-0.0026565
		3.32	-1.61897e-05	-0.00490386	1.16	-0.00609082	-0.00746959					578.259	-0.00182497	-0.0022086			578.259	-0.00193396	-0.00222274			578.259	-0.00190262	-0.00190466																-0.00308488	-0.00368336					256.438	-0.00186724	-0.00265652
		3.33	-1.47111e-05	-0.00484155	1.165	-0.00608882	-0.00746891					579.537	-0.00182471	-0.00220881			579.537	-0.00193416	-0.00222297			579.537	-0.001903	-0.00190468																-0.00308536	-0.00368325					257.03	-0.00186725	-0.00265649
		3.34	-1.33542e-05	-0.00477839	1.17	-0.00608587	-0.00746818					580.817	-0.00182558	-0.00220916			580.817	-0.00193392	-0.00222314			580.817	-0.00190379	-0.00190463																-0.00308546	-0.0036833					257.622	-0.00186727	-0.00265653
		3.35	-1.21066e-05	-0.00471435	1.175	-0.00608366	-0.00746766					582.095	-0.00182514	-0.00220852			582.095	-0.00193488	-0.00222242			582.095	-0.00190388	-0.00190465																-0.00308548	-0.00368324					258.214	-0.00186727	-0.00265652
		3.36	-1.09654e-05	-0.00464948	1.18	-0.00608071	-0.00746707					583.374	-0.00182531	-0.00220885			583.374	-0.00193483	-0.00222281			583.374	-0.00190344	-0.00190504																-0.00308488	-0.0036831					258.806	-0.00186728	-0.00265654
		3.37	-9.92314e-06	-0.00458375	1.185	-0.00607753	-0.00746664					584.667	-0.00182539	-0.00220901			584.667	-0.00193451	-0.00222355			584.667	-0.00190394	-0.0019045																-0.00308506	-0.00368354					259.398	-0.00186726	-0.0026565
		3.38	-8.97336e-06	-0.00451718	1.19	-0.00607454	-0.007466					585.947	-0.00182459	-0.00220856			585.947	-0.00193532	-0.00222324			585.947	-0.00190389	-0.00190498																-0.00308485	-0.00368342					259.989	-0.00186725	-0.0026565
		3.39	-8.10964e-06	-0.00444965	1.195	-0.00607247	-0.00746538					587.226	-0.00182581	-0.00220892			587.226	-0.00193443	-0.00222251			587.226	-0.00190399	-0.00190406																-0.00308543	-0.00368326					260.581	-0.00186727	-0.00265649
		3.4	-7.32673e-06	-0.00438151	1.2	-0.00606929	-0.00746468					588.505	-0.00182576	-0.00220859			588.505	-0.00193439	-0.00222352			588.505	-0.00190383	-0.00190432																-0.00308576	-0.00368305					261.173	-0.00186726	-0.00265653
		3.41	-6.61874e-06	-0.00431241	1.205	-0.00606577	-0.00746403					589.786	-0.00182559	-0.00220867			589.786	-0.00193342	-0.00222316			589.786	-0.00190408	-0.00190423																-0.00308538	-0.00368328					261.765	-0.00186725	-0.00265653
		3.42	-5.97971e-06	-0.00424228	1.21	-0.00606341	-0.00746333					591.063	-0.00182598	-0.00220865			591.063	-0.00193407	-0.00222304			591.063	-0.00190423	-0.0019046																-0.00308548	-0.00368337					262.357	-0.00186726	-0.00265655
		3.43	-5.40434e-06	-0.0041712	1.215	-0.00606018	-0.00746282					592.356	-0.00182588	-0.00220906			592.356	-0.00193474	-0.00222304			592.356	-0.00190429	-0.00190469																-0.00308584	-0.00368329					262.949	-0.00186727	-0.00265654
		3.44	-4.88813e-06	-0.00409951	1.22	-0.00605789	-0.00746228					593.635	-0.00182578	-0.00220859			593.635	-0.00193409	-0.00222362			593.635	-0.00190428	-0.00190386																-0.00308553	-0.00368338					263.541	-0.00186729	-0.00265652
		3.45	-4.42599e-06	-0.0040271	1.225	-0.00605472	-0.00746171					594.916	-0.00182578	-0.00220879			594.916	-0.00193434	-0.00222339			594.916	-0.00190404	-0.00190413																-0.00308563	-0.0036835					264.133	-0.00186727	-0.00265653
		3.46	-4.01395e-06	-0.00351227	1.23	-0.00605123	-0.00746094					596.195	-0.00182515	-0.00220923			596.195	-0.00193523	-0.00222294			596.195	-0.00190431	-0.00190424																-0.00308563	-0.00368362					264.725	-0.0018673	-0.0026566
		3.47	-2.05147e-06	-0.00343677	1.235	-0.00604859	-0.00746016					597.472	-0.0018249	-0.00220876			597.472	-0.00193424	-0.00222304			597.472	-0.00190434	-0.00190453																-0.00308518	-0.00368321					265.316	-0.00186729	-0.00265654
		3.48	-1.92372e-06	-0.00336079	1.24	-0.00604556	-0.00745944					598.752	-0.00182507	-0.00220904			598.752	-0.00193439	-0.002223			598.752	-0.00190399	-0.00190401																-0.00308533	-0.0036832					265.908	-0.00186728	-0.00265655
		3.49	-1.81754e-06	-0.00328439	1.245	-0.00604352	-0.0074589					600.042	-0.00182469	-0.00220861			600.042	-0.001935	-0.00222316			600.042	-0.00190394	-0.0019046																-0.00308531	-0.00368302					266.5	-0.00186728	-0.00265653
		3.5	-1.72975e-06	-0.00320761	1.25	-0.00604036	-0.00745819					601.32	-0.00182505	-0.00220869			601.32	-0.00193525	-0.00222335			601.32	-0.00190409	-0.00190431																-0.00308571	-0.00368318					267.092	-0.0018673	-0.00265652
		3.51	-1.65992e-06	-0.00313014	1.255	-0.00603831	-0.00745751					602.6	-0.00182513	-0.00220926			602.6	-0.00193495	-0.00222343			602.6	-0.0019037	-0.00190408																-0.00308538	-0.00368344					267.684	-0.00186728	-0.00265656
		3.52	-1.60789e-06	-0.00305212	1.26	-0.00603507	-0.0074569					603.881	-0.00182514	-0.00220877			603.881	-0.00193453	-0.00222307			603.881	-0.00190433	-0.00190394																-0.00308569	-0.00368302					268.276	-0.00186731	-0.00265654
		3.53	-1.57491e-06	-0.00297366	1.265	-0.00603239	-0.00745625					605.161	-0.00182525	-0.00220865			605.161	-0.00193532	-0.00222306			605.161	-0.00190391	-0.0019048																-0.00308599	-0.0036831					268.868	-0.00186732	-0.00265656
		3.54	-1.56372e-06	-0.00289484	1.27	-0.00602938	-0.00745565					606.439	-0.00182506	-0.00220884			606.439	-0.00193552	-0.00222329			606.439	-0.00190409	-0.00190457																-0.00308581	-0.00368309					269.46	-0.00186731	-0.00265653
		3.55	-1.57615e-06	-0.0028156	1.275	-0.00602681	-0.00745493					607.73	-0.00182541	-0.00220849			607.73	-0.0019354	-0.00222327			607.73	-0.00190418	-0.00190399																-0.00308561	-0.00368327					270.051	-0.00186729	-0.00265651
		3.56	-1.60679e-06	-0.00273612	1.28	-0.00602309	-0.00745403					609.006	-0.00182494	-0.0022086			609.006	-0.00193489	-0.00222322			609.006	-0.00190429	-0.0019047																-0.00308564	-0.00368302					270.643	-0.00186729	-0.00265653
		3.57	-1.63137e-06	-0.00265638	1.285	-0.00602028	-0.0074533					610.287	-0.00182536	-0.00220864			610.287	-0.00193542	-0.00222333			610.287	-0.00190409	-0.00190488																-0.00308556	-0.00368299					271.235	-0.00186733	-0.00265652
		3.58	-1.61779e-06	-0.00257654	1.29	-0.00601703	-0.00745259					611.568	-0.00182519	-0.00220857			611.568	-0.00193509	-0.00222356			611.568	-0.00190404	-0.0019047																-0.00308576	-0.00368321					271.827	-0.00186733	-0.00265656
		3.59	-1.5744e-06	-0.00249664	1.295	-0.00601225	-0.00745163					612.846	-0.00182566	-0.0022079			612.846	-0.00193564	-0.00222336			612.846	-0.00190401	-0.00190433																-0.00308647	-0.00368312					272.419	-0.00186732	-0.00265652
		3.6	-1.52783e-06	-0.00241683	1.3	-0.00600844	-0.00745115					614.125	-0.0018257	-0.00220881			614.125	-0.00193562	-0.00222318			614.125	-0.00190448	-0.00190443																-0.00308624	-0.00368262					273.011	-0.00186733	-0.00265655
		3.61	-1.48678e-06	-0.00233719	1.305	-0.0060044	-0.00745065					615.415	-0.00182557	-0.00220893			615.415	-0.00193525	-0.00222339			615.415	-0.00190429	-0.00190494																-0.00308584	-0.00368332					273.603	-0.00186733	-0.00265657
		3.62	-1.45117e-06	-0.00225779	1.31	-0.00600035	-0.00744978					616.692	-0.0018254	-0.00220857			616.692	-0.00193545	-0.00222339			616.692	-0.001904	-0.00190453																-0.00308536	-0.0036831					274.195	-0.00186732	-0.00265656
		3.63	-1.4199e-06	-0.00217878	1.315	-0.00599606	-0.00744894					617.971	-0.00182592	-0.00220875			617.971	-0.0019352	-0.00222322			617.971	-0.00190477	-0.00190485																-0.00308649	-0.0036833					274.786	-0.00186732	-0.00265655
		3.64	-1.3926e-06	-0.0021003	1.32	-0.00599247	-0.00744819					619.25	-0.00182588	-0.00220884			619.25	-0.00193566	-0.00222314			619.25	-0.00190478	-0.0019051																-0.00308609	-0.0036833					275.378	-0.00186735	-0.00265657
		3.65	-1.36902e-06	-0.00202251	1.325	-0.00598856	-0.0074474					620.528	-0.0018247	-0.00220914			620.528	-0.00193518	-0.00222338			620.528	-0.00190409	-0.00190446																-0.00308576	-0.0036832					275.97	-0.00186734	-0.00265658
		3.66	-1.34843e-06	-0.00194552	1.33	-0.0059847	-0.00744664					621.806	-0.00182591	-0.00220869			621.806	-0.00193562	-0.00222359			621.806	-0.00190415	-0.0019049																-0.00308604	-0.00368324					276.562	-0.00186731	-0.00265658
		3.67	-1.32973e-06	-0.00186954	1.335	-0.00598039	-0.00744568					623.097	-0.00182617	-0.00220849			623.097	-0.00193596	-0.00222272			623.097	-0.00190414	-0.00190433																-0.00308586	-0.00368325					277.154	-0.00186733	-0.0026566
		3.68	-1.31352e-06	-0.00179478	1.34	-0.00597648	-0.00744488					624.374	-0.00182569	-0.00220909			624.374	-0.00193601	-0.00222356			624.374	-0.00190414	-0.00190436																-0.00308589	-0.00368296					277.746	-0.00186736	-0.00265656
		3.69	-1.2989e-06	-0.00172118	1.345	-0.0059728	-0.00744007					625.65	-0.00182637	-0.00220871			625.65	-0.00193545	-0.00222314			625.65	-0.00190393	-0.00190497																-0.00308568	-0.00368327					278.338	-0.00186735	-0.00265656
		3.7	-1.28542e-06	-0.00164905	1.35	-0.00596834	-0.00743942					626.928	-0.00182603	-0.0022084			626.928	-0.00193606	-0.00222362			626.928	-0.00190399	-0.00190473																-0.00308586	-0.00368291					278.93	-0.00186734	-0.00265658
		3.71	-1.27294e-06	-0.00157845	1.355	-0.00596338	-0.007439					628.212	-0.0018261	-0.00220903			628.212	-0.00193597	-0.00222306			628.212	-0.00190436	-0.00190494																-0.00308632	-0.00368269					279.522	-0.00186734	-0.00265659
		3.72	-1.26143e-06	-0.00150943	1.36	-0.00595913	-0.00743852					629.493	-0.0018258	-0.00220907			629.493	-0.00193606	-0.00222366			629.493	-0.00190431	-0.00190421																-0.00308644	-0.0036831					280.113	-0.00186734	-0.00265655
		3.73	-1.25072e-06	-0.00144223	1.365	-0.00595416	-0.00743769					630.786	-0.00182619	-0.00220915			630.786	-0.00193573	-0.00222344			630.786	-0.00190438	-0.00190473																-0.00308556	-0.00368336					280.705	-0.00186735	-0.00265658
		3.74	-1.2406e-06	-0.00137671	1.37	-0.00595073	-0.00743709					632.067	-0.00182583	-0.00220931			632.067	-0.00193623	-0.00222375			632.067	-0.00190389	-0.00190465																-0.00308604	-0.00368296					281.297	-0.00186734	-0.00265655
		3.75	-1.23122e-06	-0.00131311	1.375	-0.00594604	-0.00743647					633.346	-0.00182603	-0.00220869			633.346	-0.00193692	-0.00222366			633.346	-0.00190418	-0.00190471																-0.00308558	-0.00368329					281.889	-0.00186736	-0.00265657
		3.76	-1.22239e-06	-0.00125149	1.38	-0.00594232	-0.00743567					634.623	-0.00182566	-0.00220916			634.623	-0.0019355	-0.00222275			634.623	-0.0019043	-0.00190473																-0.00308558	-0.00368318					282.481	-0.00186736	-0.00265654
		3.77	-1.21403e-06	-0.00119179	1.385	-0.00593906	-0.00743515					635.903	-0.00182582	-0.00220879			635.903	-0.00193611	-0.00222354			635.903	-0.00190437	-0.00190495																-0.00308589	-0.00368338					283.073	-0.0018674	-0.00265656
		3.78	-1.20599e-06	-0.001134	1.39	-0.00593629	-0.00743444					637.181	-0.0018257	-0.00220913			637.181	-0.00193562	-0.00222348			637.181	-0.00190386	-0.00190524																-0.00308596	-0.00368323					283.665	-0.00186738	-0.00265655
		3.79	-1.19834e-06	-0.00107816	1.395	-0.00593277	-0.00743356					638.471	-0.00182572	-0.00220867			638.471	-0.00193633	-0.00222343			638.471	-0.00190436	-0.0019052																-0.00308538	-0.00368291					284.257	-0.00186736	-0.00265654
		3.8	-1.19115e-06	-0.00102427	1.4	-0.00592956	-0.00743303					639.75	-0.00182566	-0.00220899			639.75	-0.00193562	-0.0022233			639.75	-0.00190421	-0.00190497																-0.00308574	-0.00368313					284.848	-0.00186736	-0.00265656
		3.81	-1.1843e-06	-0.000972348	1.405	-0.00592562	-0.00743247					641.029	-0.00182565	-0.00220938			641.029	-0.00193585	-0.0022237			641.029	-0.00190441	-0.00190515																-0.00308644	-0.00368336					285.44	-0.00186738	-0.00265656
		3.82	-1.17751e-06	-0.000922386	1.41	-0.00592156	-0.00743155					642.308	-0.00182594	-0.00220928			642.308	-0.00193547	-0.00222311			642.308	-0.00190478	-0.00190495																-0.00308634	-0.00368349					286.032	-0.00186734	-0.00265657
		3.83	-1.17105e-06	-0.000874238	1.415	-0.00591752	-0.00743091					643.586	-0.00182564	-0.0022084			643.586	-0.00193607	-0.00222313			643.586	-0.00190491	-0.00190477																-0.00308574	-0.00368261					286.624	-0.00186736	-0.00265657
		3.84	-1.16474e-06	-0.000827987	1.42	-0.00591334	-0.00743019					644.864	-0.00182582	-0.00220876			644.864	-0.00193564	-0.00222322			644.864	-0.00190396	-0.00190453																-0.00308579	-0.00368314					287.216	-0.0018674	-0.00265658
		3.85	-1.15862e-06	-0.000783525	1.425	-0.00591004	-0.00742911					646.157	-0.00182583	-0.00220869			646.157	-0.00193596	-0.00222371			646.157	-0.00190512	-0.00190511																-0.00308561	-0.00368304					287.808	-0.0018674	-0.00265655
		3.86	-1.15256e-06	-0.000740867	1.43	-0.00590527	-0.00742842					647.437	-0.00182558	-0.00220866			647.437	-0.00193625	-0.00222305			647.437	-0.00190459	-0.0019054																-0.00308637	-0.00368296					288.4	-0.00186738	-0.00265658
		3.87	-1.14671e-06	-0.000699959	1.435	-0.00590014	-0.00742788					648.713	-0.00182526	-0.00220897			648.713	-0.00193639	-0.00222308			648.713	-0.00190458	-0.0019052																-0.00308604	-0.00368326					288.992	-0.00186737	-0.00265658
		3.88	-1.14084e-06	-0.000660724	1.44	-0.00589549	-0.00742716					649.994	-0.00182593	-0.00220921			649.994	-0.00193608	-0.00222284			649.994	-0.00190462	-0.00190495																-0.00308639	-0.00368285					289.584	-0.00186737	-0.00265657
		3.89	-1.1353e-06	-0.000623182	1.445	-0.00589159	-0.0074262					651.271	-0.00182589	-0.00220911			651.271	-0.00193633	-0.00222363			651.271	-0.00190473	-0.00190536																-0.00308604	-0.00368296					290.175	-0.00186735	-0.00265658
		3.9	-1.12982e-06	-0.000587261	1.45	-0.0058864	-0.00742556					652.549	-0.0018257	-0.00220904			652.549	-0.00193559	-0.00222345			652.549	-0.0019044	-0.00190525																-0.00308599	-0.00368312					290.767	-0.00186739	-0.00265658
		3.91	-1.12462e-06	-0.000552939	1.455	-0.00588185	-0.00742457					653.839	-0.00182561	-0.00220911			653.839	-0.0019356	-0.00222358			653.839	-0.00190479	-0.00190525																-0.00308584	-0.00368284					291.359	-0.00186735	-0.00265657
		3.92	-1.1193e-06	-0.000520165	1.46	-0.00587685	-0.00742369					655.118	-0.00182524	-0.00220869			655.118	-0.00193603	-0.00222302			655.118	-0.00190461	-0.00190531																-0.00308652	-0.00368293					291.951	-0.00186739	-0.00265655
		3.93	-1.11416e-06	-0.000488894	1.465	-0.00587185	-0.0074228					656.397	-0.00182597	-0.00220875			656.397	-0.00193624	-0.00222317			656.397	-0.00190473	-0.00190544																-0.00308614	-0.00368301					292.543	-0.0018674	-0.00265657
		3.94	-1.10948e-06	-0.000459082	1.47	-0.00586703	-0.00742205					657.674	-0.00182639	-0.00220931			657.674	-0.00193636	-0.00222364			657.674	-0.00190434	-0.00190548																-0.00308589	-0.00368325					293.135	-0.00186735	-0.00265658
		3.95	-1.10467e-06	-0.000430769	1.475	-0.00586255	-0.00742085					658.952	-0.0018263	-0.00220865			658.952	-0.00193569	-0.00222354			658.952	-0.00190461	-0.00190506																-0.00308629	-0.00368321					293.727	-0.00186737	-0.0026566
		3.96	-1.09975e-06	-0.000403852	1.48	-0.00585668	-0.00741991					660.231	-0.00182627	-0.00220858			660.231	-0.00193638	-0.0022233			660.231	-0.00190494	-0.00190532																-0.00308604	-0.00368309					294.319	-0.00186736	-0.00265658
		3.97	-1.09475e-06	-0.000254339	1.485	-0.00585196	-0.00741921					661.521	-0.00182536	-0.00220897			661.521	-0.00193639	-0.00222292			661.521	-0.00190417	-0.00190514																-0.00308619	-0.00368315					294.91	-0.00186736	-0.00265658
		3.98	-1.08993e-06	-0.000237741	1.49	-0.00584753	-0.0074181					662.799	-0.00182606	-0.00220894			662.799	-0.00193621	-0.00222327			662.799	-0.00190453	-0.00190503																-0.00308599	-0.00368345					295.502	-0.00186736	-0.00265655
		3.99	-1.08511e-06	-0.000222143	1.495	-0.00584171	-0.00741705					664.081	-0.00182549	-0.00220923			664.081	-0.00193695	-0.00222324			664.081	-0.00190456	-0.00190527																-0.00308589	-0.00368282					296.094	-0.00186737	-0.00265657
		4	-1.08034e-06	-0.000207482	1.5	-0.00583625	-0.00741619					665.363	-0.00182672	-0.00220862			665.363	-0.00193609	-0.00222346			665.363	-0.00190458	-0.00190559																-0.00308576	-0.00368302					296.686	-0.0018674	-0.00265659
		4.01	-1.07562e-06	-0.000193733	1.505	-0.00583049	-0.00741517					666.64	-0.00182689	-0.00220852			666.64	-0.00193624	-0.00222437			666.64	-0.00190492	-0.00190553																-0.00308634	-0.00368279					297.278	-0.00186737	-0.00265658
		4.02	-1.071e-06	-0.00018082	1.51	-0.00582504	-0.00741408					667.935	-0.00182616	-0.00220913			667.935	-0.00193624	-0.00222359			667.935	-0.00190487	-0.00190513																-0.00308594	-0.00368263					297.87	-0.00186738	-0.00265658
		4.03	-1.06642e-06	-0.000168701	1.515	-0.00581889	-0.00741339					669.231	-0.00182587	-0.00220863			669.231	-0.00193663	-0.00222302			669.231	-0.0019048	-0.00190497																-0.00308644	-0.00368294					298.462	-0.00186737	-0.00265659
		4.04	-1.06287e-06	-0.000157367	1.52	-0.00581293	-0.00741253					670.512	-0.00182593	-0.00220922			670.512	-0.00193633	-0.00222355			670.512	-0.00190488	-0.00190534																-0.00308642	-0.00368269					299.054	-0.00186739	-0.00265658
		4.05	-1.05849e-06	-0.000146764	1.525	-0.00580602	-0.0074113					671.788	-0.00182643	-0.00220864			671.788	-0.00193586	-0.00222405			671.788	-0.00190488	-0.00190482																-0.00308639	-0.00368312					299.645	-0.00186741	-0.00265656
		4.06	-1.05404e-06	-0.00013686	1.53	-0.00580019	-0.00741015					673.066	-0.00182574	-0.00220926			673.066	-0.00193673	-0.00222339			673.066	-0.00190461	-0.0019049																-0.00308637	-0.00368254					300.237	-0.00186739	-0.00265658
		4.07	-1.05001e-06	-0.000127629	1.535	-0.00579351	-0.00740923					674.346	-0.0018263	-0.0022084			674.346	-0.0019365	-0.00222322			674.346	-0.0019047	-0.00190575																-0.00308579	-0.00368291					300.829	-0.00186738	-0.00265661
		4.08	-1.04629e-06	-0.000119022	1.54	-0.0057876	-0.00740801					675.625	-0.00182694	-0.00220913			675.625	-0.00193604	-0.00222329			675.625	-0.00190457	-0.00190561																-0.00308642	-0.0036831					301.421	-0.0018674	-0.00265661
		4.09	-1.04272e-06	-0.000111009	1.545	-0.00578073	-0.0074069					676.921	-0.00182669	-0.00220931			676.921	-0.00193678	-0.00222327			676.921	-0.00190462	-0.00190513																-0.00308677	-0.00368268					302.013	-0.0018674	-0.00265657
		4.1	-1.03934e-06	-0.00010355	1.55	-0.00577429	-0.00740606					678.199	-0.00182605	-0.00220875			678.199	-0.00193629	-0.00222338			678.199	-0.0019046	-0.00190546																-0.00308702	-0.00368324					302.605	-0.00186736	-0.00265654
		4.11	-1.0356e-06	-9.66049e-05	1.555	-0.00576843	-0.0074049					679.476	-0.00182645	-0.00220909			679.476	-0.00193686	-0.0022237			679.476	-0.00190509	-0.00190532																-0.0030868	-0.00368264					303.197	-0.00186736	-0.0026566
		4.12	-1.03221e-06	-9.01474e-05	1.56	-0.00576203	-0.00740368					680.755	-0.00182654	-0.00220926			680.755	-0.00193687	-0.00222432			680.755	-0.00190473	-0.00190509																-0.00308644	-0.00368272					303.789	-0.00186737	-0.00265656
		4.13	-1.02892e-06	-8.41521e-05	1.565	-0.00575577	-0.00740266					682.039	-0.00182589	-0.00220904			682.039	-0.00193683	-0.00222334			682.039	-0.00190529	-0.00190539																-0.00308614	-0.00368275					304.38	-0.00186736	-0.00265656
		4.14	-1.02596e-06	-7.85782e-05	1.57	-0.00574917	-0.00740171					683.317	-0.00182689	-0.00220832			683.317	-0.00193733	-0.00222314			683.317	-0.00190513	-0.00190552																-0.0030868	-0.00368248					304.972	-0.00186735	-0.00265658
		4.15	-1.02295e-06	-7.33871e-05	1.575	-0.00574313	-0.00740037					684.613	-0.00182633	-0.00220892			684.613	-0.00193643	-0.00222382			684.613	-0.00190544	-0.00190554																-0.00308667	-0.00368304					305.564	-0.00186735	-0.00265661
		4.16	-1.01977e-06	-6.85556e-05	1.58	-0.00573724	-0.00739921					685.888	-0.00182632	-0.00220893			685.888	-0.00193665	-0.00222379			685.888	-0.00190505	-0.0019046																-0.00308677	-0.00368258					306.156	-0.00186737	-0.00265656
		4.17	-1.01718e-06	-6.40569e-05	1.585	-0.00573154	-0.00739811					687.167	-0.00182642	-0.00220929			687.167	-0.00193717	-0.00222354			687.167	-0.00190574	-0.00190544																-0.00308619	-0.00368275					306.748	-0.00186738	-0.00265654
		4.18	-1.01613e-06	-5.98681e-05	1.59	-0.00572532	-0.00739657					688.445	-0.00182635	-0.00220911			688.445	-0.00193687	-0.00222307			688.445	-0.00190506	-0.00190529																-0.00308619	-0.0036828					307.34	-0.00186737	-0.00265655
		4.19	-1.01413e-06	-5.59639e-05	1.595	-0.00571915	-0.00739536					689.721	-0.00182736	-0.00220857			689.721	-0.00193665	-0.00222284			689.721	-0.00190478	-0.00190517																-0.0030869	-0.00368316					307.932	-0.00186737	-0.00265656
		4.2	-1.01205e-06	-5.23135e-05	1.6	-0.00571295	-0.00739436					691	-0.00182678	-0.00220874			691	-0.00193679	-0.00222346			691	-0.00190524	-0.00190556																-0.00308657	-0.00368272					308.524	-0.00186738	-0.00265652
		4.21	-1.01061e-06	-4.89068e-05	1.605	-0.00570752	-0.0073931					692.296	-0.00182674	-0.00220963			692.296	-0.0019366	-0.00222359			692.296	-0.00190474	-0.00190546																-0.00308637	-0.00368258					309.116	-0.00186737	-0.00265657
		4.22	-1.00968e-06	-4.57161e-05	1.61	-0.00570215	-0.00739172					693.577	-0.00182676	-0.00220924			693.577	-0.00193686	-0.00222316			693.577	-0.00190472	-0.0019056																-0.00308611	-0.00368264					309.707	-0.00186738	-0.00265657
		4.23	-1.00848e-06	-4.27315e-05	1.615	-0.00569653	-0.00739055					694.856	-0.00182667	-0.00220866			694.856	-0.00193677	-0.00222289			694.856	-0.00190539	-0.00190573																-0.00308672	-0.00368267					310.299	-0.00186736	-0.00265656
		4.24	-1.00756e-06	-2.63778e-05	1.62	-0.00569036	-0.00738911					696.136	-0.00182643	-0.00220892			696.136	-0.00193681	-0.00222371			696.136	-0.00190534	-0.00190556																-0.00308644	-0.0036826					310.891	-0.00186739	-0.00265651
		4.25	-1.00636e-06	-2.45599e-05	1.625	-0.00568431	-0.0073878					697.416	-0.00182672	-0.00220916			697.416	-0.00193688	-0.00222353			697.416	-0.00190488	-0.00190513																-0.00308644	-0.00368236					311.483	-0.00186737	-0.00265655
		4.26	-1.00516e-06	-2.28355e-05	1.63	-0.00567877	-0.00738679					698.696	-0.00182649	-0.00220919			698.696	-0.00193722	-0.00222349			698.696	-0.00190499	-0.00190582																-0.00308652	-0.00368284					312.075	-0.00186735	-0.00265656
		4.27	-1.00501e-06	-2.11809e-05	1.635	-0.00567281	-0.00738543					699.994	-0.0018266	-0.00220857			699.994	-0.00193686	-0.00222341			699.994	-0.0019047	-0.00190568																--	-0.00368283					312.667	-0.00186733	-0.00265653
		4.28	-1.00528e-06	-1.95562e-05	1.64	-0.00566668	-0.00738381					701.272	-0.00182682	-0.00220874			701.272	-0.00193702	-0.00222346			701.272	-0.0019042	-0.00190583																	-0.00368277					313.259	-0.00186737	-0.00265653
		4.29	-1.00603e-06	-1.79474e-05	1.645	-0.00566135	-0.00738259					702.549	-0.00182702	-0.00220887			702.549	-0.00193735	-0.00222348			702.549	-0.00190573	-0.00190609																	-0.00368196					313.851	-0.00186734	-0.00265653
		4.3	-1.00695e-06	-1.63793e-05	1.65	-0.00565583	-0.00738115					703.826	-0.00182694	-0.00220877			703.826	-0.00193739	-0.00222284			703.826	-0.00190518	-0.00190612																	-0.00368247					314.442	-0.00186736	-0.00265651
		4.31	-1.00857e-06	-1.4876e-05	1.655	-0.00564868	-0.00737979					705.105	-0.0018266	-0.00220859			705.105	-0.00193752	-0.00222319			705.105	-0.00190495	-0.00190544																	-0.00368283					315.034	-0.00186737	-0.00265652
		4.32	-1.01095e-06	-1.3458e-05	1.66	-0.0056416	-0.00737845					706.383	-0.0018265	-0.0022092			706.383	-0.00193752	-0.00222332			706.383	-0.00190498	-0.00190657																	-0.00368287					315.626	-0.00186739	-0.00265656
		4.33	-1.01411e-06	-1.2134e-05	1.665	-0.005635	-0.00737703					707.679	-0.00182677	-0.00220872			707.679	-0.0019372	-0.00222353			707.679	-0.00190507	-0.00190581																	-0.00368286					316.218	-0.00186734	-0.00265653
		4.34	-1.01737e-06	-1.09036e-05	1.67	-0.00562809	-0.00737538					708.957	-0.00182684	-0.00220866			708.957	-0.00193803	-0.00222363			708.957	-0.00190519	-0.00190576																	-0.00368283					316.81	-0.00186737	-0.00265653
		4.35	-1.02161e-06	-9.77455e-06	1.675	-0.00562085	-0.00737399					710.235	-0.00182669	-0.00220916			710.235	-0.00193752	-0.00222354			710.235	-0.00190516	-0.00190568																	-0.00368269					317.402	-0.00186739	-0.00265652
		4.36	-1.02743e-06	-8.74273e-06	1.68	-0.00561344	-0.00737273					711.517	-0.00182704	-0.00220945			711.517	-0.00193725	-0.00222372			711.517	-0.00190546	-0.00190575																	-0.00368257					317.994	-0.00186735	-0.00265654
		4.37	-1.03409e-06	-7.80944e-06	1.685	-0.00560573	-0.007371					712.794	-0.00182725	-0.00220914			712.794	-0.00193719	-0.00222339			712.794	-0.00190539	-0.00190605																	-0.00368248					318.586	-0.00186736	-0.00265655
		4.38	-1.041e-06	-2.25005e-06	1.69	-0.00559737	-0.00736945					714.069	-0.00182714	-0.00220906			714.069	-0.00193803	-0.00222358			714.069	-0.0019051	-0.00190554																	-0.00368267					319.178	-0.00186737	-0.00265655
		4.39	-1.04918e-06	-2.19603e-06	1.695	-0.00559005	-0.00736799					715.364	-0.00182724	-0.00220862			715.364	-0.00193769	-0.00222314			715.364	-0.00190537	-0.00190575																	-0.00368285					319.769	-0.00186733	-0.00265656
		4.4	-1.05846e-06	-2.15364e-06	1.7	-0.00558239	-0.00736637					716.643	-0.00182721	-0.00220902			716.643	-0.0019371	-0.00222373			716.643	-0.00190576	-0.00190525																	-0.00368282					320.361	-0.00186735	-0.00265651
		4.41	-1.06888e-06	-2.12094e-06	1.705	-0.00557375	-0.00736469					717.926	-0.00182717	-0.00220899			717.926	-0.00193856	-0.0022238			717.926	-0.00190522	-0.00190502																	-0.00368251					320.953	-0.00186736	-0.00265653
		4.42	-1.08046e-06	-2.0942e-06	1.71	-0.00556542	-0.00736335					719.203	-0.00182753	-0.00220849			719.203	-0.00193782	-0.00222373			719.203	-0.00190519	-0.00190531																	-0.00368301					321.545	-0.00186733	-0.00265655
		4.43	-1.09317e-06	-2.07182e-06	1.715	-0.00555715	-0.00736189					720.483	-0.00182701	-0.00220879			720.483	-0.00193858	-0.00222317			720.483	-0.00190564	-0.00190601																	-0.0036823					322.137	-0.00186735	-0.00265653
		4.44	-1.10487e-06	-2.05301e-06	1.72	-0.00554812	-0.00736011					721.762	-0.00182774	-0.00220854			721.762	-0.00193848	-0.00222381			721.762	-0.00190556	-0.00190589																	-0.00368272					322.729	-0.00186734	-0.0026565
		4.45	-1.11819e-06	-2.03858e-06	1.725	-0.00553921	-0.0073585					723.058	-0.00182764	-0.00220906			723.058	-0.00193818	-0.00222324			723.058	-0.00190509	-0.00190547																	-0.00368251					323.321	-0.00186733	-0.00265652
		4.46	-1.13222e-06	-2.02366e-06	1.73	-0.00553139	-0.00735686					724.337	-0.00182779	-0.00220876			724.337	-0.00193865	-0.00222366			724.337	-0.00190504	-0.00190551																	-0.00368243					323.913	-0.00186733	-0.00265652
		4.47	-1.14825e-06	-2.00968e-06	1.735	-0.00552414	-0.00735519					725.616	-0.0018274	-0.0022091			725.616	-0.00193852	-0.00222333			725.616	-0.00190514	-0.00190594																	-0.00368278					324.504	-0.00186734	-0.00265649
		4.48	-1.16811e-06	-1.99597e-06	1.74	-0.00551674	-0.00735352					726.895	-0.00182783	-0.00220866			726.895	-0.00193838	-0.00222374			726.895	-0.00190514	-0.00190613																	-0.00368275					325.096	-0.00186734	-0.00265652
		4.49	-1.18653e-06	-1.98246e-06	1.745	-0.00550994	-0.0073519					728.176	-0.0018275	-0.00220968			728.176	-0.00193853	-0.00222331			728.176	-0.00190492	-0.00190617																	-0.00368243					325.688	-0.00186733	-0.00265651
		4.5	-1.20413e-06	-1.96998e-06	1.75	-0.00550178	-0.00734993					729.456	-0.00182825	-0.00220946			729.456	-0.0019385	-0.00222344			729.456	-0.00190544	-0.00190576																	-0.00368248					326.28	-0.00186734	-0.00265651
		4.51	-1.22227e-06	-1.9582e-06	1.755	-0.00549374	-0.00734808					730.75	-0.00182784	-0.00220889			730.75	-0.00193863	-0.00222358			730.75	-0.00190523	-0.00190593																	-0.00368296					326.872	-0.00186732	-0.00265654
		4.52	-1.2404e-06	-1.94545e-06	1.76	-0.00548587	-0.00734646					732.027	-0.00182735	-0.00220966			732.027	-0.00193851	-0.00222375			732.027	-0.00190558	-0.00190679																	-0.0036825					327.464	-0.00186733	-0.00265651
		4.53	-1.25691e-06	-1.93348e-06	1.765	-0.00547897	-0.00734463					733.307	-0.00182756	-0.0022088			733.307	-0.00193862	-0.00222352			733.307	-0.00190502	-0.00190631																	-0.00368281					328.056	-0.00186734	-0.0026565
		4.54	-1.27362e-06	-1.9224e-06	1.77	-0.0054704	-0.00734283					734.592	-0.00182748	-0.00220892			734.592	-0.0019389	-0.00222339			734.592	-0.00190549	-0.00190633																	-0.00368269					328.648	-0.00186732	-0.00265649
		4.55	-1.29074e-06	-1.91047e-06	1.775	-0.0054619	-0.00734102					735.874	-0.00182727	-0.00220909			735.874	-0.00193848	-0.00222305			735.874	-0.00190512	-0.00190638																	-0.00368252					329.24	-0.00186733	-0.00265648
		4.56	-1.30748e-06	-1.89934e-06	1.78	-0.00545403	-0.00733922					737.15	-0.00182719	-0.00220852			737.15	-0.00193868	-0.00222329			737.15	-0.00190555	-0.00190628																	-0.00368238					329.831	-0.00186731	-0.00265647
		4.57	-1.32405e-06	-1.88748e-06	1.785	-0.00544456	-0.00733723					738.445	-0.00182752	-0.00220891			738.445	-0.00193889	-0.00222378			738.445	-0.00190532	-0.00190631																	-0.00368263					330.423	-0.00186731	-0.00265646
		4.58	-1.34235e-06	-1.8775e-06	1.79	-0.00543523	-0.00733527					739.724	-0.00182724	-0.00220894			739.724	-0.00193815	-0.00222353			739.724	-0.00190571	-0.00190605																	-0.00368255					331.015	-0.00186732	-0.00265651
		4.59	-1.35946e-06	-1.86658e-06	1.795	-0.00542683	-0.00733356					741.002	-0.00182764	-0.00220884			741.002	-0.00193848	-0.00222386			741.002	-0.00190484	-0.00190556																	-0.00368299					331.607	-0.00186732	-0.0026565
		4.6	-1.37757e-06	-1.85655e-06	1.8	-0.00541786	-0.00733158					742.282	-0.00182723	-0.00220921			742.282	-0.00193954	-0.00222299			742.282	-0.00190534	-0.00190577																	-0.00368276					332.199	-0.00186733	-0.00265649
		4.61	-1.39512e-06	-1.84899e-06	1.805	-0.00540854	-0.00732957					743.562	-0.00182724	-0.00220913			743.562	-0.00193818	-0.00222346			743.562	-0.00190597	-0.00190625																	-0.00368259					332.791	-0.00186729	-0.00265645
		4.62	-1.412e-06	-1.83974e-06	1.81	-0.00539954	-0.00732776					744.843	-0.00182777	-0.0022085			744.843	-0.00193879	-0.00222392			744.843	-0.00190524	-0.00190621																	-0.0036822					333.383	-0.0018673	-0.0026565
		4.63	-1.43042e-06	-1.83022e-06	1.815	-0.00539046	-0.00732591					746.137	-0.00182704	-0.00220933			746.137	-0.00193835	-0.00222371			746.137	-0.0019048	-0.00190617																	-0.00368244					333.975	-0.00186732	-0.00265648
		4.64	-1.44927e-06	-1.82201e-06	1.82	-0.00538151	-0.00732379					747.416	-0.00182751	-0.00220904			747.416	-0.00193844	-0.00222361			747.416	-0.00190589	-0.00190631																	-0.00368221					334.566	-0.0018673	-0.00265647
		4.65	-1.46852e-06	-1.81402e-06	1.825	-0.0053718	-0.00732191					748.696	-0.00182755	-0.00220896			748.696	-0.00193845	-0.00222334			748.696	-0.00190542	-0.00190643																	-0.0036825					335.158	-0.00186732	-0.00265646
		4.66	-1.48608e-06	-1.80633e-06	1.83	-0.00536153	-0.00731981					749.976	-0.00182733	-0.00220876			749.976	-0.00193825	-0.00222331			749.976	-0.00190537	-0.00190611																	-0.00368256					335.75	-0.00186727	-0.00265647
		4.67	-1.50283e-06	-1.80015e-06	1.835	-0.00535163	-0.00731761					751.255	-0.00182744	-0.00220907			751.255	-0.0019384	-0.00222361			751.255	-0.00190556	-0.00190647																	-0.0036829					336.342	-0.00186728	-0.00265647
		4.68	-1.52098e-06	-1.79354e-06	1.84	-0.00534159	-0.00731544					752.533	-0.00182792	-0.00220988			752.533	-0.00193855	-0.00222369			752.533	-0.00190502	-0.00190631																	-0.00368238					336.934	-0.00186731	-0.00265648
		4.69	-1.53927e-06	-1.7871e-06	1.845	-0.00533175	-0.00731381					753.833	-0.00182805	-0.00220874			753.833	-0.00193829	-0.0022233			753.833	-0.00190521	-0.00190598																	-0.00368238					337.526	-0.0018673	-0.00265646
		4.7	-1.55867e-06	-1.78138e-06	1.85	-0.00532171	-0.00731178					755.113	-0.00182788	-0.00220914			755.113	-0.00193873	-0.00222411			755.113	-0.00190554	-0.00190656																	-0.0036828					338.118	-0.00186729	-0.00265648
		4.71	-1.57712e-06	-1.77542e-06	1.855	-0.00531127	-0.00730948					756.392	-0.00182724	-0.00220907			756.392	-0.00193875	-0.00222365			756.392	-0.0019054	-0.0019063																	-0.00368244					338.71	-0.00186728	-0.00265649
		4.72	-1.59655e-06	-1.77081e-06	1.86	-0.00530185	-0.00730743					757.671	-0.00182786	-0.00220906			757.671	-0.00193855	-0.0022239			757.671	-0.00190492	-0.00190648																	-0.00368271					339.302	-0.00186728	-0.00265649
		4.73	-1.61564e-06	-1.76731e-06	1.865	-0.00529182	-0.00730502					758.951	-0.00182735	-0.0022094			758.951	-0.00193889	-0.00222359			758.951	-0.00190509	-0.00190582																	-0.0036824					339.893	-0.00186728	-0.00265651
		4.74	-1.63423e-06	-1.76353e-06	1.87	-0.00528215	-0.00730267					760.23	-0.00182769	-0.00220914			760.23	-0.00193907	-0.00222333			760.23	-0.001905	-0.00190625																	-0.00368229					340.485	-0.0018673	-0.00265647
		4.75	-1.65399e-06	-1.75968e-06	1.875	-0.00527299	-0.00730082					761.526	-0.00182806	-0.0022088			761.526	-0.00193847	-0.00222378			761.526	-0.0019054	-0.0019063																	-0.0036825					341.077	-0.00186728	-0.00265646
		4.76	-1.67204e-06	-1.75668e-06	1.88	-0.00526313	-0.00729863					762.805	-0.00182803	-0.00220881			762.805	-0.0019392	-0.00222346			762.805	-0.00190487	-0.00190601																	-0.00368271					341.669	-0.00186726	-0.00265647
		4.77	-1.68975e-06	-1.75383e-06	1.885	-0.00525314	-0.00729615					764.085	-0.00182783	-0.00220946			764.085	-0.00193925	-0.00222388			764.085	-0.00190514	-0.00190599																	-0.00368216					342.261	-0.00186726	-0.00265646
		4.78	-1.71172e-06	-1.75185e-06	1.89	-0.00524311	-0.00729407					765.365	-0.00182738	-0.00220941			765.365	-0.00193939	-0.00222384			765.365	-0.00190577	-0.00190591																	-0.00368217					342.853	-0.00186728	-0.00265644
		4.79	-1.73246e-06	-1.75042e-06	1.895	-0.00523318	-0.00729176					766.643	-0.00182839	-0.00220908			766.643	-0.0019394	-0.00222358			766.643	-0.00190532	-0.00190646																	-0.00368227					343.445	-0.00186723	-0.0026565
		4.8	-1.7548e-06	-1.74924e-06	1.9	-0.0052231	-0.0072893					767.921	-0.00182765	-0.00220877			767.921	-0.00193892	-0.00222384			767.921	-0.00190478	-0.00190573																	-0.0036821					344.037	-0.00186728	-0.00265645
		4.81	-1.77556e-06	-1.74903e-06	1.905	-0.00521262	-0.0072872					769.215	-0.00182725	-0.00220932			769.215	-0.00193941	-0.00222389			769.215	-0.00190509	-0.00190589																	-0.00368235					344.628	-0.00186727	-0.00265645
		4.82	-1.79585e-06	-1.74847e-06	1.91	-0.00520198	-0.00728485					770.493	-0.00182751	-0.00220875			770.493	-0.00193904	-0.00222334			770.493	-0.00190509	-0.00190618																	-0.00368255					345.22	-0.00186725	-0.00265644
		4.83	-1.81642e-06	-1.74887e-06	1.915	-0.0051914	-0.00728227					771.773	-0.0018281	-0.00220906			771.773	-0.00193944	-0.0022236			771.773	-0.00190574	-0.00190633																	-0.00368249					345.812	-0.00186722	-0.00265641
		4.84	-1.83925e-06	-1.75009e-06	1.92	-0.00518068	-0.00728002					773.052	-0.00182838	-0.00220882			773.052	-0.00193904	-0.00222383			773.052	-0.0019052	-0.0019066																	-0.0036824					346.404	-0.00186725	-0.00265645
		4.85	-1.86628e-06	-1.75182e-06	1.925	-0.00517063	-0.00727773					774.331	-0.00182823	-0.00220971			774.331	-0.00193905	-0.00222373			774.331	-0.00190545	-0.0019064																	-0.0036825					346.996	-0.00186727	-0.00265642
		4.86	-1.89522e-06	-1.75301e-06	1.93	-0.0051598	-0.00727535					775.612	-0.00182855	-0.00220938			775.612	-0.00193967	-0.00222389			775.612	-0.00190569	-0.00190636																	-0.0036825					347.588	-0.00186722	-0.00265646
		4.87	-1.92081e-06	-1.75566e-06	1.935	-0.00514932	-0.00727303					776.905	-0.00182857	-0.00220897			776.905	-0.00193964	-0.00222364			776.905	-0.00190502	-0.0019062																						348.18	-0.00186724	-0.00265648
		4.88	-1.94485e-06	-1.75714e-06	1.94	-0.00513874	-0.00727044					778.184	-0.00182872	-0.0022087			778.184	-0.00193934	-0.00222403			778.184	-0.00190565	-0.00190642																						348.772	-0.00186723	-0.00265646
		4.89	-1.97505e-06	-1.76068e-06	1.945	-0.00512788	-0.00726777					779.464	-0.0018289	-0.00220933			779.464	-0.00193963	-0.00222398			779.464	-0.00190528	-0.00190615																						349.364	-0.00186724	-0.00265643
		4.9	-2.00556e-06	-1.76463e-06	1.95	-0.00511724	-0.00726522					780.742	-0.00182819	-0.00220924			780.742	-0.00193998	-0.00222379			780.742	-0.00190567	-0.00190638																						349.955	-0.00186722	-0.00265643
		4.91	-2.04251e-06	-1.76661e-06	1.955	-0.00510602	-0.00726292					782.021	-0.00182832	-0.00220934			782.021	-0.00193991	-0.00222378			782.021	-0.00190573	-0.00190643																						350.547	-0.00186724	-0.00265645
		4.92	-2.08255e-06	-1.77069e-06	1.96	-0.00509499	-0.00726036					783.299	-0.00182865	-0.00220931			783.299	-0.00194021	-0.00222331			783.299	-0.00190537	-0.00190665																						351.139	-0.00186722	-0.00265647
		4.93	-2.14757e-06	-1.77503e-06	1.965	-0.0050836	-0.00725767					784.596	-0.00182807	-0.00220864			784.596	-0.00193983	-0.00222381			784.596	-0.00190587	-0.0019069																						351.731	-0.00186721	-0.00265643
		4.94	-2.22419e-06	-1.77906e-06	1.97	-0.00507302	-0.0072551					785.876	-0.00182787	-0.00220915			785.876	-0.00194033	-0.00222323			785.876	-0.00190598	-0.00190709																						352.323	-0.00186723	-0.00265646
		4.95	-2.27159e-06	-1.78384e-06	1.975	-0.0050623	-0.00725235					787.153	-0.001828	-0.00220923			787.153	-0.00194042	-0.00222368			787.153	-0.00190525	-0.001907																						352.915	-0.00186722	-0.00265647
		4.96	-2.28468e-06	-1.78692e-06	1.98	-0.00505095	-0.00724973					788.431	-0.00182802	-0.00220956			788.431	-0.00194029	-0.00222364			788.431	-0.00190527	-0.00190655																						353.507	-0.00186722	-0.00265642
		4.97	-2.31752e-06	-1.79179e-06	1.985	-0.00504017	-0.00724737					789.714	-0.00182774	-0.00220898			789.714	-0.00194049	-0.00222331			789.714	-0.00190546	-0.00190675																						354.099	-0.00186721	-0.00265648
		4.98	-2.33564e-06	-1.79779e-06	1.99	-0.00502862	-0.00724476					790.992	-0.00182763	-0.00220926			790.992	-0.00194016	-0.00222435			790.992	-0.00190574	-0.00190688																						354.69	-0.00186722	-0.00265645
		4.99	-2.36369e-06	-1.80322e-06	1.995	-0.00501696	-0.00724186					792.287	-0.00182819	-0.00220919			792.287	-0.00194033	-0.00222341			792.287	-0.00190483	-0.00190671																						355.282	-0.0018672	-0.00265643
		5	-2.39341e-06	-1.80731e-06	2	-0.00500609	-0.00723913					793.564	-0.00182795	-0.00220861			793.564	-0.00194001	-0.00222351			793.564	-0.00190556	-0.00190651																						355.874	-0.00186721	-0.00265646
					2.005	-0.00499415	-0.00723642					794.845	-0.0018284	-0.00220876			794.845	-0.00194041	-0.00222403			794.845	-0.00190616	-0.00190718																						356.466	-0.00186718	-0.00265645
					2.01	-0.00498288	-0.00723358					796.124	-0.00182797	-0.00220911			796.124	-0.00194063	-0.00222387			796.124	-0.00190551	-0.00190667																						357.058	-0.00186718	-0.00265642
					2.015	-0.00497122	-0.00723087					797.402	-0.00182826	-0.00220897			797.402	-0.0019404	-0.00222379			797.402	-0.00190554	-0.00190623																						357.65	-0.00186719	-0.00265643
					2.02	-0.0049599	-0.00722823					798.681	-0.00182812	-0.00220889			798.681	-0.00194034	-0.00222356			798.681	-0.00190576	-0.00190653																						358.242	-0.00186716	-0.00265644
					2.025	-0.00494812	-0.00722522					799.977	-0.00182745	-0.00220899			799.977	-0.00194028	-0.00222383			799.977	-0.00190578	-0.00190688																						358.834	-0.00186716	-0.00265645
					2.03	-0.00493652	-0.0072223					801.253	-0.00182826	-0.00220884			801.253	-0.00194032	-0.00222432			801.253	-0.00190591	-0.00190608																						359.426	-0.00186717	-0.00265642
					2.035	-0.00492452	-0.00721952					802.532	-0.00182821	-0.00220924			802.532	-0.00194056	-0.00222366			802.532	-0.00190603	-0.00190615																						360.017	-0.00186713	-0.00265641
					2.04	-0.00491234	-0.00721655					803.811	-0.00182843	-0.00220918			803.811	-0.00194033	-0.00222435			803.811	-0.00190594	-0.00190699																						360.609	-0.00186715	-0.0026564
					2.045	-0.00490018	-0.00721343					805.088	-0.00182815	-0.00220915			805.088	-0.00194042	-0.00222381			805.088	-0.00190556	-0.00190618																						361.201	-0.00186717	-0.00265644
					2.05	-0.00488796	-0.00721066					806.369	-0.00182812	-0.00220907			806.369	-0.00194079	-0.00222385			806.369	-0.00190598	-0.00190662																						361.793	-0.00186717	-0.00265645
					2.055	-0.00487645	-0.00720757					807.668	-0.00182837	-0.00220869			807.668	-0.00194057	-0.00222352			807.668	-0.00190576	-0.00190669																						362.385	-0.00186714	-0.00265646
					2.06	-0.00486457	-0.00720435					808.947	-0.00182854	-0.00220931			808.947	-0.00194023	-0.00222373			808.947	-0.00190593	-0.0019069																						362.977	-0.00186715	-0.00265643
					2.065	-0.00485266	-0.0072014					810.226	-0.001828	-0.00220877			810.226	-0.00194035	-0.00222396			810.226	-0.00190634	-0.00190644																						363.569	-0.00186714	-0.00265641
					2.07	-0.00484042	-0.00719847					811.506	-0.00182845	-0.00220877			811.506	-0.0019406	-0.00222341			811.506	-0.00190556	-0.00190667																						364.161	-0.00186715	-0.0026564
					2.075	-0.00482782	-0.00719525					812.783	-0.00182814	-0.00220902			812.783	-0.0019404	-0.00222395			812.783	-0.00190596	-0.00190686																						364.752	-0.00186711	-0.00265641
					2.08	-0.0048154	-0.00719205																																							365.344	-0.00186715	-0.00265641
					2.085	-0.00480318	-0.00718908																																							365.936	-0.00186714	-0.00265639
					2.09	-0.00479038	-0.0071859																																							366.528	-0.00186713	-0.0026564
					2.095	-0.00477779	-0.0071826																																							367.12	-0.00186713	-0.00265644
					2.1	-0.0047648	-0.00717951																																							367.712	-0.00186713	-0.00265645
					2.105	-0.00475191	-0.0071764																																							368.304	-0.00186713	-0.00265642
					2.11	-0.00473931	-0.00717281																																							368.896	-0.00186713	-0.00265645
					2.115	-0.004726	-0.00716962																																							369.487	-0.0018671	-0.00265641
					2.12	-0.00471296	-0.00716628																																							370.079	-0.00186713	-0.00265637
					2.125	-0.00469951	-0.00716285																																							370.671	-0.0018671	-0.00265637
					2.13	-0.00468565	-0.00715962																																							371.263	-0.0018671	-0.00265638
					2.135	-0.00467184	-0.00715622																																							371.855	-0.00186712	-0.00265641
					2.14	-0.00465843	-0.00715263																																							372.447	-0.00186713	-0.00265642
					2.145	-0.00464451	-0.00714923																																							373.039	-0.00186709	-0.00265642
					2.15	-0.00463125	-0.00714583																																							373.631	-0.00186709	-0.00265641
					2.155	-0.00461712	-0.00714228																																							374.223	-0.00186709	-0.00265645
					2.16	-0.00460346	-0.00713852																																							374.814	-0.00186709	-0.00265645
					2.165	-0.00458901	-0.0071351																																							375.406	-0.00186712	-0.00265641
					2.17	-0.0045748	-0.00713148																																							375.998	-0.00186709	-0.00265641
					2.175	-0.00456001	-0.00712782																																							376.59	-0.0018671	-0.00265642
					2.18	-0.00454583	-0.00712448																																							377.182	-0.00186706	-0.00265638
					2.185	-0.00453061	-0.00712086																																							377.774	-0.00186709	-0.00265642
					2.19	-0.00451561	-0.00711693																																							378.366	-0.00186709	-0.0026564
					2.195	-0.00450086	-0.00711329																																							378.958	-0.00186711	-0.0026564
					2.2	-0.00448584	-0.00710966																																							379.549	-0.00186709	-0.00265642
					2.205	-0.00447063	-0.00710575																																							380.141	-0.0018671	-0.00265641
					2.21	-0.00445594	-0.00710195																																							380.733	-0.00186708	-0.00265639
					2.215	-0.00444068	-0.00709819																																							381.325	-0.00186708	-0.0026564
					2.22	-0.00442494	-0.00709408																																							381.917	-0.00186706	-0.00265641
					2.225	-0.00440998	-0.00709009																																							382.509	-0.00186706	-0.00265639
					2.23	-0.00439413	-0.00708648																																							383.101	-0.00186709	-0.00265638
					2.235	-0.0043784	-0.00708252																																							383.693	-0.00186707	-0.00265638
					2.24	-0.00436238	-0.00707846																																							384.284	-0.00186709	-0.00265637
					2.245	-0.00434625	-0.00707452																																							384.876	-0.00186708	-0.00265639
					2.25	-0.00433004	-0.00707036																																							385.468	-0.00186707	-0.00265637
					2.255	-0.00431387	-0.0070663																																							386.06	-0.00186707	-0.00265638
					2.26	-0.00429773	-0.00706228																																							386.652	-0.00186707	-0.00265636
					2.265	-0.00428084	-0.00705813																																							387.244	-0.00186707	-0.00265633
					2.27	-0.00426428	-0.00705394																																							387.836	-0.00186708	-0.00265635
					2.275	-0.0042479	-0.00704986																																							388.428	-0.00186708	-0.00265633
					2.28	-0.00423124	-0.00704564																																							389.019	-0.00186702	-0.00265635
					2.285	-0.00421419	-0.00704117																																							389.611	-0.00186704	-0.00265634
					2.29	-0.00419779	-0.00703689																																							390.203	-0.00186703	-0.00265638
					2.295	-0.00418071	-0.00703267																																							390.795	-0.00186702	-0.00265636
					2.3	-0.00416414	-0.00702824																																							391.387	-0.00186704	-0.00265636
					2.305	-0.0041473	-0.0070239																																							391.979	-0.00186704	-0.00265636
					2.31	-0.00413029	-0.00701961																																							392.571	-0.00186703	-0.00265638
					2.315	-0.00411291	-0.00701524																																							393.163	-0.00186703	-0.00265633
					2.32	-0.0040957	-0.00701063																																							393.755	-0.00186702	-0.00265633
					2.325	-0.0040785	-0.00700619																																							394.346	-0.00186702	-0.00265636
					2.33	-0.00406093	-0.00700171																																							394.938	-0.00186702	-0.00265633
					2.335	-0.00404353	-0.00699697																																							395.53	-0.00186701	-0.00265632
					2.34	-0.00402633	-0.00699261																																							396.122	-0.00186701	-0.00265638
					2.345	-0.00400874	-0.00698802																																							396.714	-0.00186702	-0.00265636
					2.35	-0.00388884	-0.00698331																																							397.306	-0.00186698	-0.00265635
					2.355	-0.00387097	-0.00697868																																							397.898	-0.00186701	-0.00265637
					2.36	-0.00385283	-0.00697402																																							398.49	-0.001867	-0.00265634
					2.365	-0.0038348	-0.00696908																																							399.081	-0.00186698	-0.00265635
					2.37	-0.00381669	-0.00696423																																							399.673	-0.00186697	-0.00265636
					2.375	-0.00379853	-0.00695962																																							400.265	-0.00186701	-0.00265635
					2.38	-0.00378014	-0.00695469																																							400.857	-0.00186699	-0.00265635
					2.385	-0.00376171	-0.00694974																																							401.449	-0.00186699	-0.00265634
					2.39	-0.00374312	-0.00694483																																							402.041	-0.00186699	-0.00265636
					2.395	-0.0037242	-0.00693974																																							402.633	-0.00186702	-0.00265631
					2.4	-0.00370555	-0.0069347																																							403.225	-0.00186697	-0.00265636
					2.405	-0.00368663	-0.00693007																																							403.816	-0.00186696	-0.00265631
					2.41	-0.00366757	-0.00692496																																							404.408	-0.00186699	-0.00265633
					2.415	-0.00364854	-0.00691953																																							405	-0.00186695	-0.00265633
					2.42	-0.00362954	-0.00691451																																							405.592	-0.00186696	-0.00265636
					2.425	-0.0036101	-0.00690943																																							406.184	-0.00186697	-0.00265631
					2.43	-0.00359057	-0.0069041																																							406.776	-0.00186696	-0.00265632
					2.435	-0.00357135	-0.00689899																																							407.368	-0.00186698	-0.00265633
					2.44	-0.00355168	-0.00689388																																							407.96	-0.00186696	-0.00265633
					2.445	-0.00353201	-0.00688836																																							408.552	-0.00186695	-0.00265632
					2.45	-0.00351238	-0.00688296																																							409.143	-0.00186697	-0.00265634
					2.455	-0.0034924	-0.00687803																																							409.735	-0.00186694	-0.0026563
					2.46	-0.00347242	-0.00687267																																							410.327	-0.00186697	-0.00265632
					2.465	-0.00345213	-0.00686718																																							410.919	-0.00186694	-0.00265632
					2.47	-0.0034318	-0.00686181																																							411.511	-0.00186692	-0.00265628
					2.475	-0.0034113	-0.00685608																																							412.103	-0.00186694	-0.0026563
					2.48	-0.00339082	-0.00685058																																							412.695	-0.00186696	-0.00265634
					2.485	-0.00337015	-0.00684514																																							413.287	-0.00186692	-0.00265627
					2.49	-0.00334948	-0.00683953																																							413.878	-0.00186693	-0.00265631
					2.495	-0.00332865	-0.00683386																																							414.47	-0.00186692	-0.0026563
					2.5	-0.00330786	-0.00682815																																							415.062	-0.00186691	-0.00265629
					2.505	-0.00328687	-0.0068226																																							415.654	-0.00186691	-0.00265634
					2.51	-0.00326566	-0.00681673																																							416.246	-0.00186693	-0.00265629
					2.515	-0.00324435	-0.00681078																																							416.838	-0.00186692	-0.00265631
					2.52	-0.00322299	-0.0068051																																							417.43	-0.00186688	-0.00265631
					2.525	-0.00320131	-0.00679913																																							418.022	-0.00186689	-0.0026563
					2.53	-0.00317993	-0.00679304																																							418.614	-0.00186691	-0.00265631
					2.535	-0.00315816	-0.00678725																																							419.205	-0.00186691	-0.00265629
					2.54	-0.00313634	-0.00678128																																							419.797	-0.00186689	-0.0026563
					2.545	-0.00311431	-0.00677521																																							420.389	-0.00186688	-0.00265628
					2.55	-0.00309227	-0.00676915																																							420.981	-0.00186687	-0.00265627
					2.555	-0.00306991	-0.00676311																																							421.573	-0.00186691	-0.00265628
					2.56	-0.00304752	-0.00675693																																							422.165	-0.00186691	-0.00265628
					2.565	-0.00302514	-0.00675072																																							422.757	-0.00186689	-0.00265629
					2.57	-0.00300234	-0.00674462																																							423.349	-0.00186687	-0.0026563
					2.575	-0.0029795	-0.00673834																																							423.94	-0.00186687	-0.00265632
					2.58	-0.00295665	-0.00673194																																							424.532	-0.00186688	-0.00265629
					2.585	-0.00293365	-0.00672561																																							425.124	-0.00186686	-0.0026563
					2.59	-0.00291046	-0.0067194																																							425.716	-0.00186687	-0.00265628
					2.595	-0.00288708	-0.0067129																																							426.308	-0.00186685	-0.00265628
					2.6	-0.00286354	-0.00670655																																							426.9	-0.00186685	-0.00265628
					2.605	-0.00284002	-0.00670008																																							427.492	-0.00186682	-0.0026563
					2.61	-0.00281629	-0.00669332																																							428.084	-0.00186687	-0.0026563
					2.615	-0.0027924	-0.00668685																																							428.676	-0.00186685	-0.00265626
					2.62	-0.00276827	-0.00668032																																							429.267	-0.00186684	-0.00265628
					2.625	-0.00274409	-0.00667366																																							429.859	-0.00186684	-0.00265627
					2.63	-0.00271995	-0.0066668																																							430.451	-0.00186685	-0.00265627
					2.635	-0.00269545	-0.00666007																																							431.043	-0.00186683	-0.00265624
					2.64	-0.00267085	-0.0066534																																							431.635	-0.00186684	-0.00265625
					2.645	-0.00264616	-0.00664639																																							432.227	-0.00186685	-0.00265627
					2.65	-0.00262126	-0.00663958																																							432.819	-0.00186684	-0.00265627
					2.655	-0.00259636	-0.00663279																																							433.411	-0.00186687	-0.00265627
					2.66	-0.00257122	-0.00662559																																							434.002	-0.00186682	-0.00265626
					2.665	-0.0025459	-0.00661861																																							434.594	-0.00186682	-0.00265627
					2.67	-0.00252071	-0.00661163																																							435.186	-0.00186683	-0.00265627
					2.675	-0.00249532	-0.00660459																																							435.778	-0.00186682	-0.0026562
					2.68	-0.00246961	-0.00659764																																							436.37	-0.00186686	-0.00265624
					2.685	-0.0024439	-0.00659044																																							436.962	-0.00186683	-0.00265623
					2.69	-0.00241798	-0.00658308																																							437.554	-0.00186682	-0.00265622
					2.695	-0.00239207	-0.00657572																																							438.146	-0.0018668	-0.00265627
					2.7	-0.00236592	-0.00656869																																							438.738	-0.00186682	-0.00265626
					2.705	-0.00233969	-0.00656139																																							439.329	-0.00186681	-0.00265622
					2.71	-0.00231338	-0.00655388																																							439.921	-0.00186678	-0.00265622
					2.715	-0.00228678	-0.00654647																																							440.513	-0.0018668	-0.00265626
					2.72	-0.00226019	-0.00653893																																							441.105	-0.0018668	-0.00265624
					2.725	-0.00223339	-0.00653118																																							441.697	-0.00186678	-0.0026562
					2.73	-0.00220648	-0.00652389																																							442.289	-0.00186681	-0.0026562
					2.735	-0.00217941	-0.00651629																																							442.881	-0.00186678	-0.00265622
					2.74	-0.00215229	-0.00650854																																							443.473	-0.00186679	-0.0026562
					2.745	-0.00212515	-0.00650074																																							444.064	-0.0018668	-0.0026562
					2.75	-0.00209788	-0.00649317																																							444.656	-0.00186679	-0.00265623
					2.755	-0.00207053	-0.00648541																																							445.248	-0.0018668	-0.00265617
					2.76	-0.00204308	-0.00647756																																							445.84	-0.00186679	-0.00265619
					2.765	-0.00201538	-0.00646967																																							446.432	-0.00186678	-0.00265621
					2.77	-0.0019878	-0.00646174																																							447.024	-0.00186678	-0.0026562
					2.775	-0.00196026	-0.00645357																																							447.616	-0.00186676	-0.0026562
					2.78	-0.0019325	-0.00644566																																							448.207	-0.00186676	-0.0026562
					2.785	-0.00190455	-0.0064377																																							448.799	-0.00186678	-0.00265619
					2.79	-0.0018766	-0.00642944																																							449.391	-0.00186676	-0.00265619
					2.795	-0.0018486	-0.00642118																																							449.983	-0.00186679	-0.00265618
					2.8	-0.00182059	-0.00641307																																							450.575	-0.00186679	-0.00265618
					2.805	-0.00179266	-0.00640474																																							451.167	-0.00186675	-0.00265617
					2.81	-0.00176469	-0.00639628																																							451.759	-0.00186676	-0.00265617
					2.815	-0.00173662	-0.00638803																																							452.351	-0.0018668	-0.00265616
					2.82	-0.0017087	-0.00637956																																							452.943	-0.00186675	-0.00265615
					2.825	-0.00168083	-0.00637097																																							453.534	-0.00186676	-0.00265616
					2.83	-0.00165289	-0.00636257																																							454.126	-0.00186678	-0.00265619
					2.835	-0.00162517	-0.00635407																																							454.718	-0.00186675	-0.00265613
					2.84	-0.00159743	-0.00634531																																							455.31	-0.00186673	-0.00265611
					2.845	-0.00156976	-0.00633676																																							455.902	-0.00186676	-0.00265614
					2.85	-0.00154226	-0.00632801																																							456.494	-0.00186675	-0.00265616
					2.855	-0.00151497	-0.00631912																																							457.086	-0.00186674	-0.00265614
					2.86	-0.00148774	-0.00631019																																							457.678	-0.00186674	-0.00265614
					2.865	-0.00146062	-0.00630153																																							458.27	-0.00186674	-0.00265611
					2.87	-0.00143375	-0.00629262																																							458.861	-0.00186673	-0.00265611
					2.875	-0.00140705	-0.00628344																																							459.453	-0.00186674	-0.00265612
					2.88	-0.00138062	-0.00627439																																							460.045	-0.00186673	-0.00265614
					2.885	-0.00135446	-0.00626535																																							460.637	-0.00186673	-0.00265614
					2.89	-0.00132847	-0.00625614																																							461.229	-0.00186673	-0.00265612
					2.895	-0.00130277	-0.00624703																																							461.821	-0.0018667	-0.00265609
					2.9	-0.00127734	-0.00623789																																							462.413	-0.00186673	-0.00265611
					2.905	-0.00125224	-0.00622837																																							463.005	-0.00186674	-0.00265609
					2.91	-0.00122743	-0.00621897																																							463.596	-0.00186672	-0.00265611
					2.915	-0.0012029	-0.00620976																																							464.188	-0.00186674	-0.00265609
					2.92	-0.00117872	-0.00620015																																							464.78	-0.00186671	-0.0026561
					2.925	-0.00115486	-0.00619069																																							465.372	-0.00186671	-0.00265611
					2.93	-0.00113132	-0.00618127																																							465.964	-0.00186669	-0.00265609
					2.935	-0.00110813	-0.00617138																																							466.556	-0.0018667	-0.0026561
					2.94	-0.00108526	-0.00616173																																							467.148	-0.00186672	-0.0026561
					2.945	-0.00106275	-0.00615217																																							467.74	-0.00186668	-0.00265607
					2.95	-0.00104063	-0.0061424																																							468.331	-0.00186669	-0.00265607
					2.955	-0.00101884	-0.00613243																																							468.923	-0.00186669	-0.00265608
					2.96	-0.000997351	-0.00612258																																							469.515	-0.00186669	-0.00265604
					2.965	-0.000976254	-0.00611249																																							470.107	-0.00186668	-0.00265605
					2.97	-0.000955529	-0.00610229																																							470.699	-0.00186667	-0.00265605
					2.975	-0.000935122	-0.00609245																																							471.291	-0.00186669	-0.00265605
					2.98	-0.000915059	-0.00608236																																							471.883	-0.0018667	-0.00265607
					2.985	-0.000895366	-0.006072																																							472.475	-0.00186664	-0.00265604
					2.99	-0.000875999	-0.00606185																																							473.067	-0.00186668	-0.00265604
					2.995	-0.000856987	-0.00605158																																							473.658	-0.00186669	-0.00265605
					3	-0.000838325	-0.00604112																																							474.25	-0.00186667	-0.00265601
					3.005	-0.000819974	-0.00603069																																							474.842	-0.00186668	-0.00265601
					3.01	-0.000801938	-0.00602031																																							475.434	-0.00186665	-0.00265601
					3.015	-0.000784269	-0.0060096																																							476.026	-0.00186668	-0.002656
					3.02	-0.000766904	-0.00599898																																							476.618	-0.00186667	-0.00265601
					3.025	-0.000749838	-0.00598849																																							477.21	-0.00186669	-0.00265599
					3.03	-0.000733122	-0.00597776																																							477.802	-0.00186667	-0.002656
					3.035	-0.000716702	-0.00596691																																							478.393	-0.00186667	-0.00265596
					3.04	-0.000700542	-0.00595621																																							478.985	-0.00186664	-0.00265597
					3.045	-0.000684705	-0.00594527																																							479.577	-0.00186664	-0.00265597
					3.05	-0.000669212	-0.00593423																																							480.169	-0.00186668	-0.00265596
					3.055	-0.000654008	-0.00592335																																							480.761	-0.00186668	-0.00265597
					3.06	-0.000639072	-0.0059123																																							481.353	-0.00186667	-0.00265591
					3.065	-0.000624435	-0.00590102																																							481.945	-0.00186662	-0.00265598
					3.07	-0.000610084	-0.00588984																																							482.537	-0.00186665	-0.00265595
					3.075	-0.000596001	-0.00587861																																							483.129	-0.00186666	-0.00265595
					3.08	-0.000582225	-0.00586721																																							483.72	-0.00186663	-0.00265597
					3.085	-0.000568702	-0.00585579																																							484.312	-0.00186664	-0.00265593
					3.09	-0.000555429	-0.00584451																																							484.904	-0.0018666	-0.00265592
					3.095	-0.000542426	-0.00583299																																							485.496	-0.00186666	-0.00265594
					3.1	-0.000529702	-0.00582139																																							486.088	-0.00186664	-0.00265595
					3.105	-0.000517207	-0.00580983																																							486.68	-0.00186663	-0.00265594
					3.11	-0.000504971	-0.00579812																																							487.272	-0.00186664	-0.00265594
					3.115	-0.000492979	-0.00578633																																							487.864	-0.00186665	-0.00265594
					3.12	-0.000481211	-0.00577458																																							488.455	-0.00186664	-0.00265597
					3.125	-0.000469686	-0.0057627																																							489.047	-0.00186663	-0.00265597
					3.13	-0.000458415	-0.0057507																																							489.639	-0.00186661	-0.00265593
					3.135	-0.000447357	-0.00573868																																							490.231	-0.00186658	-0.00265597
					3.14	-0.000436535	-0.0057268																																							490.823	-0.00186663	-0.00265595
					3.145	-0.000425928	-0.00571468																																							491.415	-0.0018666	-0.00265597
					3.15	-0.000415529	-0.00570223																																							492.007	-0.00186661	-0.00265595
					3.155	-0.000405357	-0.00569002																																							492.599	-0.00186658	-0.00265594
					3.16	-0.000340615	-0.00567787																																							493.19	-0.00186659	-0.00265595
					3.165	-0.000332109	-0.0056653																																							493.782	-0.0018666	-0.00265588
					3.17	-0.000323788	-0.00565301																																							494.374	-0.0018666	-0.00265592
					3.175	-0.000315657	-0.00564056																																							494.966	-0.00186662	-0.00265593
					3.18	-0.00030772	-0.00562788																																							495.558	-0.00186659	-0.00265592
					3.185	-0.000299955	-0.00561515																																							496.15	-0.00186661	-0.00265592
					3.19	-0.000292352	-0.00560265																																							496.742	-0.00186659	-0.00265586
					3.195	-0.000284941	-0.00558987																																							497.334	-0.00186659	-0.00265591
					3.2	-0.000277691	-0.00557696																																							497.925	-0.0018666	-0.0026559
					3.205	-0.000270584	-0.00556417																																							498.517	-0.00186656	-0.00265589
					3.21	-0.000263651	-0.00555106																																							499.109	-0.0018666	-0.00265588
					3.215	-0.000256876	-0.00553807																																							499.701	-0.00186658	-0.00265592
					3.22	-0.00025025	-0.00552515																																							500.293	-0.00186656	-0.0026559
					3.225	-0.000243769	-0.00551191																																							500.885	-0.00186661	-0.0026559
					3.23	-0.000237432	-0.00549855																																							501.477	-0.00186657	-0.00265591
					3.235	-0.000231234	-0.00548528																																							502.069	-0.00186655	-0.0026559
					3.24	-0.000225177	-0.00547194																																							502.66	-0.00186658	-0.00265587
					3.245	-0.000219262	-0.00545848																																							503.252	-0.00186656	-0.00265588
					3.25	-0.000213473	-0.00544502																																							503.844	-0.00186655	-0.00265588
					3.255	-0.000207799	-0.00543149																																							504.436	-0.00186658	-0.00265587
					3.26	-0.000202265	-0.00541775																																							505.028	-0.00186656	-0.0026559
					3.265	-0.000196853	-0.00540397																																							505.62	-0.00186656	-0.0026559
					3.27	-0.000191554	-0.00539047																																							506.212	-0.00186657	-0.00265588
					3.275	-0.000186375	-0.00537656																																							506.804	-0.00186654	-0.00265588
					3.28	-0.000181318	-0.00536259																																							507.396	-0.00186655	-0.00265588
					3.285	-0.000176368	-0.00534876																																							507.987	-0.00186656	-0.00265587
					3.29	-0.00017153	-0.00533475																																							508.579	-0.00186656	-0.00265582
					3.295	-0.000166802	-0.00532058																																							509.171	-0.00186657	-0.00265588
					3.3	-0.000162186	-0.00530662																																							509.763	-0.00186654	-0.00265587
					3.305	-0.000157667	-0.00529252																																							510.355	-0.00186653	-0.00265587
					3.31	-0.000153257	-0.00527807																																							510.947	-0.00186653	-0.00265585
					3.315	-0.000148951	-0.00526364																																							511.539	-0.00186654	-0.00265584
					3.32	-0.000144738	-0.00524928																																							512.13	-0.00186651	-0.00265586
					3.325	-0.000140622	-0.00523478																																							512.722	-0.00186653	-0.00265586
					3.33	-0.000136606	-0.00522013																																							513.314	-0.00186655	-0.00265586
					3.335	-0.000132675	-0.00520557																																							513.906	-0.00186652	-0.00265585
					3.34	-0.000128837	-0.00519089																																							514.498	-0.00186655	-0.00265584
					3.345	-0.000125093	-0.00517608																																							515.09	-0.00186652	-0.00265583
					3.35	-0.000121434	-0.00516142
					3.355	-0.000117861	-0.00514653
					3.36	-0.000114371	-0.00513152
					3.365	-0.000110963	-0.00511658
					3.37	-0.00010764	-0.0051015
					3.375	-0.000104403	-0.00508617
					3.38	-0.00010124	-0.00507099
					3.385	-9.8151e-05	-0.00505593
					3.39	-9.51404e-05	-0.00504056
					3.395	-9.22033e-05	-0.00502502
					3.4	-8.93393e-05	-0.00500954
					3.405	-8.65491e-05	-0.00499407
					3.41	-8.38282e-05	-0.00497841
					3.415	-8.11715e-05	-0.00496269
					3.42	-7.85832e-05	-0.0049471
					3.425	-7.60627e-05	-0.0049311
					3.43	-7.36055e-05	-0.00491515
					3.435	-7.12099e-05	-0.00489939
					3.44	-6.88801e-05	-0.00488345
					3.445	-6.66118e-05	-0.00486726
					3.45	-6.43996e-05	-0.00485116
					3.455	-6.22495e-05	-0.00483494
					3.46	-6.01554e-05	-0.00481863
					3.465	-5.81161e-05	-0.00480235
					3.47	-5.61334e-05	-0.0047861
					3.475	-5.42049e-05	-0.00476948
					3.48	-5.23279e-05	-0.00475288
					3.485	-5.05037e-05	-0.00473635
					3.49	-4.87289e-05	-0.00471974
					3.495	-4.70032e-05	-0.00470302
					3.5	-4.5326e-05	-0.00468616
					3.505	-4.36982e-05	-0.00466927
					3.51	-4.21143e-05	-0.00465243
					3.515	-4.05749e-05	-0.00463554
					3.52	-3.11284e-05	-0.0046184
					3.525	-2.99459e-05	-0.00460123
					3.53	-2.88009e-05	-0.00458404
					3.535	-2.76914e-05	-0.00456688
					3.54	-2.66191e-05	-0.00454958
					3.545	-2.55806e-05	-0.0045322
					3.55	-2.45754e-05	-0.00451487
					3.555	-2.36034e-05	-0.00449727
					3.56	-2.26635e-05	-0.00447973
					3.565	-2.17537e-05	-0.00446228
					3.57	-2.08735e-05	-0.00444453
					3.575	-2.00218e-05	-0.00442677
					3.58	-1.91982e-05	-0.00440914
					3.585	-1.8402e-05	-0.00439124
					3.59	-1.76323e-05	-0.0043733
					3.595	-1.6888e-05	-0.00435545
					3.6	-1.61683e-05	-0.00433748
					3.605	-1.54742e-05	-0.00431936
					3.61	-1.48038e-05	-0.00430118
					3.615	-1.41568e-05	-0.00428304
					3.62	-1.35322e-05	-0.00426468
					3.625	-1.29292e-05	-0.00424636
					3.63	-1.23479e-05	-0.00422808
					3.635	-1.17877e-05	-0.00420961
					3.64	-1.12475e-05	-0.00419103
					3.645	-1.07269e-05	-0.00417256
					3.65	-1.02257e-05	-0.00415397
					3.655	-9.74329e-06	-0.00413526
					3.66	-9.27899e-06	-0.00411663
					3.665	-8.83282e-06	-0.0040979
					3.67	-8.40441e-06	-0.00407901
					3.675	-7.99242e-06	-0.00406016
					3.68	-7.59723e-06	-0.00404142
					3.685	-7.21823e-06	-0.00402239
					3.69	-6.85483e-06	-0.00400326
					3.695	-6.50702e-06	-0.00387429
					3.7	-6.17417e-06	-0.00385499
					3.705	-5.85555e-06	-0.00383561
					3.71	-5.55102e-06	-0.00381641
					3.715	-5.26095e-06	-0.00379707
					3.72	-4.98426e-06	-0.00377754
					3.725	-4.72074e-06	-0.00375814
					3.73	-4.46987e-06	-0.00373872
					3.735	-4.2319e-06	-0.00371917
					3.74	-4.00612e-06	-0.00369967
					3.745	-2.64037e-06	-0.00368015
					3.75	-2.51465e-06	-0.00366043
					3.755	-2.39845e-06	-0.00364078
					3.76	-2.2915e-06	-0.00362118
					3.765	-2.19304e-06	-0.00360143
					3.77	-2.10244e-06	-0.00358164
					3.775	-2.01943e-06	-0.00356185
					3.78	-1.9437e-06	-0.00354195
					3.785	-1.87489e-06	-0.00352202
					3.79	-1.81318e-06	-0.00350223
					3.795	-1.75793e-06	-0.00348226
					3.8	-1.70888e-06	-0.0034622
					3.805	-1.6664e-06	-0.00344216
					3.81	-1.63064e-06	-0.0034221
					3.815	-1.60219e-06	-0.00340196
					3.82	-1.58307e-06	-0.00338189
					3.825	-1.57654e-06	-0.00336173
					3.83	-1.57664e-06	-0.00334141
					3.835	-1.55339e-06	-0.00332119
					3.84	-1.51923e-06	-0.00330096
					3.845	-1.49112e-06	-0.00328057
					3.85	-1.46973e-06	-0.00326018
					3.855	-1.45279e-06	-0.00323982
					3.86	-1.43839e-06	-0.00321941
					3.865	-1.42534e-06	-0.00319889
					3.87	-1.41381e-06	-0.00317846
					3.875	-1.40359e-06	-0.00315798
					3.88	-1.39378e-06	-0.00313738
					3.885	-1.38493e-06	-0.00311682
					3.89	-1.3774e-06	-0.00309624
					3.895	-1.37029e-06	-0.00307554
					3.9	-1.36361e-06	-0.0030549
					3.905	-1.35774e-06	-0.00303431
					3.91	-1.35218e-06	-0.00301356
					3.915	-1.34687e-06	-0.00299281
					3.92	-1.34239e-06	-0.00297211
					3.925	-1.33814e-06	-0.0029513
					3.93	-1.33392e-06	-0.00293047
					3.935	-1.33016e-06	-0.00290973
					3.94	-1.3267e-06	-0.00288892
					3.945	-1.32349e-06	-0.00286799
					3.95	-1.32043e-06	-0.00284715
					3.955	-1.31759e-06	-0.0028262
					3.96	-1.31492e-06	-0.00280526
					3.965	-1.3124e-06	-0.00278441
					3.97	-1.31011e-06	-0.00276347
					3.975	-1.30784e-06	-0.0027424
					3.98	-1.30566e-06	-0.00272145
					3.985	-1.30374e-06	-0.0027005
					3.99	-1.3019e-06	-0.00267944
					3.995	-1.30011e-06	-0.00265843
					4	-1.2984e-06	-0.00263745
					4.005	-1.29614e-06	-0.00261634
					4.01	-1.29388e-06	-0.00259528
					4.015	-1.29161e-06	-0.00257433
					4.02	-1.28935e-06	-0.00255325
					4.025	-1.28708e-06	-0.00253218
					4.03	-1.28482e-06	-0.00251115
					4.035	-1.28256e-06	-0.00249004
					4.04	-1.28029e-06	-0.00246895
					4.045	-1.27803e-06	-0.00244794
					4.05	-1.27576e-06	-0.00242689
					4.055	-1.2735e-06	-0.00240574
					4.06	-1.27124e-06	-0.0023847
					4.065	-1.26897e-06	-0.00236373
					4.07	-1.26671e-06	-0.00234264
					4.075	-1.26444e-06	-0.00232163
					4.08	-1.26218e-06	-0.00230064
					4.085	-1.25992e-06	-0.00227954
					4.09	-1.25765e-06	-0.00225853
					4.095	-1.25539e-06	-0.00223761
					4.1	-1.25312e-06	-0.00221664
					4.105	-1.25086e-06	-0.00219564
					4.11	-1.2486e-06	-0.00217471
					4.115	-1.24633e-06	-0.00215379
					4.12	-1.24407e-06	-0.00213285
					4.125	-1.2418e-06	-0.00211201
					4.13	-1.23954e-06	-0.00209121
					4.135	-1.23728e-06	-0.00207035
					4.14	-1.23501e-06	-0.00204956
					4.145	-1.23275e-06	-0.00202884
					4.15	-1.23048e-06	-0.00200809
					4.155	-1.22822e-06	-0.00198738
					4.16	-1.22596e-06	-0.00196678
					4.165	-1.22369e-06	-0.00194615
					4.17	-1.22143e-06	-0.00192549
					4.175	-1.21917e-06	-0.00190494
					4.18	-1.2169e-06	-0.00188447
					4.185	-1.21464e-06	-0.00186396
					4.19	-1.21237e-06	-0.00184357
					4.195	-1.21011e-06	-0.00182321
					4.2	-1.20785e-06	-0.00180285
					4.205	-1.20558e-06	-0.00178259
					4.21	-1.20332e-06	-0.00176243
					4.215	-1.20105e-06	-0.00174227
					4.22	-1.19879e-06	-0.00172213
					4.225	-1.19653e-06	-0.00170211
					4.23	-1.19426e-06	-0.00168211
					4.235	-1.192e-06	-0.00166215
					4.24	-1.18973e-06	-0.00164232
					4.245	-1.18747e-06	-0.00162253
					4.25	-1.18521e-06	-0.00160276
					4.255	-1.18294e-06	-0.00158311
					4.26	-1.18068e-06	-0.00156357
					4.265	-1.17841e-06	-0.00154405
					4.27	-1.17615e-06	-0.00152463
					4.275	-1.17389e-06	-0.00150526
					4.28	-1.17162e-06	-0.00148595
					4.285	-1.16936e-06	-0.00146676
					4.29	-1.16709e-06	-0.0014477
					4.295	-1.16483e-06	-0.00142865
					4.3	-1.16257e-06	-0.00140966
					4.305	-1.1603e-06	-0.00139081
					4.31	-1.15804e-06	-0.00137206
					4.315	-1.15577e-06	-0.00135338
					4.32	-1.15351e-06	-0.00133481
					4.325	-1.15125e-06	-0.00131632
					4.33	-1.14898e-06	-0.00129791
					4.335	-1.14672e-06	-0.00127963
					4.34	-1.14445e-06	-0.00126151
					4.345	-1.14219e-06	-0.00124342
					4.35	-1.13993e-06	-0.00122543
					4.355	-1.13766e-06	-0.00120759
					4.36	-1.1354e-06	-0.0011898
					4.365	-1.13313e-06	-0.00117213
					4.37	-1.13087e-06	-0.00115461
					4.375	-1.12861e-06	-0.00113722
					4.38	-1.12634e-06	-0.0011199
					4.385	-1.12408e-06	-0.00110272
					4.39	-1.12181e-06	-0.00108566
					4.395	-1.11955e-06	-0.00106871
					4.4	-1.11729e-06	-0.00105189
					4.405	-1.11502e-06	-0.00103523
					4.41	-1.11276e-06	-0.00101863
					4.415	-1.1105e-06	-0.00100217
					4.42	-1.10823e-06	-0.000985873
					4.425	-1.10597e-06	-0.000969675
					4.43	-1.1037e-06	-0.000953604
					4.435	-1.10144e-06	-0.000937693
					4.44	-1.09918e-06	-0.000921897
					4.445	-1.09691e-06	-0.000906222
					4.45	-1.09465e-06	-0.000890702
					4.455	-1.09238e-06	-0.000875328
					4.46	-1.09012e-06	-0.00086009
					4.465	-1.08786e-06	-0.000844974
					4.47	-1.08559e-06	-0.000830018
					4.475	-1.08333e-06	-0.000815172
					4.48	-1.08106e-06	-0.000800475
					4.485	-1.0788e-06	-0.000785958
					4.49	-1.07654e-06	-0.000771556
					4.495	-1.07427e-06	-0.000757272
					4.5	-1.07201e-06	-0.000743153
					4.505	-1.06974e-06	-0.000729185
					4.51	-1.06748e-06	-0.00071535
					4.515	-1.06522e-06	-0.000701684
					4.52	-1.06295e-06	-0.000688162
					4.525	-1.06069e-06	-0.00067478
					4.53	-1.05842e-06	-0.000661541
					4.535	-1.05616e-06	-0.00064848
					4.54	-1.0539e-06	-0.00063553
					4.545	-1.05163e-06	-0.000622723
					4.55	-1.04937e-06	-0.000610101
					4.555	-1.0471e-06	-0.0005976
					4.56	-1.04484e-06	-0.000585264
					4.565	-1.04258e-06	-0.000573094
					4.57	-1.04031e-06	-0.000561077
					4.575	-1.03805e-06	-0.000549194
					4.58	-1.03578e-06	-0.000537465
					4.585	-1.03352e-06	-0.000525902
					4.59	-1.03126e-06	-0.000514475
					4.595	-1.02899e-06	-0.000503207
					4.6	-1.02673e-06	-0.000492087
					4.605	-1.02446e-06	-0.000481125
					4.61	-1.0222e-06	-0.000470305
					4.615	-1.01994e-06	-0.000459669
					4.62	-1.01767e-06	-0.000449191
					4.625	-1.01541e-06	-0.000438835
					4.63	-1.01314e-06	-0.00042865
					4.635	-1.01088e-06	-0.000418628
					4.64	-1.00862e-06	-0.000408737
					4.645	-1.00635e-06	-0.000344625
					4.65	-1.00409e-06	-0.000336006
					4.655	-1.00183e-06	-0.000327542
					4.66	-9.99561e-07	-0.000319239
					4.665	-9.97297e-07	-0.000311089
					4.67	-9.95033e-07	-0.00030308
					4.675	-9.92769e-07	-0.000295239
					4.68	-9.90505e-07	-0.000287533
					4.685	-9.88241e-07	-0.000279989
					4.69	-9.85977e-07	-0.000272611
					4.695	-9.83713e-07	-0.000265376
					4.7	-9.81449e-07	-0.0002583
					4.705	-9.79185e-07	-0.000251367
					4.71	-9.76921e-07	-0.000244553
					4.715	-9.74657e-07	-0.00023791
					4.72	-9.72394e-07	-0.000231431
					4.725	-9.7013e-07	-0.00022507
					4.73	-9.67866e-07	-0.00021883
					4.735	-9.65602e-07	-0.000212739
					4.74	-9.63338e-07	-0.000206786
					4.745	-9.61074e-07	-0.000200957
					4.75	-9.5881e-07	-0.000195296
					4.755	-9.56546e-07	-0.000189754
					4.76	-9.54282e-07	-0.000184316
					4.765	-9.52018e-07	-0.000179016
					4.77	-9.49754e-07	-0.000173857
					4.775	-9.4749e-07	-0.000168798
					4.78	-9.45226e-07	-0.000163874
					4.785	-9.42962e-07	-0.000159068
					4.79	-9.40698e-07	-0.000154388
					4.795	-9.38434e-07	-0.000149802
					4.8	-9.3617e-07	-0.000145323
					4.805	-9.33906e-07	-0.000140957
					4.81	-9.31642e-07	-0.000136703
					4.815	-9.29378e-07	-0.000132569
					4.82	-9.27114e-07	-0.000128535
					4.825	-9.2485e-07	-0.000124596
					4.83	-9.22586e-07	-0.000120772
					4.835	-9.20322e-07	-0.000117035
					4.84	-9.18059e-07	-0.000113396
					4.845	-9.15795e-07	-0.000109853
					4.85	-9.13531e-07	-0.000106398
					4.855	-9.11267e-07	-0.000103038
					4.86	-9.09003e-07	-9.97622e-05
					4.865	-9.06739e-07	-9.65813e-05
					4.87	-9.04475e-07	-9.3475e-05
					4.875	-9.02211e-07	-9.04623e-05
					4.88	-8.99947e-07	-8.75325e-05
					4.885	-8.97683e-07	-8.46753e-05
					4.89	-8.95419e-07	-8.18998e-05
					4.895	-8.93155e-07	-7.92032e-05
					4.9	-8.90891e-07	-7.65772e-05
					4.905	-8.88627e-07	-7.40287e-05
					4.91	-8.86363e-07	-7.15529e-05
					4.915	-8.84099e-07	-6.91421e-05
					4.92	-8.81835e-07	-6.68052e-05
					4.925	-8.79571e-07	-6.45282e-05
					4.93	-8.77307e-07	-6.23233e-05
					4.935	-8.75043e-07	-6.01861e-05
					4.94	-8.72779e-07	-5.811e-05
					4.945	-8.70515e-07	-5.60905e-05
					4.95	-8.68251e-07	-5.41307e-05
					4.955	-8.65987e-07	-5.22364e-05
					4.96	-8.63723e-07	-5.03967e-05
					4.965	-8.6146e-07	-4.86149e-05
					4.97	-8.59196e-07	-4.68896e-05
					4.975	-8.56932e-07	-4.52142e-05
					4.98	-8.54668e-07	-4.35907e-05
					4.985	-8.52404e-07	-4.20125e-05
					4.99	-8.5014e-07	-4.04905e-05
					4.995	-8.47876e-07	-3.11568e-05
					5	-8.45612e-07	-2.99909e-05
[truncated: 18 more columns]

## Sheet: Fig. 4
		Fig. 4(c)														Fig. 4(d)							Fig. 4(e)							Fig. 4(f)					Fig. 4(g)
		Time (s)	NO2 on/off	Time (s)	Vg (V)	Time (s)	Id (A) (100ppm)	Time (s)	Id (A) (200ppm)	Time (s)	Id (A) (400ppm)	Time (s)	Id (A) (400ppm)			Time (s)	Id (A) 1	Id (A) 2	Id (A) 3	Id (A) 4			Time (s)	Drain I 1	Drain I 2	Drain I 3	Drain I 4			del T	SWnorm (In=>Ex)	del T	SWnorm (Ex=>In)		Time (s)	NO2 concentration	Time (s)	Vg	Time (s)	Drain I
		0	0	0	0	0.246682	-0.00299206	0.246571	-0.00264614	0.246493	-0.0026602	0.246478	-0.00325567			0.215358	-0.0026669	-0.00266045	-0.00264845	-0.00244379			0.215409	-0.00171234	-0.00170873	-0.00170633	-0.00170391			20	0	5	1		0	0	0	0	0.215187	-0.00272452
		100	0	1000	0	0.30721	-0.00299221	0.307476	-0.002646	0.307136	-0.00266004	0.322936	-0.00325571			0.250848	-0.00266716	-0.0026603	-0.00264869	-0.00244403			0.259537	-0.00171257	-0.00170873	-0.00170624	-0.00170387			55	0.52263	60	0.226812		850	0	50	0	0.250848	-0.00272412
		100	1	1000	1.3	0.367444	-0.00299209	0.368105	-0.00264597	0.373638	-0.00265992	0.391338	-0.00325561			0.286453	-0.00266745	-0.00265994	-0.00264897	-0.00244387			0.311621	-0.00171247	-0.00170894	-0.00170627	-0.001704			125	0.968857	160	0.0581333		850	400	50	1	0.28686	-0.0027239
		130	1	1000.5	0	0.427723	-0.00299197	0.427947	-0.002646	0.433733	-0.00265997	0.460498	-0.00325542			0.321929	-0.00266734	-0.0026596	-0.00264912	-0.00244354			0.35563	-0.00171291	-0.00170893	-0.00170641	-0.00170405			240	1	260	0		880	400	50.5	0	0.322578	-0.00272364
		130	0	1001	1.3	0.488211	-0.00299211	0.488583	-0.0026458	0.494454	-0.00266003	0.529329	-0.00325538			0.357599	-0.00266696	-0.00265924	-0.00264884	-0.00244328			0.412859	-0.00171239	-0.00170933	-0.00170622	-0.00170425								880	0	51	1	0.358095	-0.00272398
		230	0	1001.5	0	0.548766	-0.00299211	0.549621	-0.0026459	0.555638	-0.00265981	0.598291	-0.00325544			0.393131	-0.00266665	-0.00265949	-0.00264855	-0.00244302			0.459202	-0.00171267	-0.00170872	-0.00170634	-0.00170415								1160	0	51.5	0	0.393494	-0.00272411
		230	1	1002	1.3	0.609098	-0.0029919	0.610764	-0.00264595	0.616365	-0.00265989	0.675278	-0.00325548			0.429131	-0.00266638	-0.00265974	-0.00264816	-0.00244317			1.5893	-0.00171281	-0.00170876	-0.00170641	-0.00170409								1160	400	52	1	0.429147	-0.00272428
		260	1	1002.5	0	0.669598	-0.00299201	0.671038	-0.00264576	0.676409	-0.00265991	0.744129	-0.00325538			0.46469	-0.00266656	-0.00266009	-0.00264803	-0.00244353			1.67262	-0.00171287	-0.00170919	-0.00170617	-0.00170393								1180	400	52.5	0	0.465065	-0.00272404
		260	0	1003	1.3	0.730054	-0.00299205	0.731784	-0.0026459	0.737816	-0.00265973	0.813017	-0.00325537			0.50058	-0.00266687	-0.00265989	-0.00264818	-0.00244379			1.72435	-0.00171264	-0.00170904	-0.00170635	-0.00170389								1180	0	53	1	0.500058	-0.00272379
		360	0	1003.5	0	0.790393	-0.0029918	0.792427	-0.00264587	0.798432	-0.00265979	0.891171	-0.00325553			0.537075	-0.00266731	-0.00265959	-0.00264857	-0.00244353			1.7792	-0.00171241	-0.00170881	-0.00170641	-0.00170402								1380	0	53.5	0	0.536182	-0.00272372
		360	1	1004	1.3	0.850579	-0.0029919	0.853436	-0.00264577	0.858694	-0.00265985	0.960116	-0.0032554			0.572595	-0.00266697	-0.00265935	-0.0026489	-0.00244321			1.82426	-0.00171273	-0.00170894	-0.00170621	-0.00170415								1380	400	54	1	0.572187	-0.00272389
		390	1	1004.5	0	0.910691	-0.00299184	0.913759	-0.00264573	0.91875	-0.00265961	1.02933	-0.00325538			0.607746	-0.0026668	-0.00265919	-0.00264884	-0.00244309			1.86838	-0.00171252	-0.00170917	-0.00170632	-0.00170433								1410	400	54.5	0	0.608136	-0.00272403
		390	0	1005	1.3	0.971237	-0.00299175	0.974411	-0.00264576	0.978984	-0.0026597	1.09803	-0.00325541			0.642737	-0.00266656	-0.00265936	-0.00264849	-0.0024428			2.83904	-0.00171284	-0.00170898	-0.0017063	-0.00170419								1410	0	55	1	0.643896	-0.00272415
		490	0	1005.5	0	1.03149	-0.00299188	1.03521	-0.0026457	1.04028	-0.00265971	1.17515	-0.00325546			0.678699	-0.00266632	-0.00265955	-0.00264811	-0.00244285			2.93955	-0.00171269	-0.00170901	-0.00170628	-0.00170408								2320	0	55.5	0	0.67962	-0.00272414
		490	1	1006	1.3	1.09168	-0.00299177	1.09543	-0.0026456	1.10169	-0.00265955	1.24533	-0.00325537			0.714195	-0.00266647	-0.00265963	-0.00264789	-0.00244307			2.99215	-0.00171281	-0.00170917	-0.00170636	-0.00170394								2320	400	56	1	0.715214	-0.00272384
		520	1	1006.5	0	1.1519	-0.00299167	1.15614	-0.00264566	1.16231	-0.00265969	1.31446	-0.00325542			0.753479	-0.00266727	-0.00265978	-0.00264799	-0.00244325			3.0458	-0.00171239	-0.00170895	-0.0017062	-0.00170383								2340	400	56.5	0	0.751289	-0.00272356
		520	0	1007	1.3	1.21216	-0.00299184	1.21684	-0.00264563	1.22309	-0.0026597	1.39308	-0.00325547			0.789131	-0.00266709	-0.00265959	-0.00264848	-0.00244337			3.09064	-0.00171282	-0.00170914	-0.00170641	-0.0017039								2340	0	57	1	0.787127	-0.00272383
		620	0	1007.5	0	1.27275	-0.00299176	1.27756	-0.00264549	1.2838	-0.0026595	1.46278	-0.00325542			0.824889	-0.00266676	-0.00265944	-0.00264875	-0.00244318			3.14624	-0.00171234	-0.00170898	-0.00170619	-0.00170407								2400	0	57.5	0	0.822675	-0.00272405
		620	1	1008	1.3	1.33327	-0.00299162	1.33786	-0.00264554	1.34532	-0.00265958	1.53225	-0.00325547			0.860338	-0.00266649	-0.00265925	-0.00264881	-0.00244302			3.1915	-0.00171263	-0.00170905	-0.00170653	-0.00170423								2400	400	58	1	0.858316	-0.00272429
		650	1	1008.5	0	1.39348	-0.00299185	1.3987	-0.00264555	1.40607	-0.0026596	1.612	-0.00325543			0.896075	-0.00266632	-0.00265916	-0.0026486	-0.00244287			3.24564	-0.00171245	-0.00170908	-0.00170622	-0.00170422								2430	400	58.5	0	0.893546	-0.00272414
		650	0	1009	1.3	1.45369	-0.00299172	1.45924	-0.00264544	1.46627	-0.00265945	1.68152	-0.00325534			0.943314	-0.0026665	-0.00265934	-0.00264829	-0.00244263			3.29179	-0.00171263	-0.00170898	-0.00170638	-0.0017041								2430	0	59	1	0.928265	-0.00272368
		1000	0	1009.5	0	1.51389	-0.00299162	1.52017	-0.00264545	1.52748	-0.00265952	1.75993	-0.00325532			0.979048	-0.00266628	-0.00265953	-0.00264806	-0.00244288			3.34622	-0.00171238	-0.00170896	-0.00170624	-0.00170406								2780	0	59.5	0	0.963796	-0.00272354
		2000	0	1010	1.3	1.57395	-0.00299187	1.58092	-0.00264555	1.58834	-0.00265954	1.82967	-0.00325529			1.0149	-0.0026665	-0.00265966	-0.00264792	-0.00244308			3.39146	-0.00171277	-0.00170919	-0.00170631	-0.00170398								2780	400	60	1	0.999443	-0.00272391
				1010.5	0	1.63398	-0.00299175	1.64198	-0.0026454	1.64923	-0.00265939	1.89902	-0.00325524			1.05053	-0.00266679	-0.00265953	-0.00264802	-0.00244333			3.44511	-0.00171245	-0.00170887	-0.00170627	-0.00170392								2810	400	60.5	0	1.03462	-0.00272419
				1011	1.3	1.69387	-0.00299175	1.70226	-0.00264537	1.70972	-0.00265943	1.97953	-0.00325531			1.08571	-0.00266723	-0.00265939	-0.00264832	-0.00244325			3.49115	-0.00171291	-0.00170928	-0.00170641	-0.00170409								2810	0	61	1	1.07058	-0.00272435
				1011.5	0	1.75426	-0.00299187	1.76288	-0.00264545	1.77044	-0.00265948	2.04862	-0.00325542			1.12085	-0.00266738	-0.00265913	-0.00264861	-0.00244309			3.545	-0.00171243	-0.00170901	-0.00170622	-0.00170419								3040	0	61.5	0	1.1062	-0.00272419
				1012	1.3	1.81452	-0.00299182	1.8232	-0.00264533	1.83146	-0.0026594	2.12983	-0.00325539			1.156	-0.00266724	-0.00265915	-0.00264845	-0.0024429			3.59164	-0.00171285	-0.00170905	-0.00170652	-0.00170429								3040	400	62	1	1.14197	-0.00272362
				1012.5	0	1.87464	-0.0029917	1.88396	-0.00264543	1.89205	-0.00265935	2.20906	-0.00325544			1.19193	-0.00266686	-0.00265931	-0.00264822	-0.00244267			3.63932	-0.00171282	-0.00170917	-0.00170623	-0.00170419								3070	400	62.5	0	1.17795	-0.0027236
				1013	1.3	1.93507	-0.00299183	1.94481	-0.00264551	1.95276	-0.00265952	2.28051	-0.00325538			1.22719	-0.00266644	-0.00265952	-0.00264814	-0.00244273			3.68475	-0.00171244	-0.00170898	-0.00170647	-0.00170406								3070	0	63	1	1.21369	-0.002724
				1013.5	0	1.99523	-0.00299169	2.00569	-0.00264544	2.01337	-0.00265936	2.36039	-0.00325533			1.26275	-0.00266631	-0.00265965	-0.00264789	-0.00244296			3.73036	-0.00171238	-0.00170894	-0.00170623	-0.00170404								3420	0	63.5	0	1.24909	-0.00272438
				1014	1.3	2.05543	-0.00299171	2.06655	-0.00264539	2.07351	-0.00265943	2.43235	-0.00325525			1.29792	-0.00266653	-0.0026599	-0.00264803	-0.00244318			3.77584	-0.0017128	-0.00170904	-0.00170633	-0.0017039								3420	400	64	1	1.28362	-0.00272452
				1014.5	0	2.11603	-0.00299181	2.1268	-0.00264548	2.13395	-0.00265957	2.51494	-0.00325539			1.33387	-0.00266695	-0.0026597	-0.00264805	-0.00244319			3.82407	-0.00171267	-0.0017091	-0.00170625	-0.00170395								3480	400	64.5	0	1.31934	-0.00272417
				1015	1.3	2.17615	-0.00299159	2.18717	-0.00264551	2.19435	-0.00265937	2.59721	-0.00325532			1.36966	-0.00266734	-0.00265947	-0.00264827	-0.00244298			4.77234	-0.00171279	-0.00170897	-0.0017062	-0.00170404								3480	0	65	1	1.35497	-0.00272371
				1015.5	0	2.23658	-0.00299167	2.24788	-0.00264527	2.2555	-0.00265947	2.67684	-0.00325534			1.40551	-0.00266727	-0.0026591	-0.00264845	-0.00244284			4.80749	-0.00171291	-0.00170888	-0.00170664	-0.00170406								3830	0	65.5	0	1.39022	-0.00272355
				1016	1.3	2.29682	-0.00299176	2.30876	-0.00264534	2.31668	-0.0026595	2.74973	-0.0032552			1.44116	-0.00266689	-0.00265927	-0.00264845	-0.00244268			4.84355	-0.00171266	-0.00170878	-0.00170632	-0.00170428								3830	400	66	1	1.42578	-0.00272398
				1016.5	0	2.35686	-0.00299159	2.36958	-0.00264547	2.3781	-0.00265939	2.83266	-0.00325547			1.47686	-0.00266661	-0.00265941	-0.0026483	-0.00244263			4.87937	-0.00171242	-0.00170872	-0.0017062	-0.00170418								3850	400	66.5	0	1.46179	-0.00272437
				1017	1.3	2.41705	-0.00299154	2.43065	-0.00264524	2.43872	-0.00265941	2.91558	-0.00325536			1.51312	-0.00266635	-0.00265979	-0.00264797	-0.00244277			4.91463	-0.00171223	-0.00170887	-0.00170623	-0.00170409								3850	0	67	1	1.49741	-0.00272431
				1017.5	0	2.47729	-0.00299172	2.49159	-0.00264527	2.49896	-0.0026595	3.00014	-0.00325516			1.54842	-0.00266666	-0.00266005	-0.00264788	-0.00244283			4.95048	-0.00171232	-0.00170894	-0.00170622	-0.00170401								3900	0	67.5	0	1.53296	-0.00272394
				1018	1.3	2.53745	-0.00299159	2.5524	-0.00264533	2.55913	-0.00265943	3.08348	-0.00325549			1.58451	-0.00266712	-0.00265986	-0.00264809	-0.00244307			4.9861	-0.00171249	-0.00170907	-0.00170622	-0.00170395								3900	400	68	1	1.56825	-0.00272366
				1018.5	0	2.59815	-0.00299154	2.61272	-0.0026453	2.61946	-0.00265946	3.16666	-0.00325531			1.62011	-0.00266739	-0.00265953	-0.00264828	-0.00244301			5.02154	-0.00171271	-0.00170901	-0.00170629	-0.00170403								3920	400	68.5	0	1.60351	-0.00272354
				1019	1.3	2.65837	-0.00299179	2.67337	-0.00264521	2.68076	-0.00265951	3.2493	-0.00325523			1.65596	-0.00266714	-0.00265909	-0.00264863	-0.00244286			5.05706	-0.00171285	-0.00170892	-0.0017064	-0.00170408								3920	0	69	1	1.63902	-0.00272387
				1019.5	0	2.72115	-0.00299167	2.73676	-0.00264521	2.74535	-0.00265936	3.3358	-0.0032555			1.69425	-0.00266644	-0.00265952	-0.0026483	-0.00244249			5.09415	-0.00171262	-0.00170879	-0.00170656	-0.00170429								3970	0	69.5	0	1.67535	-0.00272401
				1020	1.3	2.7813	-0.00299154	2.79781	-0.00264533	2.8064	-0.00265931	3.41382	-0.0032554			1.72945	-0.00266644	-0.00265974	-0.00264798	-0.00244267			5.12961	-0.00171237	-0.00170871	-0.00170645	-0.00170415								3970	400	70	1	1.71087	-0.00272398
				1020.5	0	2.84167	-0.00299175	2.8581	-0.00264518	2.8668	-0.00265947	3.4915	-0.00325536			1.76542	-0.00266676	-0.00266016	-0.0026478	-0.0024429			5.16513	-0.00171221	-0.00170889	-0.00170631	-0.00170406								3990	400	70.5	0	1.7469	-0.00272385
				1021	1.3	2.90181	-0.00299173	2.91906	-0.00264516	2.92702	-0.00265936	3.56212	-0.00325547			1.80082	-0.00266705	-0.00265994	-0.00264799	-0.00244312			5.20108	-0.00171233	-0.00170897	-0.00170617	-0.00170391								3990	0	71	1	1.78245	-0.0027235
				1021.5	0	2.96214	-0.0029916	2.97938	-0.00264538	2.98703	-0.0026594	3.63135	-0.00325534			1.83661	-0.00266741	-0.00265963	-0.00264819	-0.00244311			5.23703	-0.00171254	-0.00170908	-0.00170633	-0.00170394								4660	0	71.5	0	1.81853	-0.00272349
				1022	1.3	3.02238	-0.00299175	3.04004	-0.00264529	3.04778	-0.00265943	3.70888	-0.00325533			1.87254	-0.00266719	-0.0026592	-0.00264849	-0.00244286			5.27257	-0.00171273	-0.001709	-0.00170644	-0.00170413								4660	400	72	1	1.85348	-0.00272381
				1022.5	0	3.08249	-0.00299177	3.10096	-0.00264517	3.10831	-0.00265928	3.77916	-0.00325536			1.90798	-0.0026669	-0.00265924	-0.00264876	-0.00244274			5.30853	-0.00171283	-0.0017089	-0.00170655	-0.00170437								4690	400	72.5	0	1.88965	-0.00272398
				1023	1.3	3.14257	-0.00299159	3.16135	-0.00264538	3.16896	-0.00265942	3.84974	-0.00325517			1.94394	-0.00266656	-0.00265954	-0.00264862	-0.00244255			5.34387	-0.00171263	-0.0017088	-0.00170644	-0.00170433								4690	0	73	1	1.92538	-0.00272418
				1023.5	0	3.2026	-0.00299169	3.22275	-0.00264537	3.22952	-0.00265948	3.929	-0.00325526			1.97937	-0.00266643	-0.00265996	-0.00264829	-0.00244246			5.37961	-0.00171241	-0.00170868	-0.00170637	-0.0017042								5210	0	73.5	0	1.96166	-0.00272394
				1024	1.3	3.26243	-0.0029916	3.28326	-0.00264526	3.28987	-0.00265932	3.99832	-0.00325533			2.01457	-0.00266663	-0.00266026	-0.00264787	-0.00244268			5.41545	-0.00171223	-0.00170879	-0.00170625	-0.00170411								5210	400	74	1	1.99732	-0.0027234
				1024.5	0	3.32244	-0.00299152	3.34428	-0.00264527	3.35045	-0.00265936	4.07684	-0.00325536			2.05014	-0.00266686	-0.00266004	-0.00264803	-0.00244293			5.45162	-0.00171234	-0.00170886	-0.00170616	-0.00170397								5230	400	74.5	0	2.03372	-0.00272353
				1025	1.3	3.38277	-0.00299163	3.4053	-0.00264537	3.41135	-0.0026594	4.1477	-0.00325545			2.08607	-0.00266724	-0.00265964	-0.00264831	-0.00244324			5.48727	-0.00171253	-0.00170892	-0.00170632	-0.00170394								5230	0	75	1	2.06981	-0.00272387
				1025.5	0	3.44308	-0.00299153	3.4657	-0.00264522	3.47281	-0.00265927	4.22615	-0.00325549			2.12211	-0.00266707	-0.00265945	-0.00264867	-0.00244291			5.52277	-0.0017127	-0.00170903	-0.00170643	-0.00170416								6050	0	75.5	0	2.10608	-0.0027242
				1026	1.3	3.50309	-0.00299147	3.52595	-0.00264519	3.53322	-0.00265932	4.29625	-0.00325546			2.1579	-0.00266682	-0.00265917	-0.00264894	-0.00244276			5.55997	-0.00171269	-0.00170888	-0.00170657	-0.00170444										76	1	2.14159	-0.0027243
				1026.5	0	3.56351	-0.00299166	3.58679	-0.00264527	3.59351	-0.00265939	4.36593	-0.00325548			2.19377	-0.00266658	-0.00265924	-0.00264894	-0.00244251			5.59546	-0.00171252	-0.00170878	-0.00170646	-0.00170439										76.5	0	2.17788	-0.00272405
				1027	1.3	3.62353	-0.00299159	3.64707	-0.00264511	3.65369	-0.00265921	4.44539	-0.00325551			2.22937	-0.00266643	-0.00265969	-0.00264869	-0.00244246			5.63088	-0.0017123	-0.00170867	-0.0017063	-0.00170417										77	1	2.21359	-0.00272348
				1027.5	0	3.6837	-0.00299144	3.70821	-0.00264514	3.71386	-0.00265932	4.5156	-0.00325535			2.26447	-0.00266659	-0.00266013	-0.00264842	-0.0024427			5.66651	-0.00171226	-0.00170877	-0.00170613	-0.00170408										77.5	0	2.24976	-0.00272359
				1028	1.3	3.74393	-0.00299169	3.76908	-0.00264523	3.77452	-0.00265935	4.59692	-0.00325532			2.29983	-0.00266681	-0.00266007	-0.002648	-0.00244292			5.70242	-0.00171237	-0.00170881	-0.00170627	-0.00170396										78	1	2.2857	-0.00272401
				1028.5	0	3.80397	-0.00299165	3.82932	-0.00264514	3.83489	-0.00265918	4.67639	-0.0032553			2.33556	-0.00266707	-0.0026597	-0.00264791	-0.00244313			5.73885	-0.00171255	-0.00170896	-0.0017064	-0.00170402										78.5	0	2.32174	-0.00272445
				1029	1.3	3.86439	-0.00299145	3.89044	-0.00264505	3.89592	-0.00265939	4.74679	-0.0032553			2.37095	-0.00266714	-0.00265948	-0.00264804	-0.00244296			5.77423	-0.00171266	-0.00170905	-0.00170655	-0.00170408										79	1	2.35721	-0.00272424
				1029.5	0	3.92459	-0.00299166	3.95129	-0.00264516	3.95629	-0.00265926	4.82701	-0.00325546			2.40649	-0.00266689	-0.00265909	-0.00264843	-0.00244268			5.80969	-0.00171263	-0.00170889	-0.0017066	-0.00170434										79.5	0	2.39356	-0.00272384
				1030	1.3	3.98484	-0.00299159	4.01172	-0.00264521	4.01681	-0.00265923	4.89845	-0.00325543			2.44207	-0.00266679	-0.0026593	-0.00264883	-0.00244253			5.84524	-0.00171251	-0.00170882	-0.00170648	-0.00170441										80	1	2.42955	-0.00272342
				1030.5	0	4.04499	-0.00299157	4.07254	-0.00264512	4.07741	-0.00265932	4.98055	-0.00325539			2.47689	-0.00266658	-0.00265965	-0.00264893	-0.00244235			5.88091	-0.00171229	-0.00170864	-0.00170623	-0.00170426										80	0	2.46621	-0.00272365
				1031	1.3	4.10554	-0.00299164	4.1336	-0.00264514	4.13862	-0.0026592	5.06441	-0.0032554			2.51281	-0.0026665	-0.00266014	-0.00264854	-0.00244252			5.91682	-0.00171225	-0.00170875	-0.00170616	-0.00170415										1050	0	2.50151	-0.00272424
				1031.5	0	4.16596	-0.00299164	4.19386	-0.00264529	4.19876	-0.00265916	5.1469	-0.00325543			2.54876	-0.00266673	-0.00266004	-0.00264826	-0.00244274			5.95176	-0.00171236	-0.00170883	-0.00170628	-0.00170395										1050	1	2.53818	-0.00272453
				1032	1.3	4.22594	-0.00299154	4.25433	-0.00264528	4.25913	-0.00265922	5.23047	-0.00325538			2.58485	-0.00266704	-0.00265987	-0.00264791	-0.00244302			5.98725	-0.00171245	-0.001709	-0.00170639	-0.00170401										1050.5	0	2.57356	-0.00272404
				1032.5	0	4.28647	-0.00299164	4.31529	-0.00264517	4.31949	-0.00265916	5.31385	-0.00325536			2.6207	-0.00266708	-0.00265952	-0.00264805	-0.00244303			6.02416	-0.00171271	-0.0017089	-0.00170666	-0.00170431										1051	1	2.61028	-0.0027236
				1033	1.3	4.34662	-0.00299155	4.37613	-0.00264521	4.37997	-0.00265912	5.39731	-0.00325544			2.6563	-0.0026669	-0.00265923	-0.00264841	-0.00244279			6.43123	-0.00171232	-0.00170885	-0.00170658	-0.00170445										1051.5	0	2.64584	-0.00272342
				1033.5	0	4.40674	-0.00299145	4.43732	-0.00264522	4.44074	-0.00265928	5.48058	-0.00325546			2.69188	-0.00266681	-0.00265925	-0.00264859	-0.0024426			7.00163	-0.00171238	-0.00170871	-0.00170645	-0.00170437										1052	1	2.68261	-0.00272382
				1034	1.3	4.46709	-0.00299154	4.49815	-0.0026451	4.53406	-0.00265914	5.56396	-0.00325545			2.73017	-0.00266662	-0.00266006	-0.00264854	-0.00244246			7.38663	-0.00171253	-0.00170874	-0.00170619	-0.00170418										1052.5	0	2.71783	-0.00272439
				1034.5	0	4.52722	-0.00299144	4.55845	-0.00264516	4.62677	-0.00265916	5.64739	-0.00325549			2.76627	-0.00266688	-0.00266006	-0.00264821	-0.0024427			7.76367	-0.00171241	-0.00170886	-0.00170616	-0.0017041										1053	1	2.75477	-0.00272446
				1035	1.3	4.59022	-0.00299141	4.62181	-0.0026453	4.71171	-0.00265918	5.7336	-0.00325531			2.80226	-0.00266731	-0.00265969	-0.00264788	-0.00244307			8.33086	-0.0017124	-0.00170894	-0.0017063	-0.00170393										1053.5	0	2.7896	-0.00272399
				1035.5	0	4.65031	-0.00299149	4.68203	-0.00264512	4.79119	-0.00265928	5.81134	-0.00325543			2.83794	-0.00266724	-0.00265946	-0.00264804	-0.00244304			8.51885	-0.00171241	-0.00170906	-0.00170649	-0.00170398										1054	1	2.82575	-0.00272356
				1036	1.3	4.71049	-0.00299151	4.74303	-0.00264514	4.86644	-0.00265932	5.88047	-0.00325545			2.87379	-0.00266692	-0.00265924	-0.00264829	-0.00244272			8.55455	-0.0017125	-0.00170896	-0.00170668	-0.00170418										1054.5	0	2.86113	-0.00272348
				1036.5	0	4.77093	-0.0029914	4.80356	-0.00264522	4.93868	-0.00265921	5.95799	-0.00325531			2.90957	-0.00266677	-0.00265916	-0.0026487	-0.00244246			8.5905	-0.00171261	-0.00170884	-0.00170676	-0.00170421										1055	1	2.89719	-0.00272386
				1037	1.3	4.83108	-0.00299151	4.86422	-0.00264508	5.04433	-0.00265933	6.02821	-0.00325539			2.94432	-0.00266659	-0.00265946	-0.00264878	-0.00244231			8.62597	-0.0017126	-0.00170875	-0.0017066	-0.00170428										1055.5	0	2.93291	-0.0027244
				1037.5	0	4.89133	-0.00299149	4.92557	-0.00264508	5.14905	-0.0026591	6.09804	-0.00325542			2.97997	-0.00266652	-0.00265975	-0.00264846	-0.00244231			8.66168	-0.00171251	-0.00170869	-0.0017063	-0.00170418										1056	1	2.96974	-0.00272447
				1038	1.3	4.95147	-0.00299137	4.98615	-0.00264517	5.20984	-0.00265906	6.17602	-0.00325535			3.01539	-0.00266682	-0.00265981	-0.00264818	-0.00244253			8.69687	-0.00171242	-0.00170888	-0.00170612	-0.00170408										1056.5	0	3.00565	-0.00272403
				1038.5	0	5.01161	-0.00299159	5.04731	-0.00264511	5.27071	-0.00265925	6.24539	-0.00325545			3.05106	-0.00266707	-0.00265972	-0.00264798	-0.00244287			8.73245	-0.00171233	-0.00170892	-0.00170618	-0.00170396										1057	1	3.04215	-0.00272366
				1039	1.3	5.07203	-0.00299155	5.10779	-0.00264501	5.33091	-0.00265908	6.31522	-0.00325548			3.08666	-0.0026673	-0.00265946	-0.00264792	-0.00244305			8.76945	-0.0017124	-0.00170908	-0.00170649	-0.00170408										1057.5	0	3.07794	-0.00272345
				1039.5	0	5.13218	-0.00299137	5.16876	-0.00264502	5.44433	-0.00265921	6.39544	-0.00325539			3.12227	-0.00266713	-0.00265925	-0.00264823	-0.00244284			8.8053	-0.00171256	-0.00170889	-0.00170675	-0.00170414										1058	1	3.11427	-0.00272375
				1040	1.3	5.19264	-0.00299161	5.22974	-0.0026452	5.54063	-0.00265914	6.46553	-0.00325548			3.15817	-0.00266684	-0.00265908	-0.00264827	-0.00244267			8.84151	-0.00171269	-0.00170882	-0.00170671	-0.00170421										1058.5	0	3.14988	-0.00272423
				1040.5	0	5.25313	-0.00299158	5.29002	-0.00264507	5.62964	-0.00265927	6.54598	-0.00325557			3.19389	-0.00266664	-0.0026593	-0.00264841	-0.00244231			8.8774	-0.00171258	-0.00170868	-0.00170657	-0.00170428										1059	1	3.18647	-0.00272431
				1041	1.3	5.31326	-0.00299148	5.35082	-0.00264506	5.69627	-0.00265917	6.61537	-0.00325552			3.22965	-0.00266652	-0.00265949	-0.00264847	-0.00244221			8.91268	-0.00171247	-0.00170871	-0.00170639	-0.0017042										1059.5	0	3.22149	-0.00272387
				1041.5	0	5.37347	-0.00299159	5.412	-0.00264519	5.75644	-0.0026592	6.69602	-0.00325557			3.2658	-0.00266697	-0.00265971	-0.00264842	-0.00244246			8.94856	-0.00171233	-0.00170889	-0.00170609	-0.00170408										1060	1	3.25726	-0.00272362
				1042	1.3	5.43363	-0.00299161	5.47212	-0.0026451	5.81692	-0.00265926	6.76619	-0.00325544			3.3015	-0.00266727	-0.00265966	-0.00264817	-0.00244276			8.98456	-0.00171231	-0.00170903	-0.00170619	-0.00170393										1060.5	0	3.29296	-0.00272339
				1042.5	0	5.49376	-0.00299152	5.53273	-0.00264511	5.87711	-0.00265918	6.85038	-0.00325544			3.33722	-0.00266743	-0.00265957	-0.0026479	-0.00244307			9.02013	-0.00171246	-0.00170901	-0.0017064	-0.001704										1061	1	3.32953	-0.00272354
				1043	1.3	5.55398	-0.00299161	5.59302	-0.00264522	5.93724	-0.0026592	6.93102	-0.0032555			3.37217	-0.00266719	-0.00265936	-0.00264797	-0.00244298			9.05572	-0.0017126	-0.00170891	-0.00170671	-0.00170413										1061.5	0	3.36548	-0.00272387
				1043.5	0	5.61419	-0.00299155	5.65368	-0.00264516	5.99796	-0.00265929	7.01089	-0.00325559			3.40707	-0.00266696	-0.00265908	-0.00264821	-0.00244266			9.09165	-0.00171276	-0.00170883	-0.00170683	-0.00170425										1062	1	3.40226	-0.00272402
				1044	1.3	5.67418	-0.00299146	5.71477	-0.00264511	6.0587	-0.00265921	7.08105	-0.00325556			3.44284	-0.00266672	-0.00265917	-0.00264843	-0.00244235			9.12744	-0.00171255	-0.0017087	-0.00170664	-0.00170426										1062.5	0	3.43777	-0.00272386
				1044.5	0	5.73459	-0.00299157	5.7755	-0.0026452	6.11888	-0.00265917	7.16026	-0.00325558			3.47848	-0.00266653	-0.00265931	-0.00264843	-0.00244212			9.16254	-0.00171251	-0.00170866	-0.00170637	-0.0017042										1063	1	3.4744	-0.0027237
				1045	1.3	5.79476	-0.00299145	5.83626	-0.00264522	6.17926	-0.0026593	7.23024	-0.00325555			3.51369	-0.00266663	-0.00265947	-0.00264827	-0.00244234			9.19843	-0.00171235	-0.00170876	-0.00170616	-0.00170409										1063.5	0	3.51038	-0.00272329
				1045.5	0	5.85481	-0.00299141	5.89655	-0.00264507	6.23992	-0.00265912	7.30957	-0.00325543			3.54994	-0.00266702	-0.00265957	-0.00264815	-0.00244257			9.23529	-0.0017124	-0.00170909	-0.00170629	-0.00170393										1064	1	3.54694	-0.00272348
				1046	1.3	5.91499	-0.00299155	5.95749	-0.00264511	6.30004	-0.00265916	7.38074	-0.00325547			3.58541	-0.00266731	-0.00265994	-0.00264789	-0.00244293			9.27174	-0.00171263	-0.00170903	-0.0017065	-0.00170408										1064.5	0	3.58301	-0.00272371
				1046.5	0	5.97536	-0.00299145	6.01777	-0.00264519	6.36055	-0.0026593	7.46373	-0.00325546			3.62115	-0.00266731	-0.00265968	-0.00264793	-0.00244294			9.30737	-0.00171279	-0.00170893	-0.00170673	-0.00170417										1065	1	3.62018	-0.00272398
				1047	1.3	6.03565	-0.00299133	6.07847	-0.00264503	6.42122	-0.00265905	7.54453	-0.00325562			3.65623	-0.00266697	-0.0026595	-0.00264799	-0.0024426			9.3436	-0.00171262	-0.00170879	-0.00170684	-0.00170428										1065.5	0	3.65549	-0.00272387
				1047.5	0	6.09575	-0.00299159	6.13915	-0.00264508	6.48181	-0.00265917	7.61609	-0.00325562			3.69165	-0.00266681	-0.00265913	-0.00264821	-0.00244237			9.37963	-0.00171249	-0.00170865	-0.00170667	-0.00170426										1066	1	3.69123	-0.00272367
				1048	1.3	6.15612	-0.00299146	6.20025	-0.00264517	6.54237	-0.00265926	7.69869	-0.00325555			3.72756	-0.00266657	-0.00265911	-0.00264844	-0.00244208			9.41549	-0.00171231	-0.00170876	-0.00170644	-0.00170414										1066.5	0	3.72642	-0.00272323
				1048.5	0	6.21696	-0.00299133	6.26146	-0.002645	6.60266	-0.00265908	7.78085	-0.0032555			3.76683	-0.00266704	-0.00265962	-0.00264824	-0.00244248			9.45144	-0.00171229	-0.00170896	-0.00170612	-0.00170408										1067	1	3.7629	-0.00272344
				1049	1.3	6.27714	-0.00299161	6.32193	-0.00264501	6.66292	-0.00265917	7.86635	-0.00325559			3.80198	-0.00266736	-0.00265994	-0.00264794	-0.00244276			9.48731	-0.00171255	-0.00170918	-0.00170624	-0.00170394										1067.5	0	3.79836	-0.00272374
				1049.5	0	6.33738	-0.00299154	6.38276	-0.00264512	6.72349	-0.00265916	7.9498	-0.00325545			3.83676	-0.00266736	-0.00265973	-0.00264802	-0.00244292			9.52307	-0.00171276	-0.00170912	-0.00170641	-0.00170402										1068	1	3.83474	-0.00272408
				1050	1.3	6.39767	-0.00299144	6.44366	-0.00264502	6.78401	-0.00265906	8.03205	-0.00325556			3.8718	-0.00266713	-0.00265958	-0.00264809	-0.00244277			9.55887	-0.00171283	-0.00170896	-0.00170663	-0.00170409										1068.5	0	3.87101	-0.0027241
				1050.5	0	6.46057	-0.00299156	6.50735	-0.00264496	6.87142	-0.0026592	8.11844	-0.00325564			3.90711	-0.00266687	-0.00265918	-0.00264836	-0.00244242			9.5943	-0.00171264	-0.00170886	-0.0017068	-0.00170425										1069	1	3.90748	-0.00272392
				1051	1.3	6.52078	-0.00299154	6.56849	-0.00264502	6.95625	-0.00265918	8.19705	-0.00325565			3.94293	-0.00266668	-0.00265911	-0.00264838	-0.00244211			9.62942	-0.00171247	-0.00170866	-0.00170678	-0.00170427										1069.5	0	3.94321	-0.00272338
				1051.5	0	6.58112	-0.00299139	6.62933	-0.0026451	7.04606	-0.00265921	8.27453	-0.00325548			3.97832	-0.00266658	-0.00265927	-0.00264826	-0.0024421			9.66554	-0.00171229	-0.00170869	-0.00170647	-0.00170423										1070	1	3.97971	-0.00272333
				1052	1.3	6.64131	-0.0029915	6.68961	-0.00264499	7.13764	-0.0026592	8.3436	-0.00325553			4.0142	-0.00266674	-0.00265955	-0.00264813	-0.00244235			9.70314	-0.00171247	-0.00170915	-0.00170615	-0.00170404										1070.5	0	4.01521	-0.00272379
				1052.5	0	6.70145	-0.00299156	6.75044	-0.00264507	7.23303	-0.00265925	8.41313	-0.00325562			4.0503	-0.00266707	-0.00265999	-0.00264785	-0.00244265			9.73905	-0.00171269	-0.00170931	-0.00170614	-0.00170395										1071	1	4.05172	-0.00272422
				1053	1.3	6.7615	-0.00299145	6.81937	-0.00264507	7.32846	-0.00265903	8.4917	-0.00325549			4.08579	-0.00266728	-0.00266001	-0.00264787	-0.00244292			9.77499	-0.00171288	-0.0017092	-0.00170646	-0.00170405										1071.5	0	4.08697	-0.00272428
				1053.5	0	6.83535	-0.00299134	6.8804	-0.00264502	7.46208	-0.00265916	8.56264	-0.00325551			4.12121	-0.00266709	-0.00265971	-0.00264798	-0.00244257			9.81038	-0.00171273	-0.00170892	-0.0017067	-0.00170414										1072	1	4.12282	-0.00272382
				1054	1.3	6.89547	-0.00299152	6.94177	-0.00264496	7.52726	-0.00265922	8.63194	-0.00325558			4.1567	-0.00266685	-0.00265928	-0.00264818	-0.00244229			9.84614	-0.00171251	-0.00170864	-0.00170688	-0.00170426										1072.5	0	4.15805	-0.0027232
				1054.5	0	6.95567	-0.00299153	7.00222	-0.00264501	7.58743	-0.00265905	8.71174	-0.00325565			4.19282	-0.00266669	-0.00265911	-0.00264837	-0.00244196			9.88152	-0.00171235	-0.00170868	-0.00170676	-0.00170435										1073	1	4.19436	-0.00272348
				1055	1.3	7.01637	-0.00299139	7.06314	-0.00264509	7.64802	-0.00265909	8.78116	-0.00325566			4.22851	-0.00266648	-0.00265944	-0.00264827	-0.00244206			9.91724	-0.00171224	-0.00170899	-0.00170656	-0.00170428										1073.5	0	4.2303	-0.00272397
				1055.5	0	7.07661	-0.00299147	7.12384	-0.00264493	7.70841	-0.00265925	8.8596	-0.00325568			4.2641	-0.00266674	-0.00265975	-0.00264823	-0.0024424			9.95257	-0.00171239	-0.00170929	-0.00170636	-0.0017041										1074	1	4.26679	-0.00272446
				1056	1.3	7.13665	-0.00299152	7.18507	-0.00264494	7.78945	-0.00265922	8.9293	-0.00325571			4.29907	-0.0026669	-0.00266015	-0.00264792	-0.00244271			9.98885	-0.00171264	-0.00170934	-0.00170617	-0.00170393										1074.5	0	4.30243	-0.00272429
				1056.5	0	7.19695	-0.00299139	7.24542	-0.00264512	7.91933	-0.00265906	8.9991	-0.00325563			4.33478	-0.00266724	-0.0026599	-0.00264784	-0.0024429			10.0241	-0.0017129	-0.00170909	-0.00170632	-0.00170402										1075	1	4.33863	-0.00272389
				1057	1.3	7.25724	-0.00299148	7.30599	-0.00264501	8.00092	-0.00265924	9.07954	-0.00325565			4.37031	-0.00266713	-0.00265963	-0.00264802	-0.00244273			10.0594	-0.0017129	-0.00170896	-0.0017066	-0.00170411										1075.5	0	4.37404	-0.00272332
				1057.5	0	7.31732	-0.00299158	7.36726	-0.002645	8.08326	-0.00265918	9.14915	-0.00325557			4.40587	-0.0026669	-0.00265932	-0.00264817	-0.00244237			10.0949	-0.00171267	-0.00170869	-0.00170687	-0.0017043										1076	1	4.41025	-0.0027235
				1058	1.3	7.37751	-0.00299133	7.42829	-0.00264513	8.16325	-0.00265901	9.22958	-0.00325547			4.44198	-0.00266669	-0.00265912	-0.00264844	-0.00244211			10.1307	-0.00171242	-0.00170866	-0.00170678	-0.00170443										1076.5	0	4.44589	-0.0027239
				1058.5	0	7.43768	-0.00299145	7.48867	-0.00264501	8.27888	-0.00265898	9.29908	-0.00325558			4.47795	-0.00266645	-0.00265926	-0.00264851	-0.00244195			10.1677	-0.00171226	-0.00170904	-0.00170636	-0.00170428										1077	1	4.48259	-0.00272452
				1059	1.3	7.49781	-0.00299148	7.54986	-0.00264499	8.33919	-0.00265914	9.38025	-0.00325568			4.51411	-0.00266671	-0.0026596	-0.0026483	-0.00244228			10.2038	-0.00171253	-0.00170929	-0.00170613	-0.00170416										1077.5	0	4.51806	-0.00272418
				1059.5	0	7.55788	-0.00299135	7.61032	-0.00264515	8.39996	-0.00265914	9.45976	-0.00325577			4.55	-0.00266691	-0.00265995	-0.00264819	-0.00244261			10.2397	-0.00171271	-0.00170919	-0.00170626	-0.00170398										1078	1	4.55464	-0.00272372
				1060	1.3	7.61803	-0.0029914	7.67082	-0.00264518	8.46061	-0.00265906	9.52968	-0.00325574			4.58559	-0.00266711	-0.00266004	-0.00264787	-0.00244287			10.2751	-0.00171288	-0.00170899	-0.00170652	-0.00170404										1078.5	0	4.59016	-0.00272328
				1060.5	0	7.67814	-0.00299142	7.73144	-0.00264503	8.52176	-0.00265919	9.60026	-0.00325566			4.62081	-0.00266701	-0.00265959	-0.00264779	-0.00244282			10.3108	-0.00171275	-0.0017087	-0.00170683	-0.00170414										1079	1	4.62611	-0.0027234
				1061	1.3	7.73841	-0.00299132	7.79222	-0.00264512	8.5825	-0.00265923	9.68006	-0.00325564			4.65608	-0.00266682	-0.00265944	-0.00264793	-0.00244241			10.3462	-0.00171256	-0.00170863	-0.00170678	-0.00170429										1079.5	0	4.66183	-0.0027241
				1061.5	0	7.79857	-0.00299143	7.85259	-0.00264518	8.64327	-0.00265914	9.7607	-0.00325556			4.69196	-0.00266668	-0.00265908	-0.00264814	-0.00244214			10.3818	-0.0017123	-0.00170874	-0.00170656	-0.00170442										1080	1	4.69793	-0.00272441
				1062	1.3	7.85877	-0.00299153	7.91321	-0.00264499	8.70385	-0.00265912	9.83222	-0.00325566			4.72753	-0.00266645	-0.00265936	-0.00264841	-0.00244183			10.4175	-0.0017122	-0.001709	-0.00170627	-0.00170434										1080.5	0	4.73341	-0.00272414
				1062.5	0	7.91911	-0.0029913	7.97399	-0.00264506	8.76415	-0.00265925	9.9161	-0.00325573			4.7623	-0.00266649	-0.00265964	-0.00264859	-0.00244203			10.453	-0.00171239	-0.0017093	-0.00170618	-0.00170418										2184.5	0	4.77026	-0.00272386
				1063	1.3	7.9793	-0.00299148	8.03503	-0.00264517	8.82425	-0.00265913	9.99973	-0.0032556			4.80117	-0.00266685	-0.00265989	-0.00264807	-0.00244277			10.4888	-0.0017126	-0.00170923	-0.00170632	-0.00170398										2185	1	4.80587	-0.00272334
				1063.5	0	8.03954	-0.00299152	8.0962	-0.00264495	8.8849	-0.00265916	10.084	-0.00325577			4.83651	-0.00266707	-0.00265961	-0.0026478	-0.00244269			10.5244	-0.0017129	-0.001709	-0.00170658	-0.00170407										2185.5	0	4.84216	-0.00272354
				1064	1.3	8.09997	-0.00299137	8.15739	-0.00264499	8.94508	-0.00265923	10.1664	-0.00325574			4.87257	-0.00266683	-0.00265942	-0.00264795	-0.00244228			10.5604	-0.00171277	-0.00170874	-0.00170672	-0.00170416										2186	1	4.87819	-0.00272412
				1064.5	0	8.16003	-0.00299149	8.2182	-0.00264508	9.00652	-0.00265906	10.2498	-0.00325561			4.90796	-0.00266673	-0.00265913	-0.00264823	-0.0024419			10.5959	-0.00171255	-0.00170864	-0.00170681	-0.0017043										2186.5	0	4.91475	-0.00272441
				1065	1.3	8.22042	-0.00299151	8.27912	-0.00264498	9.06733	-0.00265912	10.333	-0.00325573			4.94381	-0.00266647	-0.00265916	-0.00264856	-0.00244178			10.6332	-0.0017122	-0.00170884	-0.0017065	-0.0017044										2187	1	4.95064	-0.00272402
				1065.5	0	8.28046	-0.00299136	8.33931	-0.00264496	9.12835	-0.00265921	10.4167	-0.0032557			4.97995	-0.00266656	-0.00265948	-0.00264855	-0.00244214			10.669	-0.00171233	-0.00170896	-0.00170626	-0.00170425										2187.5	0	4.98734	-0.0027237
				1066	1.3	8.34348	-0.00299149	8.40254	-0.00264502	9.19216	-0.00265912	10.5021	-0.00325559			5.01572	-0.00266675	-0.00265995	-0.00264835	-0.0024424			10.7056	-0.00171255	-0.00170921	-0.00170613	-0.00170417										2188	1	5.02267	-0.00272332
				1066.5	0	8.40352	-0.00299156	8.46332	-0.00264505	9.25307	-0.00265912	10.5795	-0.00325561			5.05119	-0.00266691	-0.00266006	-0.00264799	-0.00244276			10.7409	-0.00171277	-0.00170931	-0.0017063	-0.00170395										2188.5	0	5.05947	-0.0027235
				1067	1.3	8.46398	-0.00299142	8.52409	-0.00264494	9.31369	-0.00265916	10.6491	-0.00325567			5.08756	-0.00266706	-0.00265976	-0.00264775	-0.0024426			10.7768	-0.00171277	-0.00170912	-0.0017065	-0.00170407										2189	1	5.09452	-0.002724
				1067.5	0	8.52451	-0.0029915	8.58469	-0.00264492	9.37436	-0.00265909	10.7279	-0.00325577			5.12309	-0.00266683	-0.00265947	-0.00264795	-0.00244224			10.8124	-0.00171258	-0.00170892	-0.00170684	-0.00170414										2189.5	0	5.13121	-0.00272412
				1068	1.3	8.58459	-0.00299161	8.64578	-0.00264512	9.43505	-0.00265905	10.7975	-0.00325575			5.1717	-0.00266707	-0.00265911	-0.00264823	-0.00244189			10.8477	-0.00171237	-0.00170865	-0.00170681	-0.00170428										2190	1	5.16658	-0.00272385
				1068.5	0	8.64489	-0.00299135	8.70628	-0.002645	9.49575	-0.00265915	10.8748	-0.00325581			5.20781	-0.00266674	-0.00265919	-0.00264865	-0.00244179			10.8835	-0.00171219	-0.00170872	-0.00170665	-0.00170447										2190.5	0	5.20391	-0.00272362
				1069	1.3	8.70529	-0.0029914	8.76757	-0.00264496	9.55666	-0.00265909	10.9457	-0.00325584			5.24339	-0.00266658	-0.00265952	-0.00264852	-0.00244205			10.9191	-0.00171233	-0.00170893	-0.00170633	-0.00170442										2191	1	5.23947	-0.00272336
				1069.5	0	8.76542	-0.0029915	8.82817	-0.00264515	9.61699	-0.00265904	11.0148	-0.0032558			5.27951	-0.00266654	-0.0026599	-0.00264834	-0.00244233			10.9554	-0.00171252	-0.00170921	-0.00170618	-0.00170421										2191.5	0	5.27591	-0.00272342
				1070	1.3	8.82556	-0.0029913	8.88907	-0.00264509	9.67737	-0.00265917	11.093	-0.00325571			5.3148	-0.00266685	-0.00266004	-0.00264783	-0.0024427			10.9904	-0.00171269	-0.00170927	-0.0017062	-0.00170403										2192	1	5.31165	-0.00272372
				1070.5	0	8.8861	-0.00299138	8.94927	-0.00264498	9.77336	-0.00265908	11.1628	-0.00325582			5.35058	-0.00266709	-0.0026599	-0.00264786	-0.00244272			11.0261	-0.0017128	-0.00170903	-0.0017064	-0.00170405										2192.5	0	5.34811	-0.00272388
				1071	1.3	8.94647	-0.00299145	9.01051	-0.00264513	9.91259	-0.00265899	11.2327	-0.0032557			5.38622	-0.00266727	-0.00265954	-0.00264808	-0.00244228			11.0617	-0.00171262	-0.00170889	-0.00170655	-0.00170418										2193	1	5.38318	-0.00272384
				1071.5	0	9.00673	-0.00299131	9.07166	-0.00264514	9.99618	-0.00265919	11.3123	-0.00325574			5.42159	-0.00266697	-0.00265917	-0.00264837	-0.002442			11.0993	-0.00171224	-0.00170864	-0.0017068	-0.00170447										2193.5	0	5.42005	-0.00272357
				1072	1.3	9.06721	-0.00299131	9.13281	-0.00264503	10.0772	-0.00265916	11.3825	-0.0032557			5.4571	-0.00266671	-0.00265908	-0.00264862	-0.00244169			11.1346	-0.00171223	-0.00170885	-0.00170663	-0.00170438										2194	1	5.45562	-0.00272333
				1072.5	0	9.12759	-0.00299145	9.19312	-0.00264507	10.1589	-0.002659	11.4628	-0.00325565			5.49244	-0.00266661	-0.00265929	-0.00264874	-0.00244189			11.1701	-0.00171238	-0.001709	-0.00170645	-0.00170427										2194.5	0	5.49203	-0.00272355
				1073	1.3	9.18772	-0.00299129	9.25387	-0.00264514	10.2667	-0.00265909	11.5329	-0.00325578			5.52775	-0.00266643	-0.00265904	-0.00264838	-0.00244223			11.2059	-0.00171256	-0.00170921	-0.00170617	-0.00170404										2195	1	5.52763	-0.0027233
				1073.5	0	9.24799	-0.00299139	9.31464	-0.00264501	10.3999	-0.00265919	11.6117	-0.00325587			5.56328	-0.00266653	-0.00265915	-0.00264793	-0.00244248			11.242	-0.00171279	-0.00170913	-0.00170621	-0.00170404										2195.5	0	5.56372	-0.00272357
				1074	1.3	9.30836	-0.0029915	9.37503	-0.00264506	10.5082	-0.00265914	11.6823	-0.0032558			5.5988	-0.00266678	-0.0026594	-0.00264772	-0.00244267			11.2775	-0.00171272	-0.00170893	-0.00170645	-0.00170414										2196	1	5.59919	-0.00272404
				1074.5	0	9.36888	-0.00299139	9.43583	-0.00264511	10.6143	-0.00265919	11.7632	-0.00325584			5.65203	-0.00266754	-0.00265977	-0.00264804	-0.00244246			11.313	-0.00171254	-0.00170873	-0.00170672	-0.00170427										2196.5	0	5.63555	-0.00272441
				1075	1.3	9.42912	-0.00299144	9.49673	-0.00264497	10.773	-0.00265912	11.8335	-0.00325571			5.71774	-0.00266724	-0.00265978	-0.00264828	-0.00244209			11.3485	-0.00171228	-0.00170865	-0.00170681	-0.00170451										2197	1	5.67116	-0.00272423
				1075.5	0	9.48918	-0.00299156	9.55806	-0.00264494	10.8511	-0.00265906	11.9146	-0.00325575			5.77479	-0.00266674	-0.00265941	-0.0026487	-0.00244192			11.384	-0.0017122	-0.00170877	-0.00170656	-0.00170454										2197.5	0	5.70791	-0.00272377
				1076	1.3	9.54983	-0.00299139	9.619	-0.00264492	10.9119	-0.00265914	11.9969	-0.00325586			5.81994	-0.00266709	-0.00265909	-0.00264871	-0.00244166			11.4198	-0.00171237	-0.00170902	-0.00170645	-0.00170437										2198	1	5.74373	-0.0027233
				1076.5	0	9.60997	-0.00299147	9.67939	-0.00264506	10.9728	-0.002659	12.0774	-0.00325585			5.86672	-0.00266723	-0.00265916	-0.00264838	-0.00244185			11.4549	-0.00171252	-0.00170924	-0.00170615	-0.00170414										2198.5	0	5.78049	-0.00272358
				1077	1.3	9.67003	-0.00299155	9.74066	-0.00264494	11.0334	-0.00265903	12.1488	-0.00325579			5.92688	-0.00266641	-0.00265937	-0.00264796	-0.00244216			11.4905	-0.00171268	-0.00170914	-0.00170626	-0.001704										2199	1	5.81599	-0.0027242
				1077.5	0	9.73061	-0.00299133	9.80107	-0.00264494	11.0936	-0.00265915	12.2328	-0.00325577			5.98997	-0.00266693	-0.0026597	-0.00264807	-0.00244262			11.5261	-0.00171281	-0.00170905	-0.00170643	-0.00170414										2199.5	0	5.85264	-0.00272441
				1078	1.3	9.79096	-0.00299139	9.86216	-0.00264511	11.1541	-0.00265901	12.3151	-0.00325587			6.03457	-0.00266696	-0.00265954	-0.00264849	-0.00244226			11.5633	-0.00171252	-0.00170866	-0.00170681	-0.00170437										2200	1	5.88846	-0.00272394
				1078.5	0	9.85136	-0.00299152	9.92287	-0.00264501	11.2144	-0.002659	12.3986	-0.00325583			6.08733	-0.00266742	-0.00265913	-0.0026487	-0.00244196			11.5992	-0.00171225	-0.00170873	-0.0017068	-0.00170457										2200.5	0	5.92498	-0.00272369
				1079	1.3	9.91214	-0.0029913	9.98364	-0.00264495	11.2748	-0.00265912	12.4834	-0.00325583			6.13391	-0.00266696	-0.00265899	-0.00264872	-0.00244162			11.6348	-0.00171223	-0.00170889	-0.00170659	-0.00170448										2201	1	5.96031	-0.00272336
				1079.5	0	9.97262	-0.00299128	10.0444	-0.00264514	11.3357	-0.00265905	12.5664	-0.00325585			6.18791	-0.00266716	-0.0026591	-0.00264836	-0.0024419			11.6707	-0.00171237	-0.00170907	-0.00170642	-0.0017043										2201.5	0	5.99641	-0.00272366
				1080	1.3	10.0335	-0.00299139	10.1052	-0.00264509	11.3963	-0.00265894	12.6495	-0.00325575			6.23472	-0.00266737	-0.00265945	-0.00264794	-0.00244234			11.7064	-0.00171257	-0.00170931	-0.00170617	-0.00170402										2202	1	6.03126	-0.00272414
				1080.5	0	10.0939	-0.00299134	10.1665	-0.00264498	11.4566	-0.00265916	12.7328	-0.00325591			6.28772	-0.00266697	-0.00265974	-0.00264779	-0.00244262			11.7421	-0.00171278	-0.0017092	-0.00170626	-0.00170405										2202.5	0	6.06803	-0.00272423
				1081	1.3	10.1542	-0.00299124	10.2276	-0.00264507	11.5175	-0.00265905	12.8168	-0.0032558			6.3343	-0.00266731	-0.00266	-0.00264784	-0.00244243			11.778	-0.00171265	-0.00170901	-0.00170647	-0.00170422										2203	1	6.10375	-0.00272382
				1081.5	0	10.2182	-0.00299128	10.2915	-0.0026451	11.6299	-0.00265913	12.9025	-0.00325592			6.3883	-0.00266711	-0.00265952	-0.00264818	-0.00244212			11.8134	-0.00171255	-0.00170877	-0.00170666	-0.00170443										2203.5	0	6.14031	-0.00272362
				1082	1.3	10.2785	-0.00299142	10.3526	-0.00264502	11.7927	-0.00265897	12.9804	-0.00325587			6.43476	-0.00266714	-0.00265919	-0.00264857	-0.00244194			11.8494	-0.00171221	-0.00170867	-0.00170674	-0.00170457										2204	1	6.17588	-0.00272335
				1082.5	0	10.339	-0.00299126	10.4137	-0.00264504	11.9064	-0.00265904	13.058	-0.00325598			6.48762	-0.00266734	-0.00265897	-0.00264876	-0.00244163			11.8851	-0.00171224	-0.00170877	-0.00170657	-0.00170446										2204.5	0	6.2124	-0.00272347
				1083	1.3	10.3992	-0.00299136	10.4751	-0.00264511	12.0221	-0.00265902	13.1272	-0.00325602			6.54207	-0.00266658	-0.00265905	-0.00264849	-0.00244167			11.9207	-0.00171238	-0.001709	-0.00170642	-0.00170429										2205	1	6.2484	-0.00272366
				1083.5	0	10.4596	-0.00299144	10.5347	-0.00264509	12.1369	-0.00265898	13.1966	-0.00325595			6.58932	-0.00266707	-0.00265941	-0.00264815	-0.00244208			11.9564	-0.00171253	-0.00170922	-0.00170679	-0.00170405										2205.5	0	6.28459	-0.00272383
				1084	1.3	10.52	-0.00299131	10.596	-0.00264499	12.223	-0.00265912	13.2748	-0.0032559			6.63587	-0.00266729	-0.00265974	-0.00264774	-0.00244239			11.992	-0.00171278	-0.00170932	-0.00170655	-0.00170417										2206	1	6.32007	-0.00272381
				1084.5	0	10.5804	-0.00299143	10.6566	-0.00264512	12.2835	-0.00265903	13.3456	-0.00325596			6.69064	-0.00266678	-0.00265998	-0.00264785	-0.00244255			12.0292	-0.00171258	-0.00170897	-0.00170654	-0.00170433										2206.5	0	6.35624	-0.00272364
				1085	1.3	10.6407	-0.00299153	10.7174	-0.00264511	12.3442	-0.00265891	13.4148	-0.00325592			6.73586	-0.00266753	-0.00265962	-0.00264809	-0.00244227			12.065	-0.00171237	-0.00170897	-0.00170619	-0.00170456										2207	1	6.39182	-0.0027233
				1085.5	0	10.7011	-0.00299142	10.7779	-0.00264497	12.4312	-0.0026591	13.493	-0.00325577			6.8024	-0.00266749	-0.00265936	-0.00264833	-0.00244199			12.1011	-0.00171221	-0.00170889	-0.00170659	-0.00170461										2207.5	0	6.42821	-0.00272347
				1086	1.3	10.7616	-0.00299139	10.8388	-0.00264507	12.5489	-0.00265918	13.5625	-0.00325591			6.85684	-0.00266685	-0.00265902	-0.00264847	-0.00244162			12.1371	-0.00171234	-0.00170866	-0.00170615	-0.00170449										2208	1	6.46354	-0.00272363
				1086.5	0	10.8222	-0.00299152	10.8992	-0.00264506	12.6661	-0.00265904	13.6325	-0.00325589			6.90273	-0.00266715	-0.00265912	-0.00264866	-0.00244155			12.1726	-0.00171248	-0.0017087	-0.00170652	-0.00170433										2208.5	0	6.49972	-0.00272399
				1087	1.3	10.8826	-0.00299137	10.96	-0.00264494	12.7538	-0.00265893	13.7125	-0.00325582			6.95793	-0.00266673	-0.00265949	-0.0026483	-0.00244186			12.2083	-0.00171265	-0.00170882	-0.00170622	-0.00170408										2209	1	6.53493	-0.00272382
				1087.5	0	10.9433	-0.00299138	11.0205	-0.0026449	12.8139	-0.00265895	13.782	-0.00325586			7.00367	-0.00266707	-0.00265978	-0.00264806	-0.00244225			12.2438	-0.00171267	-0.00170892	-0.00170621	-0.0017041										2209.5	0	6.57107	-0.00272377
				1088	1.3	11.0037	-0.00299148	11.0813	-0.00264508	12.8743	-0.00265909	13.8623	-0.0032558			7.05144	-0.00266728	-0.00265994	-0.00264781	-0.0024425			12.2794	-0.00171257	-0.0017091	-0.00170632	-0.00170416										2210	1	6.6065	-0.00272329
				1088.5	0	11.0643	-0.00299136	11.142	-0.00264496	12.9353	-0.00265891	13.9323	-0.0032559			7.1094	-0.00266643	-0.00265953	-0.00264777	-0.00244234			12.3152	-0.00171236	-0.00170899	-0.0017065	-0.00170432										2210.5	0	6.64273	-0.00272348
				1089	1.3	11.1247	-0.00299132	11.2027	-0.00264492	12.9956	-0.00265904	14.0134	-0.00325595			7.15693	-0.00266673	-0.00265932	-0.00264805	-0.00244204			12.3515	-0.0017122	-0.00170891	-0.0017066	-0.00170454										2211	1	6.67858	-0.00272376
				1089.5	0	11.185	-0.00299144	11.2629	-0.00264514	13.0562	-0.00265901	14.0928	-0.00325592			7.20238	-0.00266752	-0.00265913	-0.00264837	-0.00244181			12.3865	-0.00171233	-0.00170873	-0.00170659	-0.0017045										2211.5	0	6.71529	-0.00272422
				1090	1.3	11.2455	-0.00299123	11.3233	-0.00264505	13.1164	-0.00265892	14.1634	-0.00325606			7.24962	-0.00266687	-0.00265899	-0.00264852	-0.00244152			12.4223	-0.00171241	-0.00170866	-0.00170647	-0.00170435										2212	1	6.75061	-0.00272397
				1090.5	0	11.3061	-0.00299124	11.3845	-0.00264493	13.1771	-0.00265897	14.2429	-0.00325591			7.30832	-0.0026667	-0.00265929	-0.00264829	-0.0024416			12.458	-0.00171259	-0.00170873	-0.00170632	-0.00170408										2212.5	0	6.7876	-0.00272375
				1091	1.3	11.3668	-0.00299136	11.4453	-0.00264514	13.2374	-0.00265903	14.3131	-0.00325598			7.35408	-0.00266739	-0.00265963	-0.002648	-0.00244188			12.4956	-0.00171251	-0.00170899	-0.00170625	-0.00170413										2213	1	6.83583	-0.0027233
				1091.5	0	11.4273	-0.00299126	11.5062	-0.00264512	13.2981	-0.00265894	14.3941	-0.00325587			7.40179	-0.00266702	-0.0026597	-0.00264785	-0.0024421			12.5309	-0.00171245	-0.00170908	-0.00170634	-0.00170418										2213.5	0	6.87217	-0.00272351
				1092	1.3	11.4878	-0.00299123	11.5671	-0.00264498	13.3586	-0.00265907	14.4705	-0.00325614			7.46264	-0.00266649	-0.00265915	-0.00264834	-0.00244199			12.5668	-0.00171221	-0.00170903	-0.00170642	-0.00170441										2214	1	6.90779	-0.00272386
				1092.5	0	11.5485	-0.00299141	11.6273	-0.00264508	13.4187	-0.00265899	14.5436	-0.00325604			7.50658	-0.00266684	-0.00265902	-0.00264845	-0.00244171			12.6023	-0.00171222	-0.00170878	-0.00170661	-0.00170465										2214.5	0	6.94357	-0.0027243
				1093	1.3	11.6088	-0.00299138	11.6882	-0.00264511	13.479	-0.00265888	14.6157	-0.00325603			7.56046	-0.00266637	-0.00265901	-0.00264829	-0.00244149			12.6386	-0.00171238	-0.00170871	-0.00170655	-0.00170459										2215	1	6.97952	-0.0027241
				1093.5	0	11.6693	-0.00299123	11.7484	-0.00264498	13.5398	-0.00265909	14.6994	-0.00325593			7.60426	-0.00266733	-0.00265939	-0.00264796	-0.00244159			12.6743	-0.00171256	-0.0017087	-0.00170625	-0.00170442										2215.5	0	7.01625	-0.00272359
				1094	1.3	11.7296	-0.00299151	11.8093	-0.00264504	13.6001	-0.00265897	14.7817	-0.00325589			7.65661	-0.00266673	-0.00265955	-0.00264769	-0.00244177			12.7101	-0.00171261	-0.00170888	-0.00170638	-0.00170433										2216	0	7.05198	-0.00272335
				1094.5	0	11.7898	-0.00299148	11.8698	-0.00264514	13.6609	-0.00265887	14.8654	-0.00325602			7.7017	-0.00266729	-0.00265966	-0.00264777	-0.00244192			12.7458	-0.00171252	-0.00170907	-0.00170671	-0.00170407										2750	0	7.08803	-0.00272361
				1095	1.3	11.8495	-0.00299131	11.9306	-0.00264496	13.7213	-0.00265908	14.9496	-0.00325585			7.75713	-0.00266678	-0.00265944	-0.00264801	-0.00244215			12.7817	-0.00171234	-0.00170919	-0.0017065	-0.00170417										2750	1	7.1238	-0.00272421
				1095.5	0	11.9099	-0.00299143	11.9921	-0.00264496	13.7815	-0.00265896	15.0322	-0.00325595			7.80185	-0.00266696	-0.00265935	-0.00264837	-0.00244219			12.8171	-0.00171223	-0.00170903	-0.0017063	-0.00170429										2750.5	0	7.16031	-0.00272445
				1096	1.3	11.9705	-0.0029915	12.0528	-0.00264505	13.8421	-0.00265893	15.1167	-0.00325591			7.85546	-0.00266715	-0.00265914	-0.0026486	-0.00244191			12.8531	-0.0017123	-0.0017088	-0.00170618	-0.00170464										2751	1	7.19606	-0.00272399
				1096.5	0	12.0309	-0.0029913	12.1137	-0.00264493	13.9023	-0.00265914	15.1899	-0.00325596			7.90293	-0.00266711	-0.00265897	-0.00264843	-0.00244161			12.8884	-0.00171239	-0.0017087	-0.00170672	-0.00170465										2751.5	0	7.23221	-0.00272354
				1097	1.3	12.0943	-0.00299135	12.178	-0.00264497	13.9661	-0.00265897	15.275	-0.00325584			7.95601	-0.00266695	-0.00265895	-0.00264821	-0.00244144			12.924	-0.00171253	-0.00170869	-0.00170634	-0.0017045										2752	1	7.26778	-0.00272343
				1097.5	0	12.1548	-0.00299151	12.2388	-0.00264498	14.0262	-0.00265889	15.3453	-0.0032559			8.00213	-0.00266735	-0.00265925	-0.0026477	-0.00244159			12.9614	-0.00171256	-0.00170896	-0.00170654	-0.00170423										2752.5	0	7.30463	-0.00272379
				1098	1.3	12.2156	-0.00299134	12.2997	-0.00264508	14.0868	-0.0026591	15.4148	-0.00325599			8.05552	-0.00266688	-0.00265929	-0.00264762	-0.00244175			12.997	-0.00171249	-0.00170915	-0.00170657	-0.00170409										2753	1	7.34045	-0.0027242
				1098.5	0	12.2758	-0.00299134	12.36	-0.0026449	14.1468	-0.00265899	15.4928	-0.00325594			8.10311	-0.00266746	-0.0026595	-0.0026477	-0.00244204			13.033	-0.0017123	-0.00170915	-0.00170639	-0.00170423										2753.5	0	7.37669	-0.00272433
				1099	1.3	12.3362	-0.00299148	12.4207	-0.00264492	14.2078	-0.00265896	15.562	-0.00325589			8.15768	-0.00266663	-0.00265939	-0.00264803	-0.00244207			13.0685	-0.00171221	-0.00170892	-0.00170626	-0.00170438										2754	1	7.41147	-0.00272382
				1099.5	0	12.3966	-0.00299121	12.4809	-0.00264508	14.2682	-0.00265913	15.6319	-0.00325596			8.20318	-0.00266724	-0.00265915	-0.00264846	-0.00244187			13.1044	-0.0017124	-0.0017087	-0.00170621	-0.00170457										2754.5	0	7.4481	-0.0027236
				1100	1.3	12.457	-0.0029913	12.542	-0.00264496	14.3288	-0.00265911	15.7098	-0.00325608			8.25761	-0.00266672	-0.00265897	-0.00264868	-0.0024416			13.1404	-0.0017125	-0.00170865	-0.00170636	-0.00170471										2755	1	7.48453	-0.00272342
				1100.5	0	12.5174	-0.0029914	12.6023	-0.00264492	14.3892	-0.00265904	15.7794	-0.00325595			8.30328	-0.002667	-0.00265892	-0.00264841	-0.00244137			13.1762	-0.00171267	-0.00170884	-0.00170639	-0.00170455										2755.5	0	7.52103	-0.00272372
				1101	1.3	12.5779	-0.00299127	12.663	-0.00264509	14.4718	-0.00265894	15.8495	-0.00325606			8.35898	-0.00266647	-0.00265922	-0.00264802	-0.00244154			13.2115	-0.00171256	-0.00170907	-0.00170647	-0.00170439										2756	1	7.55668	-0.00272411
				1101.5	0	12.6385	-0.00299118	12.7239	-0.00264499	14.532	-0.002659	15.9287	-0.00325618			8.40722	-0.00266668	-0.00265941	-0.00264762	-0.0024417			13.2471	-0.00171246	-0.0017092	-0.00170651	-0.00170424										2756.5	0	7.59321	-0.00272396
				1102	1.3	12.6992	-0.00299138	12.7847	-0.0026449	14.5927	-0.00265911	15.9985	-0.00325613			8.45295	-0.00266725	-0.00265944	-0.00264769	-0.00244194			13.2821	-0.00171238	-0.00170908	-0.00170641	-0.0017041										2757	1	7.62868	-0.00272372
				1102.5	0	12.7595	-0.00299134	12.8455	-0.00264511	14.6529	-0.0026589	16.0771	-0.00325607			8.58411	-0.00266683	-0.00265946	-0.00264804	-0.00244207			13.3175	-0.00171222	-0.00170891	-0.00170668	-0.00170423										2757.5	0	7.66531	-0.00272359
				1103	1.3	12.8198	-0.0029912	12.9065	-0.00264506	14.7133	-0.002659	16.1473	-0.00325614			8.62331	-0.00266671	-0.00265922	-0.00264849	-0.00244188			13.3528	-0.00171229	-0.00170868	-0.00170645	-0.00170439										2758	1	7.70072	-0.00272354
				1103.5	0	12.8801	-0.00299144	12.9672	-0.00264491	14.7737	-0.00265905	16.2261	-0.00325594			8.65885	-0.00266655	-0.00265909	-0.00264866	-0.00244168			13.3879	-0.00171239	-0.00170869	-0.00170655	-0.00170458										2758.5	0	7.7378	-0.00272374
				1104	1.3	12.9405	-0.00299141	13.028	-0.0026451	14.8345	-0.00265889	16.296	-0.00325605			8.6947	-0.00266639	-0.00265894	-0.00264849	-0.00244138			13.4254	-0.00171262	-0.00170889	-0.00170655	-0.00170451										2759	1	7.77344	-0.00272404
				1104.5	0	13.001	-0.00299125	13.0883	-0.0026451	14.8946	-0.00265895	16.3659	-0.00325602			8.73086	-0.00266665	-0.00265903	-0.00264828	-0.00244147			13.461	-0.00171258	-0.00170917	-0.0017068	-0.00170435										2759.5	0	7.80975	-0.00272386
				1105	1.3	13.0616	-0.00299147	13.1492	-0.00264498	14.9553	-0.00265903	16.4452	-0.00325597			8.76681	-0.00266682	-0.00265925	-0.00264782	-0.00244165			13.4967	-0.00171247	-0.00170872	-0.00170653	-0.0017042										2760	1	7.84474	-0.00272368
				1105.5	0	13.1221	-0.00299141	13.2103	-0.00264507	15.016	-0.00265892	16.5156	-0.00325601			8.80244	-0.00266692	-0.0026594	-0.00264763	-0.0024418			13.5324	-0.00171236	-0.00170896	-0.00170617	-0.00170406										2760.5	0	7.88157	-0.00272341
				1106	1.3	13.1827	-0.0029913	13.2715	-0.00264508	15.0762	-0.00265898	16.5957	-0.00325615			8.83824	-0.00266681	-0.00265948	-0.0026479	-0.00244193			13.568	-0.00171225	-0.00170917	-0.00170654	-0.00170423										2761	1	7.917	-0.00272357
				1106.5	0	13.243	-0.0029914	13.332	-0.00264497	15.1368	-0.00265905	16.6664	-0.00325607			8.87624	-0.00266647	-0.00265915	-0.00264859	-0.00244155			13.6041	-0.00171241	-0.00170879	-0.00170631	-0.00170443										2761.5	0	7.95383	-0.00272367
				1107	1.3	13.3035	-0.00299146	13.3923	-0.00264501	15.1973	-0.00265893	16.7488	-0.00325611			8.9117	-0.00266645	-0.00265885	-0.00264841	-0.00244139			13.6402	-0.00171252	-0.0017091	-0.00170623	-0.00170452										2762	1	7.98943	-0.00272386
				1107.5	0	13.3634	-0.00299131	13.4531	-0.0026451	15.2578	-0.00265902	16.8325	-0.00325602			8.94688	-0.00266671	-0.002659	-0.00264807	-0.00244153			13.6758	-0.00171265	-0.00170915	-0.00170621	-0.0017044										2762.5	0	8.02588	-0.00272382
				1108	1.3	13.4233	-0.0029914	13.5134	-0.00264495	15.318	-0.00265905	16.9161	-0.00325612			8.98286	-0.00266692	-0.0026592	-0.00264764	-0.00244164			13.7116	-0.00171258	-0.00170868	-0.00170647	-0.00170427										2763	1	8.06151	-0.0027237
				1108.5	0	13.4838	-0.00299141	13.5749	-0.00264494	15.3786	-0.0026589	16.9983	-0.00325609			9.01826	-0.00266708	-0.00265934	-0.00264768	-0.00244194			13.7468	-0.00171253	-0.00170903	-0.00170665	-0.00170421										2763.5	0	8.09819	-0.00272348
				1109	1.3	13.5443	-0.00299124	13.6356	-0.002645	15.4391	-0.00265907	17.0832	-0.00325613			9.05363	-0.00266687	-0.00265947	-0.00264797	-0.00244186			13.7824	-0.00171234	-0.00170901	-0.00170673	-0.00170414										2764	1	8.13385	-0.00272352
				1109.5	0	13.6046	-0.00299134	13.6961	-0.00264493	15.4998	-0.00265906	17.1665	-0.00325611			9.08918	-0.00266676	-0.00265937	-0.00264819	-0.00244169			13.818	-0.00171223	-0.00170914	-0.00170663	-0.00170425										2764.5	0	8.17097	-0.00272367
				1110	1.3	13.6652	-0.00299137	13.7566	-0.00264488	15.5601	-0.00265889	17.2493	-0.00325603			9.12466	-0.0026666	-0.00265907	-0.00264859	-0.00244151			13.8533	-0.00171234	-0.00170865	-0.00170639	-0.00170428										2765	1	8.20679	-0.00272395
				1110.5	0	13.7257	-0.00299123	13.8175	-0.00264493	15.6206	-0.00265914	17.332	-0.00325608			9.16041	-0.00266638	-0.0026589	-0.00264847	-0.00244138			13.8904	-0.00171265	-0.00170927	-0.00170618	-0.00170442										2765.5	0	8.24304	-0.00272402
				1111	1.3	13.786	-0.00299118	13.8785	-0.00264502	15.6816	-0.0026591	17.4154	-0.00325621			9.19579	-0.0026665	-0.00265889	-0.0026483	-0.00244149			13.9261	-0.00171277	-0.00170871	-0.00170665	-0.00170432										2766	1	8.27874	-0.00272376
				1111.5	0	13.8463	-0.00299146	13.9393	-0.00264492	15.7418	-0.00265899	17.5	-0.00325608			9.23158	-0.00266679	-0.00265915	-0.00264796	-0.00244159			13.9615	-0.00171264	-0.00170914	-0.00170647	-0.00170424										2766.5	0	8.31473	-0.00272336
				1112	1.3	13.9069	-0.00299127	14.0003	-0.00264495	15.8028	-0.00265909	17.5833	-0.00325613			9.26731	-0.00266704	-0.00265925	-0.00264757	-0.00244179			13.9973	-0.00171248	-0.00170863	-0.00170661	-0.00170412										2767	1	8.34995	-0.00272358
				1112.5	0	13.9699	-0.00299118	14.064	-0.00264505	15.8661	-0.00265913	17.6699	-0.00325599			9.30308	-0.00266701	-0.00265948	-0.00264785	-0.00244182			14.0328	-0.00171236	-0.00170888	-0.0017068	-0.00170424										2767.5	0	8.38647	-0.0027237
				1113	1.3	14.0302	-0.00299146	14.1249	-0.00264502	15.9265	-0.00265904	17.7471	-0.00325609			9.33866	-0.00266674	-0.00265938	-0.00264811	-0.00244166			14.0689	-0.00171226	-0.00170929	-0.00170671	-0.0017043										2768	1	8.42235	-0.0027242
				1113.5	0	14.0907	-0.00299133	14.1861	-0.00264494	15.987	-0.00265907	17.8249	-0.00325614			9.37393	-0.00266664	-0.00265921	-0.00264858	-0.00244153			14.105	-0.00171249	-0.00170866	-0.0017065	-0.00170445										2768.5	0	8.45873	-0.0027242
				1114	1.3	14.1509	-0.00299123	14.2471	-0.00264503	16.048	-0.00265912	17.8954	-0.00325607			9.40931	-0.00266645	-0.00265904	-0.00264856	-0.00244132			14.1411	-0.00171279	-0.00170896	-0.00170634	-0.0017044										2769	1	8.49437	-0.00272381
				1114.5	0	14.2112	-0.00299145	14.3079	-0.00264509	16.1082	-0.00265901	17.9645	-0.00325604			9.44488	-0.00266651	-0.00265882	-0.00264816	-0.00244137			14.1769	-0.00171284	-0.00170927	-0.00170654	-0.00170427										2769.5	0	8.5308	-0.0027233
				1115	1.3	14.2716	-0.00299131	14.3689	-0.00264506	16.1685	-0.00265897	18.0426	-0.00325629			9.48072	-0.00266674	-0.00265884	-0.00264776	-0.00244151			14.2121	-0.00171266	-0.00170867	-0.00170675	-0.00170421										2770	1	8.56625	-0.0027236
				1115.5	0	14.3319	-0.00299135	14.4395	-0.00264489	16.2288	-0.00265905	18.112	-0.00325623			9.51639	-0.00266696	-0.002659	-0.00264757	-0.00244166			14.248	-0.00171252	-0.00170905	-0.00170662	-0.00170413										2770.5	0	8.60309	-0.00272401
				1116	1.3	14.3922	-0.00299144	14.4998	-0.00264497	16.2892	-0.00265892	18.1814	-0.00325617			9.55181	-0.00266702	-0.00265927	-0.00264787	-0.00244188			14.2837	-0.0017123	-0.00170915	-0.00170644	-0.00170422										2771	1	8.63905	-0.00272447
				1116.5	0	14.4671	-0.00299138	14.5607	-0.00264506	16.3499	-0.00265897	18.2599	-0.0032563			9.58734	-0.00266682	-0.00265953	-0.00264825	-0.00244171			14.3191	-0.00171227	-0.00170862	-0.0017063	-0.00170426										2771.5	0	8.67555	-0.00272405
				1117	1.3	14.5274	-0.00299127	14.6215	-0.00264499	16.4103	-0.00265908	18.329	-0.00325631			9.6228	-0.00266671	-0.0026593	-0.00264867	-0.00244149			14.3568	-0.00171263	-0.00170892	-0.00170622	-0.00170443										2772	1	8.71107	-0.0027235
				1117.5	0	14.5878	-0.00299117	14.6822	-0.00264497	16.4708	-0.00265889	18.3983	-0.00325624			9.65824	-0.00266658	-0.00265913	-0.00264866	-0.00244131			14.3923	-0.00171283	-0.0017086	-0.00170646	-0.00170442										2772.5	0	8.74751	-0.00272347
				1118	1.3	14.648	-0.0029914	14.7433	-0.00264508	16.5312	-0.00265893	18.4771	-0.00325626			9.69385	-0.00266639	-0.00265877	-0.00264822	-0.00244146			14.4283	-0.00171266	-0.00170892	-0.0017062	-0.00170431										2773	1	8.78235	-0.00272391
				1118.5	0	14.7085	-0.00299132	14.8037	-0.00264509	16.5916	-0.00265908	18.5467	-0.00325637			9.72994	-0.00266664	-0.00265892	-0.00264773	-0.00244149			14.4641	-0.00171256	-0.00170905	-0.00170615	-0.00170418										2773.5	0	8.81848	-0.00272434
				1119	1.3	14.769	-0.00299116	14.864	-0.00264498	16.652	-0.00265893	18.6262	-0.00325611			9.76602	-0.00266672	-0.00265917	-0.00264758	-0.00244181			14.4995	-0.00171234	-0.00170923	-0.0017065	-0.00170416										2774	1	8.85388	-0.00272432
				1119.5	0	14.8294	-0.00299142	14.9247	-0.00264505	16.7121	-0.00265896	18.6964	-0.0032562			9.80146	-0.00266693	-0.00265935	-0.00264782	-0.00244168			14.5354	-0.00171228	-0.00170875	-0.00170638	-0.0017042										2774.5	0	8.89041	-0.00272397
				1120	1.3	14.8896	-0.00299146	14.9854	-0.00264514	16.7731	-0.00265906	18.7662	-0.00325615			9.83673	-0.00266691	-0.00265951	-0.00264818	-0.00244157			14.765	-0.00171245	-0.0017092	-0.00170656	-0.00170433										2775	1	8.926	-0.0027235
				1120.5	0	14.9506	-0.00299127	15.0457	-0.00264493	16.8333	-0.0026589	18.8452	-0.00325615			9.87194	-0.00266676	-0.00265929	-0.00264856	-0.00244146			14.8004	-0.00171224	-0.00170914	-0.00170639	-0.00170441										2775.5	0	8.96281	-0.00272346
				1121	1.3	15.0112	-0.00299136	15.1065	-0.00264495	16.894	-0.00265886	18.9154	-0.00325616			9.91013	-0.00266643	-0.0026587	-0.00264817	-0.00244144			14.8356	-0.00171224	-0.00170863	-0.00170658	-0.00170443										2776	1	8.99849	-0.00272389
				1121.5	0	15.0716	-0.00299149	15.1672	-0.00264505	16.9541	-0.00265911	18.9954	-0.00325631			9.94566	-0.00266648	-0.00265893	-0.00264786	-0.00244151			14.8721	-0.00171236	-0.00170896	-0.00170668	-0.00170435										2776.5	0	9.03528	-0.0027242
				1122	1.3	15.1319	-0.0029913	15.2281	-0.00264499	17.0143	-0.00265891	19.066	-0.00325624			9.98122	-0.00266669	-0.00265911	-0.00264765	-0.00244175			14.9078	-0.00171254	-0.00170897	-0.00170656	-0.00170425										2777	1	9.07082	-0.002724
				1122.5	0	15.1924	-0.00299137	15.2883	-0.0026449	17.0751	-0.00265895	19.1467	-0.00325629			10.0169	-0.00266683	-0.00265937	-0.00264784	-0.00244172			14.9439	-0.00171272	-0.00170861	-0.00170641	-0.0017041										2777.5	0	9.10722	-0.00272365
				1123	1.3	15.253	-0.00299145	15.3492	-0.00264502	17.1353	-0.00265907	19.2269	-0.00325613			10.0531	-0.00266705	-0.00265952	-0.00264823	-0.00244153			14.9798	-0.00171262	-0.00170859	-0.0017063	-0.0017042										2778	1	9.14289	-0.00272344
				1123.5	0	15.3136	-0.00299123	15.4097	-0.00264508	17.1956	-0.00265898	19.2999	-0.00325625			10.089	-0.00266681	-0.00265934	-0.00264854	-0.00244142			15.0171	-0.00171229	-0.00170915	-0.00170631	-0.00170432										2778.5	0	9.1794	-0.00272362
				1124	1.3	15.3741	-0.00299129	15.4709	-0.00264495	17.2565	-0.00265899	19.3824	-0.00325635			10.1244	-0.00266656	-0.002659	-0.00264852	-0.00244126			15.0525	-0.00171227	-0.00170863	-0.00170647	-0.00170445										2779	1	9.21502	-0.00272391
				1124.5	0	15.4347	-0.00299139	15.5317	-0.00264503	17.3172	-0.00265914	19.465	-0.00325627			10.1601	-0.00266642	-0.00265879	-0.00264822	-0.00244144			15.0881	-0.00171236	-0.00170922	-0.00170669	-0.00170444										2779.5	0	9.25071	-0.00272408
				1125	1.3	15.4951	-0.00299127	15.5914	-0.00264513	17.3779	-0.00265908	19.5497	-0.00325631			10.1959	-0.00266665	-0.00265891	-0.00264794	-0.00244149			15.123	-0.00171243	-0.00170868	-0.00170668	-0.00170435										2780	1	9.28706	-0.00272385
				1125.5	0	15.5555	-0.00299123	15.6523	-0.00264506	17.4393	-0.00265894	19.6326	-0.00325629			10.2316	-0.00266681	-0.00265915	-0.00264765	-0.00244172			15.1582	-0.00171256	-0.0017091	-0.00170643	-0.00170419										2780.5	0	9.32355	-0.00272364
				1126	1.3	15.6162	-0.0029914	15.7126	-0.00264502	17.5005	-0.00265911	19.7153	-0.00325624			10.2672	-0.00266712	-0.00265939	-0.00264768	-0.00244164			15.194	-0.00171269	-0.00170891	-0.00170626	-0.00170415										2781	0	9.35921	-0.00272341
				1126.5	0	15.6767	-0.00299136	15.7733	-0.0026451	17.5607	-0.00265915	19.8001	-0.00325632			10.3023	-0.00266727	-0.00265972	-0.00264797	-0.00244151			15.2298	-0.00171258	-0.00170876	-0.00170614	-0.00170423										2995	0	9.39545	-0.00272354
				1127	1.3	15.7372	-0.00299126	15.8342	-0.0026451	17.6222	-0.00265899	19.8831	-0.00325627			10.338	-0.00266701	-0.00265937	-0.00264843	-0.00244149			15.266	-0.00171236	-0.00170866	-0.00170632	-0.00170435										2995	1	9.4313	-0.00272375
				1127.5	0	15.7974	-0.00299149	15.895	-0.00264493	17.683	-0.00265904	19.9662	-0.0032563			10.3735	-0.00266668	-0.00265918	-0.00264825	-0.00244127			15.3018	-0.00171219	-0.0017086	-0.00170652	-0.00170446										2995.5	0	9.4677	-0.00272402
				1128	1.3	15.8606	-0.00299142	15.9594	-0.00264501	17.7467	-0.00265911	20.0519	-0.00325627			10.4095	-0.00266636	-0.00265874	-0.00264805	-0.00244126			15.3375	-0.00171231	-0.001709	-0.00170676	-0.00170438										2996	1	9.50361	-0.0027239
				1128.5	0	15.9211	-0.00299124	16.0201	-0.00264509	17.8069	-0.00265897	20.1296	-0.00325639			10.4454	-0.00266658	-0.00265888	-0.00264776	-0.0024414			15.3732	-0.00171244	-0.00170909	-0.00170674	-0.00170434										2996.5	0	9.53999	-0.00272375
				1129	1.3	15.9813	-0.00299143	16.0808	-0.002645	17.8672	-0.002659	20.1993	-0.00325631			10.4809	-0.00266687	-0.00265919	-0.00264763	-0.00244151			15.409	-0.00171255	-0.00170903	-0.00170633	-0.00170417										2997	1	9.57575	-0.00272337
				1129.5	0	16.0419	-0.00299144	16.1418	-0.00264493	17.9278	-0.00265914	20.2775	-0.00325626			10.5168	-0.00266724	-0.0026595	-0.00264782	-0.00244163			15.4447	-0.00171256	-0.00170863	-0.00170642	-0.00170408										2997.5	0	9.61204	-0.00272358
				1130	1.3	16.1022	-0.00299134	16.2026	-0.00264505	17.9887	-0.00265895	20.3472	-0.0032563			10.5523	-0.00266736	-0.00265968	-0.00264817	-0.0024416			15.4819	-0.00171242	-0.00170899	-0.0017067	-0.00170428										2998	1	9.64774	-0.00272393
				1130.5	0	16.163	-0.00299143	16.2637	-0.00264496	18.0488	-0.00265904	20.4253	-0.00325622			10.5879	-0.00266698	-0.00265942	-0.00264835	-0.00244147			15.5174	-0.00171226	-0.00170919	-0.00170635	-0.00170429										2998.5	0	9.68473	-0.0027243
				1131	1.3	16.2235	-0.00299143	16.3247	-0.00264492	18.1095	-0.00265908	20.4953	-0.00325624			10.6239	-0.00266663	-0.00265898	-0.00264822	-0.00244133			15.5526	-0.0017122	-0.00170882	-0.00170653	-0.00170442										2999	1	9.7198	-0.00272403
				1131.5	0	16.284	-0.00299133	16.385	-0.00264497	18.1698	-0.00265891	20.5651	-0.00325628			10.6596	-0.00266639	-0.00265876	-0.00264802	-0.00244117			15.5887	-0.00171236	-0.00170909	-0.00170613	-0.0017045										2999.5	0	9.75553	-0.00272374
				1132	1.3	16.3443	-0.00299133	16.4461	-0.00264501	18.2306	-0.00265898	20.6435	-0.00325635			10.6957	-0.00266664	-0.00265891	-0.00264789	-0.00244132			15.6247	-0.00171244	-0.0017091	-0.00170619	-0.00170437										3000	1	9.7906	-0.00272344
				1132.5	0	16.4047	-0.00299147	16.5071	-0.00264491	18.2915	-0.00265902	20.7134	-0.00325631			10.7313	-0.00266701	-0.00265919	-0.00264756	-0.00244145			15.6604	-0.00171255	-0.0017086	-0.00170633	-0.00170425										3000.5	0	9.82724	-0.00272348
				1133	1.3	16.4652	-0.00299126	16.5674	-0.00264488	18.3516	-0.00265886	20.7917	-0.00325648			10.7663	-0.00266727	-0.00265947	-0.00264769	-0.00244173			15.6958	-0.00171248	-0.00170901	-0.00170642	-0.00170411										3001	1	9.86283	-0.002724
				1133.5	0	16.5258	-0.0029913	16.6284	-0.00264508	18.413	-0.00265896	20.8626	-0.00325654			10.8016	-0.00266734	-0.00265974	-0.00264792	-0.00244164			15.7314	-0.00171241	-0.00170907	-0.00170655	-0.00170422										3001.5	0	9.89911	-0.00272444
				1134	1.3	16.5862	-0.00299143	16.6893	-0.00264497	18.4734	-0.002659	20.9319	-0.0032564			10.8373	-0.00266699	-0.0026596	-0.00264826	-0.00244151			15.767	-0.00171232	-0.00170864	-0.00170646	-0.00170434										3002	1	9.93472	-0.00272435
				1134.5	0	16.6465	-0.00299123	16.7505	-0.00264493	18.5338	-0.00265885	21.0128	-0.00325638			10.873	-0.00266672	-0.00265917	-0.00264816	-0.00244133			15.8028	-0.00171224	-0.00170866	-0.00170638	-0.00170452										3002.5	0	9.97099	-0.00272383
				1135	1.3	16.707	-0.00299123	16.8116	-0.0026451	18.624	-0.00265902	21.0824	-0.00325633			10.9089	-0.00266641	-0.0026588	-0.00264797	-0.00244117			15.8386	-0.00171239	-0.00170898	-0.0017066	-0.00170461										3003	1	10.0067	-0.00272348
				1135.5	0	16.7678	-0.00299138	16.8727	-0.00264506	18.6959	-0.00265907	21.1617	-0.00325625			10.948	-0.00266701	-0.00265915	-0.0026476	-0.00244167			15.8738	-0.00171253	-0.00170925	-0.00170638	-0.00170441										3003.5	0	10.043	-0.00272368
				1136	1.3	16.8281	-0.00299128	16.9333	-0.00264495	18.775	-0.00265897	21.2323	-0.00325639			10.984	-0.00266731	-0.00265951	-0.00264773	-0.00244175			15.9099	-0.00171267	-0.00170861	-0.00170625	-0.00170436										3004	1	10.0787	-0.00272428
				1136.5	0	16.8883	-0.0029912	16.9941	-0.00264505	18.8465	-0.00265902	21.3132	-0.00325639			11.02	-0.00266711	-0.00265969	-0.00264786	-0.00244164			15.9471	-0.00171249	-0.00170898	-0.0017063	-0.00170414										3004.5	0	10.1152	-0.0027245
				1137	1.3	16.9487	-0.00299143	17.0546	-0.00264506	18.9288	-0.00265885	21.3928	-0.00325649			11.0555	-0.00266677	-0.0026594	-0.00264814	-0.00244153			15.9828	-0.00171238	-0.00170869	-0.00170648	-0.00170423										3005	1	10.1507	-0.00272408
				1137.5	0	17.009	-0.00299134	17.115	-0.00264501	18.9994	-0.0026589	21.4624	-0.0032565			11.0914	-0.00266646	-0.00265901	-0.00264811	-0.00244139			16.0185	-0.00171219	-0.00170902	-0.00170652	-0.00170438										3005.5	0	10.1875	-0.00272379
				1138	1.3	17.0694	-0.00299121	17.1759	-0.0026451	19.0699	-0.002659	21.5321	-0.00325647			11.1277	-0.00266648	-0.00265872	-0.00264795	-0.00244131			16.0541	-0.00171233	-0.00170869	-0.00170642	-0.00170452										3006	1	10.223	-0.00272344
				1138.5	0	17.1296	-0.00299147	17.2366	-0.00264516	19.1428	-0.00265883	21.6158	-0.00325637			11.1631	-0.00266679	-0.00265886	-0.00264775	-0.00244124			16.0898	-0.00171256	-0.00170863	-0.00170657	-0.00170464										3006.5	0	10.2596	-0.00272365
				1139	1.3	17.1904	-0.00299136	17.2976	-0.00264496	19.217	-0.00265895	21.6983	-0.00325642			11.1983	-0.00266705	-0.00265911	-0.00264757	-0.00244139			16.1254	-0.00171275	-0.00170891	-0.00170682	-0.00170446										3007	1	10.2956	-0.00272405
				1139.5	0	17.251	-0.00299125	17.3582	-0.00264503	19.2888	-0.00265903	21.7831	-0.00325639			11.2339	-0.00266734	-0.00265944	-0.00264769	-0.00244144			16.1611	-0.00171265	-0.00170913	-0.00170671	-0.00170432										3007.5	0	10.3318	-0.00272436
				1140	1.3	17.3115	-0.00299138	17.4186	-0.00264514	19.3597	-0.00265893	21.8655	-0.0032564			11.2691	-0.00266727	-0.00265978	-0.00264791	-0.00244157			16.1971	-0.00171249	-0.00170866	-0.00170649	-0.0017041										3008	1	10.3674	-0.00272391
				1140.5	0	17.372	-0.00299142	17.4798	-0.00264492	19.433	-0.00265905	21.9474	-0.00325642			11.3044	-0.00266696	-0.00265959	-0.00264816	-0.00244167			16.2329	-0.00171236	-0.00170885	-0.00170642	-0.00170418										3008.5	0	10.4041	-0.00272368
				1141	1.3	17.4323	-0.00299135	17.5412	-0.00264501	19.5057	-0.00265904	22.0348	-0.00325628			11.3403	-0.0026666	-0.00265918	-0.00264803	-0.00244146			16.2684	-0.00171224	-0.00170913	-0.0017062	-0.00170433										3009	1	10.4396	-0.00272345
				1141.5	0	17.4932	-0.0029914	17.6019	-0.00264506	19.5768	-0.00265899	22.1069	-0.00325634			11.3768	-0.00266636	-0.00265886	-0.00264786	-0.00244134			16.3044	-0.00171237	-0.00170912	-0.00170672	-0.00170448										3009.5	0	10.4761	-0.00272362
				1142	1.3	17.5537	-0.00299152	17.6626	-0.00264491	19.65	-0.00265907	22.1782	-0.0032564			11.4122	-0.00266665	-0.00265872	-0.00264774	-0.0024412			16.3403	-0.00171264	-0.00170869	-0.0017065	-0.0017046										3010	1	10.5116	-0.00272386
				1142.5	0	17.6139	-0.00299127	17.7227	-0.00264494	19.7225	-0.00265906	22.2505	-0.00325641			11.4482	-0.0026671	-0.00265908	-0.00264756	-0.00244112			16.376	-0.00171283	-0.00170861	-0.00170619	-0.00170454										3010.5	0	10.5483	-0.00272415
				1143	1.3	17.6744	-0.00299133	17.7838	-0.00264506	19.7942	-0.00265903	22.3234	-0.0032564			11.4838	-0.00266733	-0.0026595	-0.00264768	-0.00244131			16.4131	-0.00171263	-0.00170922	-0.0017067	-0.00170423										3011	1	10.5838	-0.00272389
				1143.5	0	17.7375	-0.00299142	17.8474	-0.00264502	19.8819	-0.00265886	22.409	-0.0032566			11.5198	-0.00266713	-0.00265971	-0.00264777	-0.0024414			16.4491	-0.0017124	-0.00170879	-0.00170625	-0.0017041										3011.5	0	10.6204	-0.00272372
				1144	1.3	17.7977	-0.00299123	17.9084	-0.00264491	19.9608	-0.00265903	22.4788	-0.00325665			11.5554	-0.00266674	-0.00265942	-0.00264791	-0.00244152			16.4844	-0.00171227	-0.00170898	-0.00170628	-0.00170424										3012	1	10.6553	-0.00272339
				1144.5	0	17.858	-0.00299121	17.9688	-0.00264488	20.0227	-0.00265894	22.5479	-0.00325656			11.5909	-0.00266652	-0.00265899	-0.00264812	-0.0024415			16.5197	-0.00171231	-0.00170867	-0.00170616	-0.00170438										3012.5	0	10.6912	-0.00272364
				1145	1.3	17.9184	-0.00299137	18.0295	-0.00264508	20.0928	-0.00265884	22.6258	-0.00325652			11.6266	-0.00266639	-0.0026587	-0.00264793	-0.00244139			16.5557	-0.0017125	-0.00170886	-0.00170637	-0.00170454										3013	1	10.7269	-0.0027239
				1145.5	0	17.9789	-0.00299123	18.0903	-0.002645	20.1627	-0.0026589	22.6956	-0.00325657			11.662	-0.00266658	-0.00265894	-0.00264789	-0.00244135			16.5915	-0.00171277	-0.00170907	-0.00170654	-0.00170459										3013.5	0	10.7632	-0.00272425
				1146	1.3	18.0393	-0.00299122	18.1511	-0.00264493	20.3481	-0.00265886	22.7649	-0.00325653			11.6975	-0.00266691	-0.00265923	-0.00264759	-0.00244111			16.6268	-0.00171286	-0.00170911	-0.00170672	-0.00170445										3014	1	10.799	-0.00272406
				1146.5	0	18.1	-0.00299142	18.2119	-0.00264506	20.4083	-0.002659	22.8432	-0.00325636			11.7335	-0.00266713	-0.00265957	-0.00264761	-0.00244115			16.6624	-0.00171271	-0.00170864	-0.00170621	-0.00170431										3014.5	0	10.8358	-0.00272377
				1147	1.3	18.1601	-0.00299131	18.272	-0.00264507	20.4691	-0.00265888	22.9128	-0.00325647			11.7691	-0.00266696	-0.00265976	-0.0026478	-0.00244131			16.6982	-0.00171251	-0.00170901	-0.0017063	-0.00170415										3015	1	10.8715	-0.00272335
				1147.5	0	18.2205	-0.00299115	18.3322	-0.00264497	20.5292	-0.00265891	22.9821	-0.00325644			11.8046	-0.00266673	-0.00265969	-0.00264805	-0.00244143			16.7338	-0.00171231	-0.00170901	-0.00170654	-0.00170425										3015.5	0	10.908	-0.00272357
				1148	1.3	18.2811	-0.00299146	18.3926	-0.00264504	20.5906	-0.00265903	23.0622	-0.00325644			11.8402	-0.00266649	-0.00265918	-0.00264814	-0.00244161			16.7696	-0.00171225	-0.00170865	-0.0017066	-0.00170439										3016	1	10.9437	-0.00272406
				1148.5	0	18.3414	-0.00299132	18.4534	-0.00264512	20.6506	-0.00265892	23.1318	-0.00325652			11.8754	-0.00266641	-0.00265875	-0.00264792	-0.0024414			16.8057	-0.00171246	-0.00170888	-0.00170638	-0.00170453										3016.5	0	10.9803	-0.0027245
				1149	1.3	18.4017	-0.00299125	18.5137	-0.00264493	20.7109	-0.00265883	23.2122	-0.00325661			11.9109	-0.00266639	-0.00265885	-0.00264763	-0.00244128			16.841	-0.00171272	-0.00170895	-0.00170642	-0.00170474										3017	1	11.0159	-0.00272413
				1149.5	0	18.4618	-0.00299143	18.5744	-0.00264502	20.7719	-0.00265905	23.2824	-0.00325657			11.9465	-0.00266669	-0.00265911	-0.00264748	-0.0024411			16.878	-0.0017128	-0.0017088	-0.00170648	-0.00170447										3017.5	0	11.053	-0.00272374
				1150	1.3	18.5222	-0.00299136	18.6351	-0.00264511	20.832	-0.00265892	23.3628	-0.00325666			11.9856	-0.00266703	-0.00265974	-0.00264788	-0.00244161			16.9135	-0.00171263	-0.00170865	-0.00170667	-0.0017043										3018	1	11.0882	-0.00272346
				1150.5	0	18.5825	-0.0029913	18.6952	-0.00264492	20.8936	-0.00265881	23.433	-0.00325654			12.0212	-0.00266675	-0.00265944	-0.00264808	-0.00244178			16.9487	-0.00171245	-0.00170908	-0.00170632	-0.00170416										3018.5	0	11.1245	-0.00272373
				1151	1.3	18.6428	-0.00299143	18.7556	-0.00264495	20.9537	-0.00265907	23.5123	-0.00325653			12.0573	-0.00266653	-0.0026591	-0.00264811	-0.00244149			16.9843	-0.00171231	-0.00170864	-0.00170643	-0.00170422										3019	1	11.1601	-0.0027242
				1151.5	0	18.7031	-0.00299146	18.8165	-0.00264505	21.0142	-0.00265894	23.5824	-0.00325649			12.0924	-0.00266635	-0.0026588	-0.00264791	-0.00244131			17.0205	-0.00171232	-0.00170889	-0.00170653	-0.00170434										3019.5	0	11.1965	-0.00272459
				1152	1.3	18.7636	-0.00299134	18.8771	-0.00264493	21.0746	-0.00265888	23.6622	-0.00325647			12.1273	-0.00266638	-0.00265877	-0.00264767	-0.00244108			17.0558	-0.00171248	-0.00170921	-0.00170639	-0.00170458										3020	1	11.2321	-0.00272434
				1152.5	0	18.824	-0.00299144	18.9375	-0.0026449	21.1741	-0.00265899	23.7318	-0.00325655			12.1632	-0.00266668	-0.00265893	-0.00264757	-0.00244114			17.0919	-0.00171277	-0.00170872	-0.00170616	-0.00170467										3020.5	0	11.2688	-0.00272395
				1153	1.3	18.8844	-0.00299134	18.9982	-0.00264505	21.2462	-0.00265903	23.8135	-0.00325661			12.199	-0.00266696	-0.00265924	-0.0026477	-0.0024415			17.1273	-0.00171277	-0.00170889	-0.00170619	-0.00170452										3021	1	11.3045	-0.00272341
				1153.5	0	18.9448	-0.0029913	19.0592	-0.00264503	21.3295	-0.0026589	23.8937	-0.0032566			12.2349	-0.00266695	-0.00265965	-0.00264793	-0.0024417			17.1627	-0.00171267	-0.00170905	-0.0017064	-0.00170432										3021.5	0	11.341	-0.00272382
				1154	1.3	19.0053	-0.00299144	19.1195	-0.0026449	21.4135	-0.00265892	23.9652	-0.00325658			12.2704	-0.00266677	-0.00265958	-0.00264817	-0.00244173			17.1985	-0.00171244	-0.00170899	-0.00170642	-0.00170417										3022	1	11.3762	-0.00272424
				1154.5	0	19.0657	-0.0029913	19.1806	-0.00264505	21.4959	-0.0026591	24.0497	-0.00325654			12.306	-0.00266653	-0.00265911	-0.00264812	-0.00244144			17.2342	-0.00171229	-0.00170872	-0.00170645	-0.0017042										3022.5	0	11.4125	-0.00272425
				1155	1.3	19.126	-0.00299125	19.2438	-0.00264506	21.5762	-0.00265903	24.1317	-0.00325662			12.3418	-0.00266645	-0.00265877	-0.00264789	-0.00244128			17.2698	-0.00171231	-0.00170889	-0.00170633	-0.00170432										3023	1	11.4482	-0.00272392
				1155.5	0	19.1862	-0.00299134	19.3132	-0.00264496	21.6498	-0.00265908	24.2139	-0.00325661			12.3771	-0.00266636	-0.00265874	-0.00264755	-0.00244103			17.3057	-0.00171254	-0.00170891	-0.00170666	-0.00170443										3023.5	0	11.4845	-0.00272368
				1156	1.3	19.2465	-0.00299126	19.38	-0.00264493	21.7225	-0.00265903	24.2975	-0.00325658			12.4131	-0.0026666	-0.00265905	-0.00264754	-0.00244118			17.3427	-0.00171288	-0.00170891	-0.00170618	-0.00170473										3024	1	11.52	-0.00272347
				1156.5	0	19.3067	-0.00299119	19.4514	-0.00264506	21.7942	-0.002659	24.3806	-0.00325669			12.4491	-0.00266684	-0.00265926	-0.00264769	-0.00244153			17.3783	-0.00171279	-0.00170865	-0.00170649	-0.00170457										3024.5	0	11.5558	-0.00272383
				1157	1.3	19.3673	-0.00299134	19.5114	-0.00264499	21.8666	-0.00265906	24.4611	-0.0032566			12.4847	-0.00266688	-0.00265962	-0.00264791	-0.00244186			17.4133	-0.00171266	-0.00170892	-0.00170676	-0.00170439										3025	1	11.5912	-0.00272401
				1157.5	0	19.4276	-0.00299136	19.5715	-0.00264508	21.9388	-0.00265904	24.5335	-0.00325657			12.5209	-0.00266673	-0.00265881	-0.00264829	-0.0024417			17.4491	-0.00171249	-0.00170902	-0.00170647	-0.00170414										3025.5	0	11.6274	-0.00272414
				1158	1.3	19.4881	-0.00299118	19.6422	-0.00264508	22.01	-0.00265904	24.6167	-0.0032567			12.5564	-0.00266655	-0.00265898	-0.00264815	-0.0024414			17.4851	-0.00171225	-0.00170866	-0.00170647	-0.0017042										3026	0	11.6633	-0.00272397
				1158.5	0	19.5485	-0.00299143	19.7135	-0.00264501	22.0896	-0.002659	24.6997	-0.00325655			12.5915	-0.00266628	-0.00265949	-0.00264789	-0.00244117			17.521	-0.00171237	-0.00170908	-0.00170639	-0.00170432										3359.5	0	11.7	-0.00272373
				1159	1.3	19.6115	-0.0029914	19.7982	-0.00264501	22.1748	-0.00265902	24.7858	-0.00325669			12.6275	-0.00266638	-0.00265893	-0.00264754	-0.00244102			17.5566	-0.00171258	-0.001709	-0.00170655	-0.00170452										3360	1	11.7359	-0.00272346
				1159.5	0	19.6721	-0.00299126	19.8768	-0.00264489	22.2438	-0.00265888	24.8634	-0.0032567			12.663	-0.00266657	-0.00265882	-0.0026476	-0.00244111			17.5919	-0.0017128	-0.00170868	-0.00170675	-0.00170474										3360.5	0	11.772	-0.00272367
				1160	1.3	19.7327	-0.00299132	19.9484	-0.002645	22.3134	-0.00265888	24.9414	-0.00325678			12.699	-0.00266678	-0.0026592	-0.00264776	-0.00244153			17.6273	-0.0017128	-0.00170885	-0.00170674	-0.00170466										3361	1	11.8076	-0.00272394
				1160.5	0	19.7932	-0.00299143	20.0094	-0.00264501	22.3919	-0.00265901	25.0118	-0.00325677			12.7348	-0.00266688	-0.00265915	-0.00264794	-0.00244184			17.6629	-0.00171264	-0.00170896	-0.00170653	-0.00170443										3361.5	0	11.8438	-0.00272418
				1161	1.3	19.8538	-0.00299143	20.0707	-0.00264513	22.4615	-0.00265891	25.0809	-0.00325667			12.7705	-0.00266676	-0.00265873	-0.00264828	-0.00244178			17.6986	-0.00171248	-0.00170921	-0.00170625	-0.00170418										3362	1	11.8794	-0.00272398
				1161.5	0	19.9139	-0.0029913	20.1314	-0.00264495	22.5304	-0.00265888	25.1583	-0.0032567			12.8061	-0.00266661	-0.00265872	-0.00264816	-0.00244144			17.7346	-0.00171227	-0.00170878	-0.0017062	-0.00170412										3362.5	0	11.9158	-0.0027239
				1162	1.3	19.9744	-0.00299142	20.2016	-0.00264504	22.6089	-0.00265895	25.2289	-0.00325675			12.8419	-0.00266631	-0.00265888	-0.0026479	-0.0024412			17.7705	-0.00171233	-0.00170869	-0.00170637	-0.00170427										3363	1	11.9517	-0.00272343
				1162.5	0	20.0348	-0.00299139	20.2743	-0.00264493	22.6789	-0.00265887	25.2987	-0.00325674			12.8774	-0.00266644	-0.00265927	-0.00264752	-0.00244098			17.8071	-0.00171265	-0.00170862	-0.00170665	-0.00170451										3363.5	0	11.988	-0.00272358
				1163	1.3	20.0952	-0.00299123	20.3696	-0.00264491	22.7573	-0.00265903	25.3761	-0.00325669			12.9135	-0.00266659	-0.00265926	-0.00264752	-0.00244119			17.8423	-0.0017128	-0.00170897	-0.00170676	-0.00170473										3364	1	12.0229	-0.0027239
				1163.5	0	20.1555	-0.00299134	20.4557	-0.00264505	22.8283	-0.00265887	25.446	-0.00325673			12.9498	-0.0026669	-0.0026588	-0.00264781	-0.00244157			17.8773	-0.00171285	-0.00170867	-0.00170658	-0.00170468										3364.5	0	12.0593	-0.00272424
				1164	1.3	20.2162	-0.00299128	20.5159	-0.00264499	22.8993	-0.00265885	25.5159	-0.00325662			12.9851	-0.00266699	-0.00265873	-0.00264802	-0.00244185			17.9129	-0.00171263	-0.00170897	-0.0017064	-0.00170453										3365	1	12.095	-0.00272413
				1164.5	0	20.2765	-0.00299123	20.5767	-0.00264506	22.9776	-0.00265895	25.596	-0.00325662			13.023	-0.00266657	-0.00265961	-0.00264804	-0.00244133			17.9487	-0.00171243	-0.001709	-0.00170614	-0.00170424										3365.5	0	12.1311	-0.00272369
				1165	1.3	20.3369	-0.00299132	20.6579	-0.00264494	23.0471	-0.00265887	25.6656	-0.00325666			13.0581	-0.00266632	-0.00265891	-0.00264775	-0.00244098			17.9843	-0.00171232	-0.00170905	-0.00170622	-0.00170413										3366	1	12.1668	-0.00272355
				1165.5	0	20.3976	-0.00299126	20.7545	-0.00264506	23.1259	-0.00265911	25.7459	-0.00325661			13.0938	-0.00266635	-0.00265887	-0.00264748	-0.00244089			18.0206	-0.00171228	-0.0017087	-0.00170636	-0.00170429										3366.5	0	12.2038	-0.00272377
				1166	1.3	20.4578	-0.0029912	20.8335	-0.00264495	23.1972	-0.00265892	25.8159	-0.00325672			13.1294	-0.00266652	-0.00265864	-0.00264768	-0.00244117			18.0563	-0.00171251	-0.00170887	-0.00170652	-0.00170438										3367	1	12.2395	-0.00272416
				1166.5	0	20.5182	-0.00299134	20.8938	-0.00264509	23.2781	-0.00265908	25.8963	-0.0032568			13.1649	-0.00266681	-0.002659	-0.00264793	-0.00244159			18.0924	-0.00171279	-0.00170883	-0.0017067	-0.00170457										3367.5	0	12.2758	-0.00272424
				1167	1.3	20.5783	-0.00299135	20.9545	-0.00264507	23.3487	-0.00265899	25.9663	-0.00325678			13.2006	-0.00266706	-0.00265872	-0.00264829	-0.00244188			18.1279	-0.00171271	-0.00170921	-0.00170672	-0.00170472										3368	1	12.3117	-0.00272394
				1167.5	0	20.6385	-0.00299117	21.0282	-0.002645	23.4277	-0.00265909	26.0481	-0.00325671			13.2363	-0.00266702	-0.00265872	-0.00264838	-0.00244162			18.1637	-0.00171253	-0.00170872	-0.00170645	-0.00170459										3368.5	0	12.3482	-0.00272353
				1168	1.3	20.6991	-0.00299142	21.0904	-0.0026449	23.4977	-0.0026591	26.1297	-0.00325666			13.2719	-0.00266675	-0.00265889	-0.00264804	-0.00244134			18.1996	-0.00171233	-0.00170861	-0.00170622	-0.00170436										3369	1	12.3838	-0.00272371
				1168.5	0	20.7594	-0.00299135	21.1592	-0.00264492	23.5792	-0.00265901	26.1998	-0.00325658			13.3077	-0.00266632	-0.00265877	-0.00264762	-0.00244097			18.2355	-0.00171227	-0.00170893	-0.00170617	-0.00170417										3369.5	0	12.4211	-0.00272405
				1169	1.3	20.8198	-0.00299119	21.2263	-0.00264496	23.6592	-0.00265882	26.2802	-0.00325666			13.3434	-0.00266629	-0.00265885	-0.00264753	-0.00244101			18.2732	-0.00171255	-0.00170911	-0.00170639	-0.0017043										3370	1	12.4569	-0.00272451
				1169.5	0	20.8803	-0.00299144	21.3003	-0.00264493	23.7326	-0.00265898	26.3632	-0.00325685			13.3798	-0.00266665	-0.00265882	-0.0026477	-0.00244137			18.3083	-0.00171265	-0.00170868	-0.00170661	-0.00170446										3370.5	0	12.4928	-0.00272443
				1170	1.3	20.941	-0.00299139	21.3681	-0.00264488	23.8153	-0.00265888	26.4471	-0.00325673			13.4158	-0.0026671	-0.00265879	-0.00264798	-0.00244175			18.3439	-0.00171268	-0.00170886	-0.00170662	-0.00170471										3371	1	12.5285	-0.00272383
				1170.5	0	21.0009	-0.0029913	21.4285	-0.00264508	23.8977	-0.00265907	26.5282	-0.0032567			13.4511	-0.00266729	-0.00265871	-0.00264842	-0.00244173			18.3795	-0.0017125	-0.00170895	-0.00170659	-0.00170468										3371.5	0	12.5648	-0.00272356
				1171	1.3	21.0617	-0.0029914	21.4892	-0.002645	23.9822	-0.00265901	26.6003	-0.00325691			13.486	-0.00266717	-0.00265897	-0.0026484	-0.00244143			18.4148	-0.00171242	-0.0017086	-0.00170635	-0.00170449										3372	1	12.6004	-0.00272386
				1171.5	0	21.1223	-0.00299144	21.5503	-0.00264495	24.0643	-0.00265889	26.6832	-0.00325667			13.5215	-0.0026669	-0.0026587	-0.00264808	-0.002441			18.4502	-0.00171237	-0.00170926	-0.00170656	-0.00170421										3372.5	0	12.6374	-0.00272429
				1172	1.3	21.1828	-0.00299129	21.6108	-0.0026451	24.1477	-0.00265903	26.7664	-0.00325677			13.5575	-0.00266637	-0.00265907	-0.00264766	-0.00244092			18.4856	-0.00171221	-0.00170864	-0.00170633	-0.00170409										3373	1	12.6733	-0.00272463
				1172.5	0	21.2433	-0.00299131	21.6716	-0.00264502	24.2313	-0.0026591	26.8489	-0.00325687			13.5933	-0.00266628	-0.00265866	-0.00264754	-0.00244091			18.5215	-0.00171237	-0.00170907	-0.00170611	-0.00170433										3373.5	0	12.7096	-0.00272436
				1173	1.3	21.3035	-0.00299141	21.7328	-0.00264498	24.3147	-0.00265891	26.9334	-0.00325664			13.6285	-0.00266656	-0.00265897	-0.00264781	-0.00244114			18.5569	-0.00171246	-0.00170889	-0.00170615	-0.00170446										3374	1	12.7454	-0.00272408
				1173.5	0	21.3642	-0.00299124	21.7938	-0.00264509	24.3988	-0.00265891	27.0164	-0.00325687			13.665	-0.002667	-0.00265868	-0.00264821	-0.0024414			18.5928	-0.00171261	-0.00170864	-0.00170658	-0.00170474										3374.5	0	12.782	-0.00272386
				1174	1.3	21.4244	-0.0029913	21.8547	-0.0026451	24.4816	-0.00265908	27.1	-0.00325679			13.7001	-0.00266737	-0.00265909	-0.00264846	-0.00244174			18.6289	-0.0017126	-0.0017087	-0.00170612	-0.00170467										3375	1	12.8178	-0.00272361
				1174.5	0	21.4877	-0.00299139	21.9182	-0.00264505	24.5681	-0.00265897	27.1859	-0.00325664			13.7357	-0.0026673	-0.00265895	-0.00264829	-0.00244183			18.6647	-0.00171247	-0.00170883	-0.00170645	-0.00170459										3375.5	0	12.8545	-0.00272383
				1175	1.3	21.5481	-0.00299128	21.9791	-0.00264501	24.6457	-0.00265887	27.2629	-0.00325672			13.7718	-0.0026668	-0.00265869	-0.00264788	-0.0024414			18.7004	-0.00171234	-0.001709	-0.00170631	-0.00170437										3376	1	12.89	-0.00272407
				1175.5	0	21.6085	-0.0029912	22.0613	-0.00264493	24.7238	-0.00265904	27.3321	-0.00325682			13.8071	-0.00266647	-0.00265896	-0.00264763	-0.00244108			18.7387	-0.00171237	-0.00170909	-0.00170614	-0.00170417										3376.5	0	12.9259	-0.00272426
				1176	1.3	21.6688	-0.00299136	22.1295	-0.00264499	24.7943	-0.00265892	27.4097	-0.00325688			13.8425	-0.00266631	-0.00265946	-0.00264745	-0.00244086			18.7741	-0.0017125	-0.00170892	-0.0017063	-0.00170431										3377	1	12.9609	-0.00272402
				1176.5	0	21.7293	-0.00299132	22.1956	-0.00264505	24.864	-0.00265886	27.4788	-0.00325682			13.8784	-0.00266659	-0.00265894	-0.00264772	-0.00244094			18.8092	-0.00171255	-0.00170871	-0.00170639	-0.00170453										3377.5	0	12.9969	-0.00272385
				1177	1.3	21.7894	-0.00299128	22.271	-0.0026449	24.9422	-0.00265906	27.548	-0.00325684			13.9143	-0.002667	-0.00265866	-0.00264806	-0.00244138			18.8444	-0.0017126	-0.00170863	-0.00170647	-0.00170474										3378	1	13.0326	-0.00272357
[truncated: 156,865 more rows]
