# Supplementary material for: A flexible artificial chemosensory neuronal synapse based on chemoreceptive ionogel-gated electrochemical transistor
Source: Nat Commun. 2023 Feb 14;14:821. doi: 10.1038/s41467-023-36480-6 (PMC9929093; doi:10.1038/s41467-023-36480-6)
Supplement: Supplementary file 3 — Source Data [file 41467_2023_36480_MOESM3_ESM.zip › Data (excel format)_(3rd revision)/supporting figures data.xlsx]

## Sheet: Fig. S1
		Fig. S1 (b)
		Vg (V)	Drain Current, Id (A)
			90 wt.%	60 wt.%	40 wt.%
		-1	-0.00786337	-0.00758125	-0.00704388
		-0.99	-0.0078637	-0.00758409	-0.00704703
		-0.98	-0.00786431	-0.00759248	-0.00704984
		-0.97	-0.00786486	-0.00759289	-0.00705207
		-0.96	-0.00786534	-0.00759298	-0.00706329
		-0.95	-0.0078656	-0.00759279	-0.00706434
		-0.94	-0.00786597	-0.00759232	-0.00706519
		-0.93	-0.00786621	-0.00759191	-0.00706581
		-0.92	-0.00786647	-0.00759127	-0.0070662
		-0.91	-0.00786668	-0.00759066	-0.00706653
		-0.9	-0.00786683	-0.00758996	-0.00706679
		-0.89	-0.00786701	-0.00758924	-0.00706679
		-0.88	-0.00786708	-0.00758848	-0.00706683
		-0.87	-0.00786715	-0.00758765	-0.00706675
		-0.86	-0.0078673	-0.00758695	-0.00706653
		-0.85	-0.00786734	-0.00758626	-0.00706623
		-0.84	-0.00786742	-0.0075854	-0.0070659
		-0.83	-0.00786732	-0.00758466	-0.00706531
		-0.82	-0.00786743	-0.0075839	-0.00706484
		-0.81	-0.0078674	-0.00758304	-0.00706424
		-0.8	-0.00786745	-0.00758226	-0.0070637
		-0.79	-0.00786736	-0.00758141	-0.007063
		-0.78	-0.00786737	-0.00758058	-0.0070624
		-0.77	-0.00786722	-0.00757983	-0.00706158
		-0.76	-0.00786707	-0.00757895	-0.00706086
		-0.75	-0.00786706	-0.007578	-0.00706003
		-0.74	-0.00786697	-0.0075771	-0.00705919
		-0.73	-0.00786688	-0.00757613	-0.00705829
		-0.72	-0.0078667	-0.00757509	-0.00705752
		-0.71	-0.00786657	-0.00757413	-0.00705657
		-0.7	-0.00786641	-0.00757312	-0.00705566
		-0.69	-0.0078662	-0.00757202	-0.00705461
		-0.68	-0.00786596	-0.00757088	-0.00705365
		-0.67	-0.00786574	-0.00756985	-0.00705267
		-0.66	-0.00786545	-0.00756859	-0.00705161
		-0.65	-0.00786525	-0.00756744	-0.00705049
		-0.64	-0.00786496	-0.00756614	-0.00704939
		-0.63	-0.00786472	-0.00756482	-0.00704825
		-0.62	-0.00786442	-0.00756354	-0.00704754
		-0.61	-0.00786409	-0.00756222	-0.0070466
		-0.6	-0.00786372	-0.00756081	-0.00704578
		-0.59	-0.00786343	-0.00755935	-0.00704479
		-0.58	-0.00786294	-0.00755787	-0.00704384
		-0.57	-0.00786261	-0.00755674	-0.00704281
		-0.56	-0.00786211	-0.0075557	-0.0070418
		-0.55	-0.00786168	-0.0075545	-0.00704076
		-0.54	-0.00786128	-0.0075532	-0.00703972
		-0.53	-0.00786079	-0.00755195	-0.00703859
		-0.52	-0.00786023	-0.00755064	-0.00703751
		-0.51	-0.00785977	-0.00754922	-0.00703634
		-0.5	-0.0078591	-0.00754777	-0.00703515
		-0.49	-0.00785859	-0.0075463	-0.00703403
		-0.48	-0.00785797	-0.00754482	-0.00703271
		-0.47	-0.0078574	-0.00754325	-0.00703157
		-0.46	-0.00785664	-0.00754173	-0.00703029
		-0.45	-0.00785599	-0.00754008	-0.00702897
		-0.44	-0.00785522	-0.00753839	-0.0070277
		-0.43	-0.00785449	-0.00753675	-0.0070264
		-0.42	-0.00785378	-0.0075351	-0.00702508
		-0.41	-0.00785305	-0.00753342	-0.00702373
		-0.4	-0.00785216	-0.00753163	-0.00702229
		-0.39	-0.00785135	-0.00752983	-0.00702103
		-0.38	-0.0078505	-0.007528	-0.0070197
		-0.37	-0.00784963	-0.00752619	-0.00701825
		-0.36	-0.00784878	-0.00752426	-0.00701689
		-0.35	-0.00784784	-0.00752247	-0.00701549
		-0.34	-0.0078469	-0.00752052	-0.00701401
		-0.33	-0.00784591	-0.00751857	-0.00701265
		-0.32	-0.00784495	-0.00751659	-0.00701115
		-0.31	-0.00784389	-0.00751473	-0.00700973
		-0.3	-0.00784285	-0.0075126	-0.00700831
		-0.29	-0.00784177	-0.00751076	-0.00700679
		-0.28	-0.00784059	-0.00750878	-0.00700534
		-0.27	-0.00783947	-0.00750674	-0.00700385
		-0.26	-0.0078385	-0.00750467	-0.00700241
		-0.25	-0.00783765	-0.00750259	-0.00700084
		-0.24	-0.00783657	-0.00750049	-0.00699938
		-0.23	-0.00783561	-0.00749849	-0.00699786
		-0.22	-0.00783448	-0.00749641	-0.00699638
		-0.21	-0.00783329	-0.00749431	-0.00699488
		-0.2	-0.00783215	-0.00749222	-0.00699329
		-0.19	-0.0078309	-0.00749009	-0.00699173
		-0.18	-0.00782961	-0.00748794	-0.00699025
		-0.17	-0.00782835	-0.00748577	-0.00698872
		-0.16	-0.00782695	-0.00748364	-0.00698716
		-0.15	-0.00782567	-0.00748158	-0.00698563
		-0.14	-0.00782421	-0.00747938	-0.00698407
		-0.13	-0.00782276	-0.00747716	-0.00698257
		-0.12	-0.00782126	-0.00747488	-0.00698101
		-0.11	-0.00781982	-0.00747275	-0.00697939
		-0.1	-0.00781826	-0.0074705	-0.00697786
		-0.09	-0.00781672	-0.00746819	-0.00697629
		-0.08	-0.00781509	-0.007466	-0.0069748
		-0.07	-0.00781353	-0.00746376	-0.00697319
		-0.06	-0.00781197	-0.00746154	-0.00697159
		-0.05	-0.00781028	-0.00745917	-0.00697002
		-0.04	-0.00780863	-0.00745693	-0.00696843
		-0.03	-0.00780694	-0.0074546	-0.00696679
		-0.02	-0.00780529	-0.00745228	-0.00696518
		-0.01	-0.00780367	-0.00744998	-0.00696366
		0	-0.00780192	-0.00744766	-0.00696194
		0.01	-0.00780023	-0.00744516	-0.00696028
		0.02	-0.00779854	-0.00744287	-0.00695869
		0.03	-0.00779691	-0.0074406	-0.00695704
		0.04	-0.00779524	-0.0074382	-0.00695549
		0.05	-0.00779358	-0.00743581	-0.00695381
		0.06	-0.00779185	-0.00743345	-0.0069521
		0.07	-0.00779019	-0.00743111	-0.00695057
		0.08	-0.00778857	-0.00742873	-0.00694887
		0.09	-0.0077868	-0.00742629	-0.00694722
		0.1	-0.00778527	-0.00742402	-0.0069455
		0.11	-0.00778358	-0.00742159	-0.00694383
		0.12	-0.00778189	-0.00741913	-0.00694207
		0.13	-0.00778033	-0.00741684	-0.00694038
		0.14	-0.00777866	-0.00741446	-0.00693857
		0.15	-0.00777696	-0.00741204	-0.00693691
		0.16	-0.00777533	-0.00740966	-0.00693512
		0.17	-0.00777376	-0.0074072	-0.00693342
		0.18	-0.00777221	-0.00740488	-0.00693157
		0.19	-0.00777063	-0.00740251	-0.00692981
		0.2	-0.00776897	-0.0074001	-0.00692799
		0.21	-0.00776739	-0.00739763	-0.00692621
		0.22	-0.00776576	-0.00739524	-0.0069244
		0.23	-0.00776419	-0.00739292	-0.00692256
		0.24	-0.00776264	-0.00739044	-0.00692073
		0.25	-0.00776105	-0.00738793	-0.00691886
		0.26	-0.00775941	-0.00738548	-0.00691699
		0.27	-0.00775794	-0.0073831	-0.00691504
		0.28	-0.0077564	-0.00738055	-0.00691311
		0.29	-0.00775483	-0.00737804	-0.00691122
		0.3	-0.00775326	-0.00737557	-0.00690923
		0.31	-0.00775163	-0.00737304	-0.0069072
		0.32	-0.00775009	-0.00737051	-0.00690525
		0.33	-0.0077485	-0.00736796	-0.00690316
		0.34	-0.00774698	-0.0073654	-0.00690113
		0.35	-0.00774539	-0.0073628	-0.00689903
		0.36	-0.00774377	-0.00736015	-0.00689689
		0.37	-0.00774212	-0.00735756	-0.0068948
		0.38	-0.00774046	-0.00735492	-0.00689263
		0.39	-0.0077389	-0.00735227	-0.00689049
		0.4	-0.00773726	-0.00734956	-0.00688824
		0.41	-0.00773555	-0.00734678	-0.00688605
		0.42	-0.00773398	-0.00734409	-0.00688376
		0.43	-0.00773228	-0.0073413	-0.00688151
		0.44	-0.00773068	-0.00733845	-0.00687923
		0.45	-0.00772901	-0.00733567	-0.00687688
		0.46	-0.00772737	-0.00733277	-0.00687436
		0.47	-0.00772557	-0.00732997	-0.00687202
		0.48	-0.0077239	-0.00732701	-0.00686947
		0.49	-0.00772226	-0.0073241	-0.00686702
		0.5	-0.00772046	-0.007321	-0.00686448
		0.51	-0.00771873	-0.00731809	-0.00686187
		0.52	-0.00771697	-0.00731503	-0.00685931
		0.53	-0.00771522	-0.00731199	-0.00685662
		0.54	-0.00771337	-0.00730892	-0.00685393
		0.55	-0.00771145	-0.00730573	-0.00685118
		0.56	-0.0077096	-0.00730261	-0.00684836
		0.57	-0.00770781	-0.00729941	-0.00684555
		0.58	-0.00770582	-0.00729612	-0.00684267
		0.59	-0.00770384	-0.00729282	-0.00683981
		0.6	-0.00770196	-0.00728954	-0.00683677
		0.61	-0.00769992	-0.00728614	-0.00683377
		0.62	-0.00769794	-0.00728274	-0.00683068
		0.63	-0.00769588	-0.00727917	-0.00682751
		0.64	-0.00769373	-0.0072757	-0.00682431
		0.65	-0.00769153	-0.00727213	-0.00682114
		0.66	-0.00768938	-0.00726848	-0.00681776
		0.67	-0.00768722	-0.00726477	-0.00681455
		0.68	-0.00768492	-0.00726104	-0.00681112
		0.69	-0.00768258	-0.00725725	-0.00680772
		0.7	-0.00768028	-0.00725343	-0.00680419
		0.71	-0.00767789	-0.0072496	-0.00680072
		0.72	-0.00767546	-0.0072456	-0.00679726
		0.73	-0.00767302	-0.00724169	-0.00679356
		0.74	-0.00767044	-0.00723772	-0.00678985
		0.75	-0.00766793	-0.00723366	-0.00678619
		0.76	-0.00766526	-0.00722958	-0.00678239
		0.77	-0.00766251	-0.0072254	-0.00677851
		0.78	-0.00765972	-0.00722125	-0.00677461
		0.79	-0.00765687	-0.00721698	-0.00677071
		0.8	-0.00765403	-0.00721277	-0.00676673
		0.81	-0.00765104	-0.00720844	-0.00676266
		0.82	-0.00764802	-0.00720404	-0.00675853
		0.83	-0.00764495	-0.00719966	-0.00675446
		0.84	-0.00764172	-0.00719524	-0.0067503
		0.85	-0.00763855	-0.00719078	-0.00674588
		0.86	-0.00763531	-0.00718628	-0.00674154
		0.87	-0.00763192	-0.00718168	-0.00673716
		0.88	-0.0076285	-0.00717709	-0.0067328
		0.89	-0.00762495	-0.00717242	-0.00672833
		0.9	-0.00762144	-0.00716777	-0.00672378
		0.91	-0.00761777	-0.00716304	-0.00671922
		0.92	-0.00761406	-0.00715821	-0.00669206
		0.93	-0.0076104	-0.00715343	-0.00668857
		0.94	-0.0076066	-0.00714861	-0.00668508
		0.95	-0.00760281	-0.00714368	-0.00668151
		0.96	-0.00759895	-0.00713882	-0.00667782
		0.97	-0.00759491	-0.0071338	-0.00667411
		0.98	-0.00759094	-0.00712878	-0.00667029
		0.99	-0.00758692	-0.00712375	-0.0066665
		1	-0.00758278	-0.00711865	-0.00666252
		1.01	-0.00757864	-0.00711345	-0.00665861
		1.02	-0.00757443	-0.00710832	-0.00665456
		1.03	-0.00757026	-0.00710306	-0.00665049
		1.04	-0.00756592	-0.00709774	-0.00664627
		1.05	-0.00756147	-0.00709246	-0.00664203
		1.06	-0.00755704	-0.00708705	-0.00663782
		1.07	-0.00755244	-0.00708155	-0.00663337
		1.08	-0.00754782	-0.00707604	-0.00662888
		1.09	-0.00754314	-0.0070705	-0.0066244
		1.1	-0.00753821	-0.00706482	-0.00661982
		1.11	-0.00753321	-0.00705911	-0.00661519
		1.12	-0.00752822	-0.00705338	-0.0066105
		1.13	-0.00752294	-0.00704754	-0.00660563
		1.14	-0.00749217	-0.00704158	-0.00660074
		1.15	-0.00748826	-0.00703557	-0.00659587
		1.16	-0.0074841	-0.0070295	-0.00659079
		1.17	-0.0074798	-0.0070233	-0.0065857
		1.18	-0.00747531	-0.00701698	-0.00658046
		1.19	-0.0074705	-0.00701064	-0.00657519
		1.2	-0.00746547	-0.00700419	-0.0065697
		1.21	-0.00745993	-0.00699755	-0.00656424
		1.22	-0.00745412	-0.00699089	-0.00655866
		1.23	-0.00744798	-0.00698402	-0.00655303
		1.24	-0.00744126	-0.00697712	-0.00654714
		1.25	-0.00743412	-0.00696996	-0.00654134
		1.26	-0.00742632	-0.00696274	-0.00653528
		1.27	-0.00741808	-0.00695533	-0.0065292
		1.28	-0.00740912	-0.00691061	-0.00652295
		1.29	-0.0073995	-0.00690482	-0.00651654
		1.3	-0.00738906	-0.00689888	-0.0065101
		1.31	-0.00737787	-0.00689274	-0.00650351
		1.32	-0.00736593	-0.00688644	-0.0064967
		1.33	-0.00735311	-0.00688014	-0.00648986
		1.34	-0.00733949	-0.0068735	-0.00648282
		1.35	-0.00732501	-0.00686678	-0.0064756
		1.36	-0.00730976	-0.00685979	-0.00646839
		1.37	-0.00729359	-0.00685271	-0.00646082
		1.38	-0.00727661	-0.00684543	-0.00645329
		1.39	-0.00725865	-0.00683794	-0.00644565
		1.4	-0.00723988	-0.00683033	-0.00643774
		1.41	-0.00722013	-0.00682249	-0.00642962
		1.42	-0.0071996	-0.00681445	-0.0064214
		1.43	-0.0071782	-0.00680624	-0.00641309
		1.44	-0.00715577	-0.00679781	-0.00640454
		1.45	-0.00713259	-0.00678914	-0.00639573
		1.46	-0.00710854	-0.00678035	-0.00638686
		1.47	-0.00708361	-0.00677129	-0.00637775
		1.48	-0.00705785	-0.00676202	-0.00636859
		1.49	-0.0070312	-0.0067525	-0.0063592
		1.5	-0.00700365	-0.00674281	-0.00634957
		1.51	-0.00697536	-0.00673283	-0.00633972
		1.52	-0.00694609	-0.00672276	-0.00632974
		1.53	-0.00691604	-0.00671237	-0.00631955
		1.54	-0.00688508	-0.00670174	-0.00630922
		1.55	-0.0068533	-0.00669094	-0.00629864
		1.56	-0.00682067	-0.00667982	-0.00628785
		1.57	-0.00678711	-0.00666853	-0.00627691
		1.58	-0.00675271	-0.00665698	-0.00626575
		1.59	-0.00671746	-0.00664519	-0.0062544
		1.6	-0.00668129	-0.00663308	-0.00624279
		1.61	-0.0066442	-0.00662073	-0.00623101
		1.62	-0.00660623	-0.00660827	-0.00621902
		1.63	-0.00656745	-0.0065954	-0.00620684
		1.64	-0.0065277	-0.00658225	-0.00619447
		1.65	-0.006487	-0.00656896	-0.00618179
		1.66	-0.00644548	-0.00655542	-0.00616892
		1.67	-0.0064029	-0.00654149	-0.0061559
		1.68	-0.00635949	-0.00652744	-0.00614266
		1.69	-0.00631499	-0.00651307	-0.00612919
		1.7	-0.00626957	-0.00649841	-0.00611543
		1.71	-0.00622314	-0.00648349	-0.00610152
		1.72	-0.00617576	-0.00646839	-0.00608739
		1.73	-0.00612736	-0.00645285	-0.00607304
		1.74	-0.00607797	-0.00643708	-0.00605845
		1.75	-0.00602761	-0.00642108	-0.00604358
		1.76	-0.00597641	-0.00640483	-0.00602857
		1.77	-0.00592396	-0.00638834	-0.00601333
		1.78	-0.00587041	-0.00637139	-0.00599771
		1.79	-0.00581599	-0.00635438	-0.00598198
		1.8	-0.00576049	-0.00633694	-0.00596603
		1.81	-0.00570394	-0.00631924	-0.00594986
		1.82	-0.00564624	-0.00630129	-0.00593347
		1.83	-0.00558751	-0.00628304	-0.00591674
		1.84	-0.00552782	-0.00626458	-0.00589988
		1.85	-0.00546703	-0.00624579	-0.00588274
		1.86	-0.00540514	-0.00622676	-0.00586548
		1.87	-0.00534237	-0.00620732	-0.00584782
		1.88	-0.00527837	-0.00618771	-0.00583006
		1.89	-0.00521355	-0.00616775	-0.00581204
		1.9	-0.00514764	-0.00614749	-0.00579372
		1.91	-0.00508072	-0.006127	-0.00577523
		1.92	-0.00501276	-0.0061062	-0.0057566
		1.93	-0.0049438	-0.00608515	-0.00573762
		1.94	-0.00487399	-0.00606373	-0.00571844
		1.95	-0.00480313	-0.00604213	-0.00569905
		1.96	-0.00473143	-0.00602017	-0.00567936
		1.97	-0.00465881	-0.00599792	-0.00565947
		1.98	-0.0045853	-0.00597539	-0.00563943
		1.99	-0.00451095	-0.00595257	-0.00561912
		2	-0.00443586	-0.00592949	-0.0055986
		2.01	-0.00435994	-0.0059061	-0.00557784
		2.02	-0.00428326	-0.00588243	-0.00555688
		2.03	-0.00420604	-0.00585854	-0.00553572
		2.04	-0.00412809	-0.0058343	-0.00551432
		2.05	-0.00404963	-0.00580979	-0.00549273
		2.06	-0.00356543	-0.00578493	-0.00547095
		2.07	-0.00350436	-0.00575981	-0.00544896
		2.08	-0.0034419	-0.0057345	-0.00542675
		2.09	-0.00337833	-0.00570878	-0.00540424
		2.1	-0.0033138	-0.00568283	-0.00538166
		2.11	-0.00324838	-0.00565653	-0.00535879
		2.12	-0.00318239	-0.00563008	-0.00533568
		2.13	-0.00311609	-0.00560322	-0.00531254
		2.14	-0.00304947	-0.00557618	-0.00528902
		2.15	-0.00298254	-0.00554882	-0.00526546
		2.16	-0.00291548	-0.00552127	-0.00524164
		2.17	-0.00284849	-0.00549329	-0.00521757
		2.18	-0.00278165	-0.00546506	-0.00519346
		2.19	-0.00271512	-0.00543668	-0.00516904
		2.2	-0.00264894	-0.00540784	-0.00514452
		2.21	-0.00258318	-0.00537885	-0.00511967
		2.22	-0.00251811	-0.00534955	-0.00509484
		2.23	-0.00245369	-0.00532	-0.00506974
		2.24	-0.00239006	-0.00529012	-0.00504451
		2.25	-0.00232728	-0.00525999	-0.00501909
		2.26	-0.00226549	-0.00522961	-0.00499352
		2.27	-0.00220468	-0.00519894	-0.00496771
		2.28	-0.00214497	-0.00516808	-0.00494182
		2.29	-0.00208642	-0.00513686	-0.00491572
		2.3	-0.00202911	-0.00510545	-0.0048895
		2.31	-0.00197309	-0.00507372	-0.00486312
		2.32	-0.00191835	-0.00504186	-0.00483655
		2.33	-0.00186496	-0.00500958	-0.00480982
		2.34	-0.00181286	-0.00497712	-0.00478299
		2.35	-0.00176224	-0.00494442	-0.00475598
		2.36	-0.00171292	-0.00491145	-0.00472889
		2.37	-0.0016649	-0.00487829	-0.00470167
		2.38	-0.00161835	-0.00484483	-0.00467437
		2.39	-0.00157312	-0.00481106	-0.00464696
		2.4	-0.00152934	-0.00477722	-0.00461922
		2.41	-0.00148684	-0.00474308	-0.00459151
		2.42	-0.00144563	-0.00470868	-0.00456372
		2.43	-0.00140571	-0.00467412	-0.00453573
		2.44	-0.00136703	-0.00463928	-0.00450776
		2.45	-0.00132956	-0.00460423	-0.00447958
		2.46	-0.00129331	-0.00456898	-0.00445131
		2.47	-0.00125817	-0.0045335	-0.00442289
		2.48	-0.00122419	-0.00449793	-0.00439449
		2.49	-0.00119128	-0.00446205	-0.00436588
		2.5	-0.00115935	-0.00442602	-0.00433729
		2.51	-0.00112848	-0.00438974	-0.00430853
		2.52	-0.00109858	-0.00435336	-0.00427976
		2.53	-0.00106953	-0.00431681	-0.00425085
		2.54	-0.00104133	-0.00428008	-0.00422196
		2.55	-0.00101395	-0.00424316	-0.00419295
		2.56	-0.000987361	-0.00420609	-0.00416388
		2.57	-0.000961435	-0.00416889	-0.00413475
		2.58	-0.000936164	-0.0041315	-0.00410554
		2.59	-0.000911462	-0.00409407	-0.00407632
		2.6	-0.00088736	-0.00405644	-0.0040471
		2.61	-0.000863702	-0.00401858	-0.00401784
		2.62	-0.000840598	-0.0037618	-0.00382095
		2.63	-0.000817847	-0.00372511	-0.00379284
		2.64	-0.000795442	-0.00368828	-0.00376467
		2.65	-0.000773383	-0.00365149	-0.0037366
		2.66	-0.000751612	-0.00361457	-0.00370846
		2.67	-0.000730045	-0.0035776	-0.00368034
		2.68	-0.000708656	-0.00354057	-0.00365228
		2.69	-0.000687428	-0.00350352	-0.00362418
		2.7	-0.000666345	-0.00346639	-0.00359611
		2.71	-0.000645333	-0.00342923	-0.00356803
		2.72	-0.000624348	-0.003392	-0.00353999
		2.73	-0.000603501	-0.00335478	-0.00351197
		2.74	-0.000582655	-0.0033175	-0.00348397
		2.75	-0.00056185	-0.00328023	-0.00345606
		2.76	-0.000541146	-0.00324292	-0.00342815
		2.77	-0.000520499	-0.00320562	-0.00340025
		2.78	-0.00049996	-0.00316833	-0.00337245
		2.79	-0.00047957	-0.00313104	-0.00334469
		2.8	-0.000459323	-0.00309379	-0.00331699
		2.81	-0.000439278	-0.00305657	-0.00328932
		2.82	-0.000419452	-0.00301936	-0.00326171
		2.83	-0.000293044	-0.00298221	-0.00323418
		2.84	-0.00027695	-0.00294511	-0.0032067
		2.85	-0.000261451	-0.00290806	-0.00317933
		2.86	-0.00024659	-0.0028711	-0.00315199
		2.87	-0.000232354	-0.00283413	-0.00312474
		2.88	-0.000218753	-0.00279727	-0.00309758
		2.89	-0.000205767	-0.00276052	-0.00307048
		2.9	-0.000193415	-0.00272383	-0.00304346
		2.91	-0.000181667	-0.0026872	-0.00301656
		2.92	-0.000170532	-0.00265069	-0.00298971
		2.93	-0.00015996	-0.00261432	-0.00296293
		2.94	-0.000149935	-0.00257804	-0.00293623
		2.95	-0.000140466	-0.00254192	-0.00290962
		2.96	-0.00013151	-0.00250583	-0.00288309
		2.97	-0.000123051	-0.00246993	-0.00285665
		2.98	-0.000115054	-0.00243418	-0.00283029
		2.99	-0.000107511	-0.00239858	-0.00280402
		3	-0.000100378	-0.00236307	-0.00277785
		3.01	-9.3643e-05	-0.00232773	-0.00275172
		3.02	-8.73136e-05	-0.00229259	-0.00272569
		3.03	-8.13225e-05	-0.0022576	-0.00269976
		3.04	-7.56984e-05	-0.00222279	-0.00267389
		3.05	-7.04003e-05	-0.00218813	-0.0026481
		3.06	-6.54133e-05	-0.00215366	-0.0026224
		3.07	-6.0732e-05	-0.00211937	-0.00259676
		3.08	-5.63458e-05	-0.00208529	-0.0025712
		3.09	-5.22283e-05	-0.00205137	-0.00254574
		3.1	-4.83672e-05	-0.00201765	-0.00252034
		3.11	-4.47582e-05	-0.00198419	-0.00249503
		3.12	-4.13661e-05	-0.00195091	-0.00246978
		3.13	-2.33137e-05	-0.00191785	-0.0024446
		3.14	-2.13969e-05	-0.00188503	-0.00241952
		3.15	-1.96083e-05	-0.00185245	-0.00239452
		3.16	-1.79498e-05	-0.0018201	-0.00236956
		3.17	-1.64243e-05	-0.00178802	-0.00234468
		3.18	-1.50036e-05	-0.00175611	-0.00231989
		3.19	-1.36923e-05	-0.00172449	-0.00229518
		3.2	-1.24799e-05	-0.00169314	-0.00227054
		3.21	-1.13655e-05	-0.00166205	-0.00224593
		3.22	-1.03323e-05	-0.00163121	-0.00222144
		3.23	-9.38228e-06	-0.00160064	-0.00219699
		3.24	-8.50822e-06	-0.00157038	-0.00217264
		3.25	-7.71003e-06	-0.00154041	-0.00214834
		3.26	-6.96928e-06	-0.00151072	-0.00212412
		3.27	-6.29449e-06	-0.00148133	-0.00209998
		3.28	-5.67534e-06	-0.00145226	-0.00207593
		3.29	-5.10847e-06	-0.00142347	-0.00205193
		3.3	-4.59358e-06	-0.00139498	-0.002028
		3.31	-4.12292e-06	-0.0013668	-0.00200415
		3.32	-1.6971e-06	-0.00133894	-0.00198039
		3.33	-1.51096e-06	-0.00131141	-0.00195669
		3.34	-1.34519e-06	-0.00128416	-0.00193306
		3.35	-1.19742e-06	-0.00125728	-0.00190947
		3.36	-1.06646e-06	-0.00123073	-0.00188599
		3.37	-9.5055e-07	-0.00120452	-0.00186257
		3.38	-8.48254e-07	-0.00117865	-0.00183924
		3.39	-7.57386e-07	-0.00115314	-0.00181599
		3.4	-6.77295e-07	-0.00112793	-0.00179281
		3.41	-6.06876e-07	-0.00110309	-0.00176972
		3.42	-5.45703e-07	-0.00107863	-0.00174671
		3.43	-4.91326e-07	-0.00105451	-0.00172379
		3.44	-1.83557e-07	-0.00103075	-0.00170094
		3.45	-1.77536e-07	-0.00100734	-0.0016782
		3.46	-1.71862e-07	-0.000984305	-0.00165553
		3.47	-1.67413e-07	-0.00096167	-0.00163295
		3.48	-1.63575e-07	-0.000939398	-0.00161047
		3.49	-1.60116e-07	-0.000917473	-0.00158811
		3.5	-1.57418e-07	-0.000895945	-0.00156577
		3.51	-1.54702e-07	-0.000874788	-0.00154355
		3.52	-1.52647e-07	-0.00085402	-0.00152143
		3.53	-1.50575e-07	-0.000833625	-0.00149939
		3.54	-1.48725e-07	-0.000813627	-0.00147745
		3.55	-1.47148e-07	-0.000794007	-0.00145563
		3.56	-1.45445e-07	-0.000774758	-0.00143392
		3.57	-1.44153e-07	-0.000755896	-0.00141231
		3.58	-1.42643e-07	-0.000737427	-0.00139081
		3.59	-1.41366e-07	-0.000719367	-0.00136941
		3.6	-1.40042e-07	-0.000701676	-0.00134817
		3.61	-1.38773e-07	-0.000684385	-0.001327
		3.62	-1.37626e-07	-0.000667463	-0.00130597
		3.63	-1.36398e-07	-0.000650949	-0.00128503
		3.64	-1.35302e-07	-0.000634816	-0.00126423
		3.65	-1.34082e-07	-0.00061906	-0.00124353
		3.66	-1.33024e-07	-0.00060366	-0.00122296
		3.67	-1.31878e-07	-0.000588655	-0.00120252
		3.68	-1.30866e-07	-0.000574011	-0.00118222
		3.69	-1.29795e-07	-0.000559744	-0.00116205
		3.7	-1.28737e-07	-0.000545824	-0.00114202
		3.71	-1.27807e-07	-0.000532269	-0.00112213
		3.72	-1.26724e-07	-0.000519081	-0.00110237
		3.73	-1.25864e-07	-0.000506238	-0.00108274
		3.74	-1.24799e-07	-0.000493737	-0.00106328
		3.75	-1.23929e-07	-0.000481586	-0.00104395
		3.76	-1.23043e-07	-0.00046974	-0.00102477
		3.77	-1.22099e-07	-0.000458234	-0.00100575
		3.78	-1.21328e-07	-0.000447053	-0.000986889
		3.79	-1.20321e-07	-0.000436181	-0.000968194
		3.8	-1.19585e-07	-0.000425635	-0.000949653
		3.81	-1.18696e-07	-0.000415368	-0.000931265
		3.82	-1.17836e-07	-0.000405426	-0.000913062
		3.83	-1.17221e-07	-0.000344407	-0.000895035
		3.84	-1.16178e-07	-0.000336649	-0.000877183
		3.85	-1.15623e-07	-0.000329102	-0.000859507
		3.86	-1.1476e-07	-0.000321766	-0.00084201
		3.87	-1.13938e-07	-0.000314627	-0.000824686
		3.88	-1.13396e-07	-0.000307692	-0.000807562
		3.89	-1.12474e-07	-0.000300941	-0.000790635
		3.9	-1.11882e-07	-0.000294362	-0.000773909
		3.91	-1.11192e-07	-0.000287974	-0.000757365
		3.92	-1.10385e-07	-0.000281738	-0.000741023
		3.93	-1.09817e-07	-0.000275671	-0.000724899
		3.94	-1.09118e-07	-0.000269782	-0.000708962
		3.95	-1.08435e-07	-0.000264035	-0.000693255
		3.96	-1.07903e-07	-0.00025846	-0.000677762
		3.97	-1.07157e-07	-0.000253017	-0.000662478
		3.98	-1.06553e-07	-0.000247743	-0.000647415
		3.99	-1.06001e-07	-0.000242631	-0.00063257
		4	-1.05292e-07	-0.000237664	-0.000617965

## Sheet: Fig. S2
	Fig. S2 (a)				Fig. S2 (c)				Fig. S2 (b)												Fig. S2 (d)												Fig. S2 (e)									Fig. S2 (f)				Fig. S2 (g)
	Vg (V)	Id (A)			Vg (V)	Id (A)			Vd (V)	Id (A)	Id (A)	Id (A)	Id (A)	Id (A)	Id (A)	Id (A)	Id (A)	Id (A)			Vd (V)	Id (A)	Id (A)	Id (A)	Id (A)	Id (A)	Id (A)	Id (A)	Id (A)	Id (A)			Vd (V)	Id (A) 1	Id (A) 2	Id (A) 3	Id (A) 4	Id (A) 5	Id (A) 6			Vth (V)	% Count			Ion/Ioff	% Count
	-1	-0.00593146			-1	-0.00582831				Vg = 0 V	Vg = 0.5 V	Vg = 1 V	Vg = 1.5 V	Vg = 2 V	Vg = 2.5 V	Vg = 3 V	Vg = 3.5 V	Vg = 4 V				Vg = 0 V	Vg = 0.5 V	Vg = 1 V	Vg = 1.5 V	Vg = 2 V	Vg = 2.5 V	Vg = 3 V	Vg = 3.5 V	Vg = 4 V			-1	-0.00549728	-0.00537113	-0.00538344	-0.00540295	-0.00529654	-0.00559389			2.13	83.3333			3750	66.6667
	-0.995	-0.00594181			-0.99	-0.00582979			0	3.6305e-06	3.61756e-06	4.43094e-06	3.47199e-06	3.08824e-06	3.0387e-07	-1.64562e-06	-5.13957e-07	-8.27524e-07			0	1.07351e-05	4.23461e-06	3.33205e-06	2.62405e-06	-1.25378e-09	-2.11365e-08	-1.53274e-07	-2.54525e-07	-3.90654e-07			-0.99	-0.00549902	-0.0053741	-0.0053853	-0.00540385	-0.00529738	-0.00559824			2.23	16.6667			4250	33.3333
	-0.99	-0.00595167			-0.98	-0.00583123			-0.01	-7.7672e-05	-7.97225e-05	-7.77352e-05	-7.15632e-05	-5.12347e-05	-1.3337e-05	-2.56965e-06	-9.62276e-07	-9.99188e-07			-0.01	-0.00010366	-8.87438e-05	-4.32322e-06	-3.16727e-05	-3.19123e-06	-6.32968e-07	-1.63798e-07	-2.59966e-07	-3.96582e-07			-0.98	-0.00550052	-0.00537635	-0.0053867	-0.00540522	-0.00529854	-0.00559944
	-0.985	-0.00596104			-0.97	-0.0058324			-0.02	-0.000156926	-0.000160821	-0.00015676	-0.000144045	-0.000101741	-2.48981e-05	-3.45133e-06	-9.42648e-07	-9.76673e-07			-0.02	-0.000208421	-0.000178374	-0.000130458	-5.91515e-05	-5.34487e-06	-1.09905e-06	-1.73201e-07	-2.65056e-07	-4.0225e-07			-0.97	-0.00550171	-0.00537815	-0.00538775	-0.00540648	-0.00529953	-0.00560008
	-0.98	-0.00596994			-0.96	-0.00583338			-0.03	-0.000236156	-0.000241642	-0.000235518	-0.000216066	-0.000150898	-3.52968e-05	-3.99511e-06	-9.30752e-07	-9.63886e-07			-0.03	-0.000313023	-0.000267688	-0.000195474	-8.78535e-05	-7.75742e-06	-1.54608e-06	-1.81739e-07	-2.69904e-07	-4.07716e-07			-0.96	-0.00550333	-0.00537957	-0.00538979	-0.00540713	-0.00529999	-0.00560054
	-0.975	-0.00597852			-0.95	-0.00583413			-0.04	-0.000315745	-0.000322566	-0.000314357	-0.000287953	-0.000198912	-4.46841e-05	-4.32297e-06	-9.34216e-07	-9.78064e-07			-0.04	-0.000417865	-0.000357081	-0.000260248	-0.000115971	-1.0097e-05	-1.97656e-06	-1.89568e-07	-2.74622e-07	-4.13039e-07			-0.95	-0.00550507	-0.00538196	-0.00539115	-0.00540742	-0.00530015	-0.00560087
	-0.97	-0.00598667			-0.94	-0.00583497			-0.05	-0.000395147	-0.000403102	-0.000392741	-0.00035923	-0.000245478	-4.78449e-05	-4.48392e-06	-9.34189e-07	-9.7918e-07			-0.05	-0.000520837	-0.000445948	-0.000324364	-0.000143335	-1.23676e-05	-2.38767e-06	-1.9671e-07	-2.79204e-07	-4.18278e-07			-0.94	-0.00550652	-0.00538399	-0.0053924	-0.00540788	-0.00530048	-0.00560164
	-0.965	-0.00599447			-0.93	-0.00583568			-0.06	-0.000474587	-0.000483461	-0.000470942	-0.000430093	-0.000290742	-5.50937e-05	-4.51916e-06	-9.30128e-07	-9.81633e-07			-0.06	-0.00062504	-0.000531475	-0.000388012	-0.000170006	-1.45797e-05	-2.78165e-06	-2.03254e-07	-2.83682e-07	-4.23429e-07			-0.93	-0.00550781	-0.00538577	-0.00539346	-0.00540821	-0.00530065	-0.00560181
	-0.96	-0.0060023			-0.92	-0.00583639			-0.07	-0.000553785	-0.000562584	-0.000547458	-0.000497599	-0.00033467	-6.14811e-05	-4.4588e-06	-9.28247e-07	-9.85895e-07			-0.07	-0.000728953	-0.00061956	-0.00045117	-0.000195973	-1.67378e-05	-3.15848e-06	-2.09273e-07	-2.88086e-07	-4.28508e-07			-0.92	-0.00550895	-0.00538731	-0.00539436	-0.0054084	-0.00530072	-0.00560191
	-0.955	-0.00600969			-0.91	-0.00583696			-0.08	-0.000633445	-0.00064278	-0.000625349	-0.000567618	-0.000377389	-6.71688e-05	-4.32974e-06	-9.28672e-07	-9.89299e-07			-0.08	-0.000832842	-0.00070741	-0.000504213	-0.000221272	-1.88456e-05	-3.51953e-06	-2.14823e-07	-2.92414e-07	-4.33539e-07			-0.91	-0.00550996	-0.00538869	-0.00539513	-0.00540848	-0.00530068	-0.00560196
	-0.95	-0.00601656			-0.9	-0.00583733			-0.09	-0.000712964	-0.000722611	-0.000702928	-0.000637112	-0.000418763	-7.21989e-05	-4.15329e-06	-9.30763e-07	-9.92103e-07			-0.09	-0.0009365	-0.000794921	-0.000565661	-0.000245836	-2.09015e-05	-3.86452e-06	-2.19866e-07	-2.96693e-07	-4.38556e-07			-0.9	-0.00551085	-0.00538991	-0.00539578	-0.00540812	-0.00530024	-0.00560192
	-0.945	-0.00602348			-0.89	-0.00583817			-0.1	-0.000792443	-0.000802278	-0.000780268	-0.00070614	-0.000458846	-7.66089e-05	-3.94603e-06	-9.33093e-07	-9.94165e-07			-0.1	-0.00103997	-0.000882099	-0.000626537	-0.000269676	-2.2907e-05	-4.19353e-06	-2.24553e-07	-3.00924e-07	-4.43508e-07			-0.89	-0.00551166	-0.005391	-0.00539633	-0.00540766	-0.00529973	-0.00560185
	-0.94	-0.00603017			-0.88	-0.00583858			-0.11	-0.000871894	-0.000881776	-0.000857374	-0.000774737	-0.000497646	-8.04315e-05	-3.72438e-06	-9.35026e-07	-9.98181e-07			-0.11	-0.0011432	-0.000968962	-0.000686899	-0.000292787	-2.48647e-05	-4.50716e-06	-2.28939e-07	-3.05089e-07	-4.48421e-07			-0.88	-0.00551236	-0.00539199	-0.00539677	-0.00540712	-0.00529915	-0.0056017
	-0.935	-0.00603646			-0.87	-0.00583932			-0.12	-0.000951248	-0.000961089	-0.00093424	-0.000842864	-0.000518642	-8.36921e-05	-3.5018e-06	-9.374e-07	-1.00102e-06			-0.12	-0.00124626	-0.00105553	-0.00074671	-0.000315159	-2.67745e-05	-4.80581e-06	-2.3291e-07	-3.09213e-07	-4.53319e-07			-0.87	-0.005513	-0.00539288	-0.0053966	-0.00540653	-0.00529852	-0.00560148
	-0.93	-0.0060427			-0.86	-0.00583989			-0.13	-0.00103055	-0.00104016	-0.00101084	-0.000910479	-0.00055479	-8.64142e-05	-3.28731e-06	-9.40521e-07	-1.00441e-06			-0.13	-0.0013491	-0.00113475	-0.000805997	-0.00033677	-2.86367e-05	-4.57336e-06	-2.36659e-07	-3.13279e-07	-4.58187e-07			-0.86	-0.00551298	-0.00539368	-0.00539636	-0.00540588	-0.00529784	-0.00560118
	-0.925	-0.00604889			-0.85	-0.00584011			-0.14	-0.00110977	-0.00111909	-0.00108722	-0.000977659	-0.00058932	-8.86295e-05	-3.08729e-06	-9.43254e-07	-1.00722e-06			-0.14	-0.00145177	-0.00121438	-0.000864747	-0.000357598	-3.04542e-05	-4.8131e-06	-2.40127e-07	-3.17312e-07	-4.63042e-07			-0.85	-0.00551287	-0.00539375	-0.00539606	-0.00540519	-0.00529711	-0.00560082
	-0.92	-0.00605461			-0.84	-0.00584045			-0.15	-0.00118914	-0.00119805	-0.00116358	-0.00104454	-0.000622627	-9.03805e-05	-2.90699e-06	-9.46922e-07	-1.0101e-06			-0.15	-0.00155454	-0.00130013	-0.000923097	-0.00037775	-3.22349e-05	-5.03957e-06	-2.43354e-07	-3.21322e-07	-4.67882e-07			-0.84	-0.00551267	-0.00539375	-0.00539568	-0.00540444	-0.00529635	-0.0056004
	-0.915	-0.0060601			-0.83	-0.00584078			-0.16	-0.00126812	-0.0012765	-0.00123939	-0.00111063	-0.000654472	-9.16551e-05	-2.74708e-06	-9.50691e-07	-1.01233e-06			-0.16	-0.0016567	-0.00138505	-0.000980695	-0.000397037	-3.3965e-05	-5.25213e-06	-2.46413e-07	-3.25272e-07	-4.7269e-07			-0.83	-0.00551239	-0.00539366	-0.00539525	-0.00540364	-0.00529554	-0.00559991
	-0.91	-0.00606568			-0.82	-0.00584097			-0.17	-0.00134694	-0.00135472	-0.00131491	-0.00117623	-0.000685005	-9.25116e-05	-2.60933e-06	-9.53927e-07	-1.01516e-06			-0.17	-0.00175333	-0.0014696	-0.00103769	-0.000415534	-3.56547e-05	-5.45196e-06	-2.49258e-07	-3.29212e-07	-4.77451e-07			-0.82	-0.00551203	-0.00539348	-0.00539475	-0.0054028	-0.0052947	-0.00559939
	-0.905	-0.00607099			-0.81	-0.00584073			-0.18	-0.00142557	-0.00143268	-0.00139014	-0.00124124	-0.000714244	-9.2978e-05	-2.49264e-06	-9.57884e-07	-1.01877e-06			-0.18	-0.00185176	-0.00155364	-0.00109404	-0.000433209	-3.73021e-05	-5.63943e-06	-2.51982e-07	-3.33119e-07	-4.82225e-07			-0.81	-0.00551159	-0.00539324	-0.0053942	-0.00540192	-0.00529381	-0.00559883
	-0.9	-0.00607605			-0.8	-0.00584124			-0.19	-0.0015041	-0.00151041	-0.00146508	-0.00130569	-0.000742167	-9.30919e-05	-2.39453e-06	-9.62106e-07	-1.02154e-06			-0.19	-0.00195392	-0.00163734	-0.0011498	-0.000450085	-3.89105e-05	-5.81453e-06	-2.54587e-07	-3.36986e-07	-4.87e-07			-0.8	-0.00551107	-0.0053929	-0.00539357	-0.00540101	-0.00529291	-0.00559821
	-0.895	-0.00608097			-0.79	-0.00584133			-0.2	-0.00158237	-0.00158777	-0.00153959	-0.00136945	-0.000768721	-9.289e-05	-2.31241e-06	-9.65431e-07	-1.02372e-06			-0.2	-0.00205554	-0.00170933	-0.00120488	-0.000466139	-4.04789e-05	-5.97712e-06	-2.57108e-07	-3.40828e-07	-4.91744e-07			-0.79	-0.00551046	-0.0053925	-0.00539288	-0.00540005	-0.00529197	-0.00559756
	-0.89	-0.00608587			-0.78	-0.00584116			-0.21	-0.00166049	-0.00166497	-0.00161386	-0.00143265	-0.000793995	-9.24207e-05	-2.24336e-06	-9.68889e-07	-1.02742e-06			-0.21	-0.00215687	-0.00178245	-0.00125934	-0.0004814	-4.20117e-05	-6.12889e-06	-2.595e-07	-3.44637e-07	-4.96476e-07			-0.78	-0.00550977	-0.00539203	-0.00539215	-0.00539906	-0.00529101	-0.00559686
	-0.885	-0.00609038			-0.77	-0.00584118			-0.22	-0.00173844	-0.00174185	-0.0016878	-0.00149525	-0.000817897	-9.17256e-05	-2.185e-06	-9.72559e-07	-1.02996e-06			-0.22	-0.00225796	-0.00186522	-0.00131315	-0.000495816	-4.35101e-05	-6.26968e-06	-2.61849e-07	-3.48445e-07	-4.95663e-07			-0.77	-0.00550901	-0.00539145	-0.00539135	-0.00539805	-0.00529002	-0.00559614
	-0.88	-0.00609492			-0.76	-0.005841			-0.23	-0.00181612	-0.0018184	-0.00176139	-0.00155717	-0.000840467	-9.08544e-05	-2.13462e-06	-9.7589e-07	-1.03225e-06			-0.23	-0.00235869	-0.00194724	-0.00136627	-0.000463715	-4.49721e-05	-6.39968e-06	-2.64134e-07	-3.52216e-07	-5.00831e-07			-0.76	-0.00550816	-0.0053908	-0.00539052	-0.00539701	-0.00528899	-0.00559541
	-0.875	-0.00609944			-0.75	-0.005841			-0.24	-0.00189357	-0.00189469	-0.00183457	-0.0016184	-0.000861674	-8.98456e-05	-2.09056e-06	-9.79527e-07	-1.03569e-06			-0.24	-0.00245911	-0.00202875	-0.00141871	-0.000476629	-4.63993e-05	-6.51839e-06	-2.66446e-07	-3.5597e-07	-5.05901e-07			-0.75	-0.00550725	-0.00539008	-0.00538964	-0.00539594	-0.00528795	-0.00559466
	-0.87	-0.00610359			-0.74	-0.00584074			-0.25	-0.00197078	-0.00197063	-0.0019074	-0.00167896	-0.000881496	-8.87545e-05	-2.05227e-06	-9.82775e-07	-1.03784e-06			-0.25	-0.00255925	-0.00210974	-0.0014704	-0.000488599	-4.77953e-05	-6.62675e-06	-2.68721e-07	-3.59699e-07	-5.10875e-07			-0.74	-0.0055063	-0.0053893	-0.00538871	-0.00539482	-0.00528686	-0.00559388
	-0.865	-0.00610765			-0.73	-0.00584066			-0.26	-0.002048	-0.00204652	-0.00198012	-0.00173902	-0.000900071	-8.76245e-05	-2.01765e-06	-9.85409e-07	-1.04062e-06			-0.26	-0.00265949	-0.00219052	-0.00152158	-0.000499783	-4.9167e-05	-6.7265e-06	-2.70975e-07	-3.63444e-07	-5.15886e-07			-0.73	-0.0055053	-0.00538846	-0.00538777	-0.00539367	-0.00528572	-0.00559308
	-0.86	-0.00611165			-0.72	-0.00584045			-0.27	-0.00212463	-0.00212179	-0.00205216	-0.0017981	-0.000917135	-8.64791e-05	-1.98619e-06	-9.89386e-07	-1.04388e-06			-0.27	-0.00275904	-0.0022705	-0.00157184	-0.000510072	-4.74198e-05	-6.81517e-06	-2.73161e-07	-3.67144e-07	-5.20669e-07			-0.72	-0.00550426	-0.00538757	-0.00538676	-0.00539249	-0.00528456	-0.00559225
	-0.855	-0.00611551			-0.71	-0.00584008			-0.28	-0.00220101	-0.00219672	-0.00212376	-0.00185641	-0.000932797	-8.53574e-05	-1.95646e-06	-9.92247e-07	-1.04683e-06			-0.28	-0.00284867	-0.00233243	-0.00162135	-0.000519546	-4.87043e-05	-6.89396e-06	-2.75449e-07	-3.70831e-07	-5.25556e-07			-0.71	-0.00550317	-0.00538663	-0.00538573	-0.00539128	-0.00528337	-0.00559141
	-0.85	-0.00611917			-0.7	-0.00583977			-0.29	-0.00227708	-0.00227128	-0.00219498	-0.00191398	-0.000947107	-8.42857e-05	-1.929e-06	-9.94755e-07	-1.0493e-06			-0.29	-0.00294162	-0.00241291	-0.00167008	-0.000528206	-4.99504e-05	-6.96384e-06	-2.77693e-07	-3.74512e-07	-5.30344e-07			-0.7	-0.00550204	-0.00538564	-0.00538465	-0.00539004	-0.00528215	-0.00559056
	-0.845	-0.00612281			-0.69	-0.00583947			-0.3	-0.00235276	-0.00234542	-0.00226573	-0.00197071	-0.00095999	-8.32804e-05	-1.90311e-06	-9.98328e-07	-1.05151e-06			-0.3	-0.0030416	-0.00249258	-0.00171799	-0.000536047	-5.11627e-05	-7.02395e-06	-2.7999e-07	-3.78176e-07	-5.35186e-07			-0.69	-0.00550086	-0.0053846	-0.00538353	-0.00538877	-0.00528091	-0.0055897
	-0.84	-0.00612627			-0.68	-0.00583917			-0.31	-0.00242814	-0.00241919	-0.00233599	-0.00202662	-0.000971488	-8.23463e-05	-1.87803e-06	-1.00116e-06	-1.05445e-06			-0.31	-0.00314089	-0.00257172	-0.00176509	-0.000543114	-5.23442e-05	-7.0757e-06	-2.82307e-07	-3.81852e-07	-5.39942e-07			-0.68	-0.00549964	-0.00538352	-0.00538238	-0.00538748	-0.00527963	-0.00558881
	-0.835	-0.00612943			-0.67	-0.0058385			-0.32	-0.0025032	-0.00249254	-0.00240583	-0.00208169	-0.000981616	-8.14905e-05	-1.85389e-06	-1.00455e-06	-1.05707e-06			-0.32	-0.00323975	-0.00265028	-0.00181141	-0.000549391	-5.3497e-05	-7.11909e-06	-2.84666e-07	-3.85521e-07	-5.44676e-07			-0.67	-0.00549838	-0.0053824	-0.0053812	-0.00538617	-0.00527833	-0.00558793
	-0.83	-0.00613259			-0.66	-0.00583818			-0.33	-0.00257786	-0.00256542	-0.00247517	-0.00213588	-0.000990352	-8.07123e-05	-1.83011e-06	-1.00755e-06	-1.05972e-06			-0.33	-0.00333811	-0.00272827	-0.00185688	-0.000554865	-5.46184e-05	-7.15389e-06	-2.87027e-07	-3.89189e-07	-5.49453e-07			-0.66	-0.0054971	-0.00538123	-0.00537996	-0.00538482	-0.00527699	-0.00558705
	-0.825	-0.00613594			-0.65	-0.00583781			-0.34	-0.00265207	-0.00263783	-0.00254396	-0.00218911	-0.000997699	-8.00068e-05	-1.8082e-06	-1.01044e-06	-1.06315e-06			-0.34	-0.00343602	-0.00280567	-0.00190143	-0.000559561	-5.57113e-05	-7.18053e-06	-2.89434e-07	-3.92829e-07	-5.54179e-07			-0.65	-0.00549579	-0.00538002	-0.00537869	-0.00538343	-0.00527563	-0.00558615
	-0.82	-0.00613892			-0.64	-0.00583723			-0.35	-0.00272597	-0.00270984	-0.00261227	-0.00224147	-0.00100372	-7.93663e-05	-1.78541e-06	-1.01282e-06	-1.06521e-06			-0.35	-0.00353363	-0.00288266	-0.00194518	-0.000563507	-5.67769e-05	-7.19986e-06	-2.91883e-07	-3.96461e-07	-5.58975e-07			-0.64	-0.00549445	-0.00537877	-0.0053774	-0.005382	-0.00527422	-0.00558524
	-0.815	-0.00614171			-0.63	-0.00583672			-0.36	-0.00279971	-0.00278165	-0.00268028	-0.00229313	-0.00100846	-7.8788e-05	-1.76298e-06	-1.01564e-06	-1.06859e-06			-0.36	-0.00363124	-0.00295933	-0.00198821	-0.000566778	-5.78202e-05	-7.21119e-06	-2.94382e-07	-4.00126e-07	-5.63699e-07			-0.63	-0.00549306	-0.00537749	-0.00537607	-0.00538055	-0.00527279	-0.00558432
	-0.81	-0.00614452			-0.62	-0.00583607			-0.37	-0.00287274	-0.00285272	-0.00274748	-0.00234357	-0.00101181	-7.82596e-05	-1.74104e-06	-1.01725e-06	-1.07113e-06			-0.37	-0.00372811	-0.00303521	-0.00203017	-0.000569268	-5.88291e-05	-7.21514e-06	-2.969e-07	-4.03752e-07	-5.68474e-07			-0.62	-0.00549164	-0.00537616	-0.0053747	-0.00537908	-0.00527133	-0.00558338
	-0.805	-0.00614712			-0.61	-0.00583555			-0.38	-0.00294534	-0.00292334	-0.00281414	-0.00239307	-0.00101389	-7.77828e-05	-1.71939e-06	-1.01947e-06	-1.07422e-06			-0.38	-0.00382467	-0.00311054	-0.00207121	-0.000571052	-5.98103e-05	-7.21189e-06	-2.99443e-07	-4.07396e-07	-5.73215e-07			-0.61	-0.00549019	-0.0053748	-0.00537329	-0.00537759	-0.00526984	-0.00558244
	-0.8	-0.0061496			-0.6	-0.00583498			-0.39	-0.00301752	-0.00299346	-0.0028802	-0.00244152	-0.00101473	-7.73472e-05	-1.69761e-06	-1.02197e-06	-1.07721e-06			-0.39	-0.00390591	-0.00318529	-0.00211132	-0.000572147	-6.0766e-05	-7.2027e-06	-3.0204e-07	-4.11023e-07	-5.77899e-07			-0.6	-0.00548871	-0.00537341	-0.00537184	-0.00537608	-0.00526834	-0.00558148
	-0.795	-0.00615224			-0.59	-0.00583438			-0.4	-0.00308922	-0.00306306	-0.0029457	-0.00248893	-0.00101439	-7.69477e-05	-1.67583e-06	-1.02495e-06	-1.0792e-06			-0.4	-0.00399222	-0.0032595	-0.00215041	-0.000572609	-6.16938e-05	-7.18594e-06	-3.04669e-07	-4.14638e-07	-5.82631e-07			-0.59	-0.0054872	-0.00537196	-0.00537035	-0.00537455	-0.00526682	-0.00558049
	-0.79	-0.00615464			-0.58	-0.00583331			-0.41	-0.00316042	-0.00313219	-0.00301057	-0.00253529	-0.00101292	-7.65928e-05	-1.6546e-06	-1.02755e-06	-1.08242e-06			-0.41	-0.00408977	-0.00333314	-0.00218857	-0.000572436	-6.25947e-05	-7.16303e-06	-3.07335e-07	-4.18243e-07	-5.87374e-07			-0.58	-0.00548567	-0.00537048	-0.00536885	-0.00537301	-0.00526528	-0.00557949
	-0.785	-0.00615664			-0.57	-0.00583303			-0.42	-0.00323112	-0.0032007	-0.00307481	-0.00258056	-0.00101038	-7.62608e-05	-1.63322e-06	-1.02964e-06	-1.08525e-06			-0.42	-0.00418631	-0.00340616	-0.00222572	-0.00057167	-6.34681e-05	-7.1341e-06	-3.10046e-07	-4.21865e-07	-5.92146e-07			-0.57	-0.00548412	-0.00536897	-0.00536731	-0.00537143	-0.00526371	-0.00557849
	-0.78	-0.00615883			-0.56	-0.0058324			-0.43	-0.00330134	-0.00326866	-0.00313841	-0.00262472	-0.00100687	-7.59601e-05	-1.61255e-06	-1.03233e-06	-1.08749e-06			-0.43	-0.00428228	-0.00347866	-0.00226192	-0.000570324	-6.43139e-05	-7.09896e-06	-3.12774e-07	-4.25464e-07	-5.96803e-07			-0.56	-0.00548255	-0.00536743	-0.00536574	-0.00536985	-0.00526213	-0.00557748
	-0.775	-0.00616099			-0.55	-0.00583162			-0.44	-0.00337103	-0.00333604	-0.00320131	-0.00266771	-0.00100245	-7.5686e-05	-1.59225e-06	-1.03527e-06	-1.09039e-06			-0.44	-0.00437764	-0.0035505	-0.00229701	-0.000568474	-6.51344e-05	-7.05854e-06	-3.15558e-07	-4.2907e-07	-6.01472e-07			-0.55	-0.00548096	-0.00536586	-0.00536416	-0.00536824	-0.00526053	-0.00557644
	-0.77	-0.00616297			-0.54	-0.00583102			-0.45	-0.00344015	-0.00340282	-0.00326357	-0.00270955	-0.000997237	-7.5428e-05	-1.57199e-06	-1.03734e-06	-1.09301e-06			-0.45	-0.00447248	-0.00362176	-0.00233104	-0.000566152	-6.5927e-05	-7.01263e-06	-3.18371e-07	-4.32708e-07	-6.06262e-07			-0.54	-0.00547934	-0.00536427	-0.00536257	-0.00536661	-0.0052589	-0.00557539
	-0.765	-0.00616485			-0.53	-0.00583012			-0.46	-0.00350874	-0.00346901	-0.00332512	-0.0027502	-0.000991353	-7.51973e-05	-1.55209e-06	-1.03966e-06	-1.0956e-06			-0.46	-0.00456691	-0.0036924	-0.00236406	-0.000563366	-6.66945e-05	-6.96091e-06	-3.21204e-07	-4.36337e-07	-6.10998e-07			-0.53	-0.00547768	-0.00536264	-0.00536093	-0.00536497	-0.00525725	-0.00557432
	-0.76	-0.00616667			-0.52	-0.00582944			-0.47	-0.00357696	-0.00353484	-0.00338616	-0.0027898	-0.000984931	-7.49791e-05	-1.53221e-06	-1.04149e-06	-1.0989e-06			-0.47	-0.00466116	-0.00376264	-0.00239611	-0.000560223	-6.74397e-05	-6.90524e-06	-3.24098e-07	-4.39989e-07	-6.15715e-07			-0.52	-0.005476	-0.005361	-0.00535926	-0.0053633	-0.00525558	-0.00557322
	-0.755	-0.00616817			-0.51	-0.0058286			-0.48	-0.00364429	-0.00359969	-0.00344619	-0.00282795	-0.000978003	-7.47749e-05	-1.51303e-06	-1.04382e-06	-1.10184e-06			-0.48	-0.00475453	-0.0038319	-0.00242682	-0.000556694	-6.81517e-05	-6.84366e-06	-3.26986e-07	-4.43633e-07	-6.20376e-07			-0.51	-0.0054743	-0.00535932	-0.00535756	-0.00536162	-0.00525391	-0.00557212
	-0.75	-0.0061698			-0.5	-0.0058277			-0.49	-0.0037111	-0.00366393	-0.00350555	-0.0028649	-0.000970792	-7.45825e-05	-1.49394e-06	-1.04589e-06	-1.10469e-06			-0.49	-0.0048476	-0.00390057	-0.00245645	-0.000552884	-6.88408e-05	-6.7779e-06	-3.2991e-07	-4.47284e-07	-6.25083e-07			-0.5	-0.00547257	-0.0053576	-0.00535585	-0.00535992	-0.00525221	-0.00557101
	-0.745	-0.00617149			-0.49	-0.00582676			-0.5	-0.00377729	-0.00372753	-0.00356415	-0.00290057	-0.000963393	-7.44048e-05	-1.47541e-06	-1.04872e-06	-1.10692e-06			-0.5	-0.00494021	-0.00396855	-0.00248492	-0.000548836	-6.95046e-05	-6.70793e-06	-3.32867e-07	-4.5097e-07	-6.29825e-07			-0.49	-0.00547084	-0.00535586	-0.00535412	-0.0053582	-0.00525049	-0.00556987
	-0.74	-0.00618463			-0.48	-0.00582607			-0.51	-0.00384282	-0.00379039	-0.0036219	-0.00293489	-0.000955921	-7.42384e-05	-1.45738e-06	-1.05096e-06	-1.10943e-06			-0.51	-0.00500599	-0.00403583	-0.00251222	-0.000544588	-7.01385e-05	-6.63371e-06	-3.3586e-07	-4.54643e-07	-6.3457e-07			-0.48	-0.00546909	-0.0053541	-0.00535237	-0.00535646	-0.00524876	-0.00556872
	-0.735	-0.00618657			-0.47	-0.00582516			-0.52	-0.00390772	-0.00385258	-0.00367888	-0.0029679	-0.0009485	-7.40712e-05	-1.43995e-06	-1.05347e-06	-1.11228e-06			-0.52	-0.00508312	-0.00410247	-0.00253831	-0.000540195	-7.07495e-05	-6.55565e-06	-3.38865e-07	-4.51417e-07	-6.392e-07			-0.47	-0.00546732	-0.00535232	-0.00535061	-0.00535469	-0.00524699	-0.00556756
	-0.73	-0.00618841			-0.46	-0.00582439			-0.53	-0.00397196	-0.00391409	-0.00373504	-0.00299956	-0.000941225	-7.39167e-05	-1.42335e-06	-1.05585e-06	-1.11577e-06			-0.53	-0.00517744	-0.0041684	-0.00256317	-0.000535715	-7.13348e-05	-6.47477e-06	-3.41926e-07	-4.55801e-07	-6.43931e-07			-0.46	-0.00546552	-0.00535052	-0.00534882	-0.00535291	-0.00524521	-0.00556638
	-0.725	-0.00619004			-0.45	-0.00582331			-0.54	-0.00403552	-0.00397483	-0.00379033	-0.00302979	-0.000934166	-7.37746e-05	-1.40608e-06	-1.05859e-06	-1.11939e-06			-0.54	-0.0052703	-0.00423357	-0.00258674	-0.000531201	-7.18948e-05	-6.38968e-06	-3.45021e-07	-4.6011e-07	-6.48616e-07			-0.45	-0.00546371	-0.00534869	-0.005347	-0.0053511	-0.0052434	-0.00556518
	-0.72	-0.00619164			-0.44	-0.00582239			-0.55	-0.00409839	-0.00403481	-0.00384478	-0.00305869	-0.000927387	-7.36369e-05	-1.39004e-06	-1.06113e-06	-1.12215e-06			-0.55	-0.00536249	-0.004298	-0.00260909	-0.000526711	-7.24286e-05	-6.30124e-06	-3.4817e-07	-4.64404e-07	-6.53325e-07			-0.44	-0.00546186	-0.00534684	-0.00534516	-0.00534925	-0.00524157	-0.00556396
	-0.715	-0.00619316			-0.43	-0.00582141			-0.56	-0.00416054	-0.00409407	-0.00389833	-0.00308615	-0.000920877	-7.35107e-05	-1.37499e-06	-1.06351e-06	-1.12503e-06			-0.56	-0.00545396	-0.00436174	-0.00263013	-0.000522269	-7.29364e-05	-6.21007e-06	-3.51346e-07	-4.68595e-07	-6.57994e-07			-0.43	-0.00545997	-0.00534496	-0.00534328	-0.00534739	-0.00523972	-0.00556273
	-0.71	-0.00619445			-0.42	-0.00582029			-0.57	-0.00422217	-0.00415272	-0.00395115	-0.00311229	-0.000914629	-7.3395e-05	-1.35967e-06	-1.06536e-06	-1.12828e-06			-0.57	-0.00554501	-0.00442494	-0.00264998	-0.000517985	-7.34238e-05	-6.11669e-06	-3.54585e-07	-4.72764e-07	-6.62702e-07			-0.42	-0.00545808	-0.00534306	-0.00534137	-0.0053455	-0.00523785	-0.00556149
	-0.705	-0.00619568			-0.41	-0.00581935			-0.58	-0.00428284	-0.00421033	-0.00400284	-0.0031368	-0.000908727	-7.32819e-05	-1.34595e-06	-1.06827e-06	-1.13201e-06			-0.58	-0.00563516	-0.0044871	-0.00266834	-0.000513817	-7.38815e-05	-6.02004e-06	-3.57831e-07	-4.76943e-07	-6.67358e-07			-0.41	-0.00545616	-0.00534114	-0.00533944	-0.0053436	-0.00523597	-0.00556024
	-0.7	-0.00619688			-0.4	-0.00581831			-0.59	-0.00434276	-0.00426716	-0.00405354	-0.00315984	-0.000903084	-7.31803e-05	-1.33224e-06	-1.07058e-06	-1.13685e-06			-0.59	-0.00572486	-0.00454845	-0.00268533	-0.000509873	-7.43156e-05	-5.92111e-06	-3.6111e-07	-4.81087e-07	-6.72088e-07			-0.4	-0.00545422	-0.00533918	-0.0053375	-0.00534167	-0.00523374	-0.00555897
	-0.695	-0.00619792			-0.39	-0.00581734			-0.6	-0.00440192	-0.00432313	-0.0041033	-0.00318141	-0.000897699	-7.30841e-05	-1.31928e-06	-1.07319e-06	-1.1424e-06			-0.6	-0.00581381	-0.00460901	-0.00270096	-0.000506182	-7.47257e-05	-5.82001e-06	-3.64409e-07	-4.8519e-07	-6.76792e-07			-0.39	-0.00545227	-0.0053372	-0.00533552	-0.00533972	-0.0052313	-0.00555768
	-0.69	-0.00619894			-0.38	-0.00581625			-0.61	-0.00446021	-0.00437818	-0.004152	-0.00320143	-0.000892546	-7.30063e-05	-1.30693e-06	-1.07578e-06	-1.14784e-06			-0.61	-0.00590227	-0.00466871	-0.00271515	-0.000502758	-7.51093e-05	-5.71571e-06	-3.6771e-07	-4.89305e-07	-6.81485e-07			-0.38	-0.00545028	-0.00533518	-0.00533352	-0.00533745	-0.00522889	-0.00555638
	-0.685	-0.00619998			-0.37	-0.00581507			-0.62	-0.00451777	-0.00443249	-0.00419975	-0.00321999	-0.000887702	-7.29318e-05	-1.29507e-06	-1.07809e-06	-1.15346e-06			-0.62	-0.0059902	-0.00472765	-0.00272792	-0.000499661	-7.54717e-05	-5.61113e-06	-3.7101e-07	-4.93438e-07	-6.86062e-07			-0.37	-0.00544826	-0.00533313	-0.00533148	-0.00533498	-0.00522646	-0.00555508
	-0.68	-0.00620087			-0.36	-0.00581405			-0.63	-0.00457451	-0.00448597	-0.00424645	-0.00323704	-0.000883054	-7.28691e-05	-1.28337e-06	-1.08116e-06	-1.15803e-06			-0.63	-0.00604522	-0.00478576	-0.00273927	-0.000496871	-7.581e-05	-5.50411e-06	-3.74278e-07	-4.97594e-07	-6.90751e-07			-0.36	-0.00544622	-0.00533106	-0.00532941	-0.00533252	-0.00522404	-0.00555375
	-0.675	-0.00620176			-0.35	-0.00581278			-0.64	-0.00463042	-0.00453853	-0.00429207	-0.00325255	-0.000878595	-7.28183e-05	-1.27311e-06	-1.08341e-06	-1.16399e-06			-0.64	-0.0061101	-0.00484296	-0.00274916	-0.000494383	-7.61259e-05	-5.39561e-06	-3.77552e-07	-4.93913e-07	-6.95445e-07			-0.35	-0.00544415	-0.00532897	-0.00532732	-0.00533005	-0.00522163	-0.00555242
	-0.67	-0.00620248			-0.34	-0.00581157			-0.65	-0.00468551	-0.00459023	-0.0043366	-0.00326661	-0.000874467	-7.27719e-05	-1.26302e-06	-1.08449e-06	-1.17009e-06			-0.65	-0.00620044	-0.00489926	-0.00275757	-0.000492197	-7.64165e-05	-5.28633e-06	-3.80778e-07	-4.98511e-07	-7.00187e-07			-0.34	-0.00544204	-0.00532684	-0.0053252	-0.00532759	-0.00521924	-0.00555108
	-0.665	-0.00620319			-0.33	-0.00581054			-0.66	-0.00473972	-0.00464102	-0.00438002	-0.00327918	-0.000870463	-7.27441e-05	-1.2529e-06	-1.08742e-06	-1.17767e-06			-0.66	-0.00628901	-0.00495467	-0.00276445	-0.000490302	-7.66854e-05	-5.17453e-06	-3.8396e-07	-5.03027e-07	-7.04746e-07			-0.33	-0.00543989	-0.00532469	-0.00532304	-0.00532515	-0.00521685	-0.00554972
	-0.66	-0.0062037			-0.32	-0.00580984			-0.67	-0.00479307	-0.00469088	-0.00442234	-0.00329028	-0.000866692	-7.27147e-05	-1.24428e-06	-1.08944e-06	-1.18526e-06			-0.67	-0.00637651	-0.00490804	-0.00276977	-0.00048869	-7.6932e-05	-5.0623e-06	-3.87121e-07	-5.07529e-07	-7.09383e-07			-0.32	-0.00543773	-0.0053225	-0.00532086	-0.00532271	-0.00521447	-0.00554833
	-0.655	-0.00620422			-0.31	-0.00580881			-0.68	-0.00484574	-0.00474	-0.00446368	-0.00330007	-0.000863047	-7.27029e-05	-1.2354e-06	-1.09168e-06	-1.19504e-06			-0.68	-0.00646337	-0.00496591	-0.0027737	-0.00048732	-7.71583e-05	-4.94996e-06	-3.9026e-07	-5.11956e-07	-7.14003e-07			-0.31	-0.00543553	-0.00532028	-0.00531837	-0.00532027	-0.00521207	-0.00554693
	-0.65	-0.00620472			-0.3	-0.00580793			-0.69	-0.00489731	-0.00478795	-0.00450366	-0.00330833	-0.000859594	-7.27e-05	-1.22773e-06	-1.09353e-06	-1.20625e-06			-0.69	-0.00654906	-0.00502161	-0.00277595	-0.000486128	-7.73574e-05	-4.83754e-06	-3.93372e-07	-5.16314e-07	-7.18678e-07			-0.3	-0.00543331	-0.00531802	-0.00531567	-0.00531783	-0.00520967	-0.00554552
	-0.645	-0.00620517			-0.29	-0.00580701			-0.7	-0.00494796	-0.00483493	-0.00454246	-0.00331529	-0.000856206	-7.27022e-05	-1.22017e-06	-1.09552e-06	-1.21878e-06			-0.7	-0.00663396	-0.00507597	-0.00277663	-0.000485104	-7.75357e-05	-4.72419e-06	-3.96513e-07	-5.20681e-07	-7.23259e-07			-0.29	-0.00543077	-0.00531573	-0.005313	-0.00531538	-0.00520758	-0.00554409
	-0.64	-0.00620567			-0.28	-0.00580603			-0.71	-0.00499767	-0.00488095	-0.00458006	-0.00332094	-0.000852952	-7.27166e-05	-1.21242e-06	-1.09808e-06	-1.23156e-06			-0.71	-0.00671808	-0.0051289	-0.00277572	-0.000484223	-7.7693e-05	-4.61008e-06	-3.99625e-07	-5.25066e-07	-7.27888e-07			-0.28	-0.00542803	-0.00531342	-0.00531032	-0.00531293	-0.00520533	-0.00554266
	-0.635	-0.00620604			-0.27	-0.00580505			-0.72	-0.0050373	-0.004926	-0.00461643	-0.0033254	-0.00084981	-7.27361e-05	-1.20511e-06	-1.10004e-06	-1.24609e-06			-0.72	-0.00680142	-0.00518057	-0.0027732	-0.000483457	-7.78288e-05	-4.49575e-06	-4.02727e-07	-5.29364e-07	-7.32563e-07			-0.27	-0.00542532	-0.0053108	-0.00530765	-0.00531076	-0.00520278	-0.00554121
	-0.63	-0.00620629			-0.26	-0.00580412			-0.73	-0.00509081	-0.00497006	-0.00465156	-0.00332872	-0.000846688	-7.2766e-05	-1.19814e-06	-1.10204e-06	-1.26238e-06			-0.73	-0.00688412	-0.00523104	-0.00276918	-0.000482822	-7.79418e-05	-4.38156e-06	-4.05832e-07	-5.33749e-07	-7.37205e-07			-0.26	-0.00542258	-0.00530798	-0.005305	-0.00530876	-0.00520026	-0.00553975
	-0.625	-0.0062069			-0.25	-0.00580309			-0.74	-0.0051383	-0.00499959	-0.00468545	-0.00333098	-0.000843699	-7.28005e-05	-1.19238e-06	-1.10446e-06	-1.28056e-06			-0.74	-0.00696609	-0.00528034	-0.00276355	-0.000482315	-7.80347e-05	-4.26777e-06	-4.08944e-07	-5.3815e-07	-7.41826e-07			-0.25	-0.00541984	-0.00530519	-0.00530234	-0.00530641	-0.00519774	-0.00553828
	-0.62	-0.00620741			-0.24	-0.00580201			-0.75	-0.00518461	-0.00504929	-0.00471802	-0.00333222	-0.000840748	-7.2845e-05	-1.18598e-06	-1.10673e-06	-1.30041e-06			-0.75	-0.00700154	-0.00532832	-0.00275634	-0.000481943	-7.81065e-05	-4.15439e-06	-4.12061e-07	-5.42511e-07	-7.46391e-07			-0.24	-0.0054171	-0.00530238	-0.00529967	-0.0053038	-0.00519522	-0.00553682
	-0.615	-0.00620804			-0.23	-0.00580083			-0.76	-0.00522992	-0.00509114	-0.0047494	-0.00333268	-0.000837857	-7.28912e-05	-1.18048e-06	-1.1086e-06	-1.31968e-06			-0.76	-0.00705055	-0.00537514	-0.00274762	-0.00048167	-7.81596e-05	-4.04011e-06	-4.15188e-07	-5.46828e-07	-7.50965e-07			-0.23	-0.00541436	-0.00529957	-0.00529701	-0.0053012	-0.0051927	-0.00553535
	-0.61	-0.0062085			-0.22	-0.00579982			-0.77	-0.00527421	-0.00513157	-0.00477948	-0.00333237	-0.000835032	-7.29489e-05	-1.17513e-06	-1.11085e-06	-1.33926e-06			-0.77	-0.00713582	-0.0054208	-0.00273739	-0.000481425	-7.81907e-05	-3.12159e-06	-4.183e-07	-5.51253e-07	-7.55539e-07			-0.22	-0.00541163	-0.00529676	-0.00529435	-0.00529859	-0.00519017	-0.00553387
	-0.605	-0.00620893			-0.21	-0.00579867			-0.78	-0.00531747	-0.00517096	-0.0048083	-0.00333141	-0.000832208	-7.3008e-05	-1.171e-06	-1.11335e-06	-1.36145e-06			-0.78	-0.00721887	-0.0054652	-0.00272566	-0.000481138	-7.82009e-05	-3.02715e-06	-4.21416e-07	-5.55663e-07	-7.60115e-07			-0.21	-0.00540887	-0.00529394	-0.0052917	-0.00529599	-0.00518764	-0.00553241
	-0.6	-0.00620922			-0.2	-0.00579739			-0.79	-0.00535994	-0.00520943	-0.00483596	-0.00332993	-0.000829464	-7.30733e-05	-1.16671e-06	-1.11587e-06	-1.38365e-06			-0.79	-0.0073009	-0.00550863	-0.00271261	-0.000480819	-7.81968e-05	-2.93416e-06	-4.24584e-07	-5.60079e-07	-7.64668e-07			-0.2	-0.00540611	-0.00529111	-0.00528933	-0.0052934	-0.00518512	-0.00553093
	-0.595	-0.00620984			-0.19	-0.00579614			-0.8	-0.00540125	-0.00524672	-0.00486215	-0.00332799	-0.000826761	-7.31446e-05	-1.16328e-06	-1.11851e-06	-1.40506e-06			-0.8	-0.00738139	-0.00555066	-0.002698	-0.000480387	-7.81702e-05	-2.84253e-06	-4.27715e-07	-5.64431e-07	-7.69266e-07			-0.19	-0.00540332	-0.00528827	-0.00528675	-0.0052908	-0.0051826	-0.00552946
	-0.59	-0.00620982			-0.18	-0.00579477			-0.81	-0.00544145	-0.00528293	-0.00488713	-0.00332569	-0.000824111	-7.32174e-05	-1.16048e-06	-1.1201e-06	-1.42794e-06			-0.81	-0.00746069	-0.00559133	-0.00268211	-0.000479856	-7.8122e-05	-2.75226e-06	-4.30861e-07	-5.68866e-07	-7.73819e-07			-0.18	-0.0054005	-0.00528545	-0.00528387	-0.00528822	-0.00518009	-0.00552801
	-0.585	-0.00621025			-0.17	-0.00579341			-0.82	-0.00548068	-0.00531812	-0.00491087	-0.00332322	-0.000821514	-7.32942e-05	-1.15807e-06	-1.12222e-06	-1.45144e-06			-0.82	-0.007539	-0.00563081	-0.00266501	-0.000479243	-7.80536e-05	-2.66356e-06	-4.34016e-07	-5.73237e-07	-7.78321e-07			-0.17	-0.00539761	-0.00528261	-0.00528103	-0.00528564	-0.00517751	-0.00552656
	-0.58	-0.0062105			-0.16	-0.00579204			-0.83	-0.00551892	-0.00535229	-0.00493337	-0.00332058	-0.000818987	-7.33759e-05	-1.156e-06	-1.12419e-06	-1.47563e-06			-0.83	-0.00761625	-0.00566895	-0.00264674	-0.000478569	-7.79678e-05	-2.57587e-06	-4.37175e-07	-5.77716e-07	-7.82817e-07			-0.16	-0.00539472	-0.00528006	-0.00527816	-0.00528306	-0.00517489	-0.00552513
	-0.575	-0.00621062			-0.15	-0.00579086			-0.84	-0.00555606	-0.00538547	-0.00495465	-0.00331795	-0.000816524	-7.34644e-05	-1.15411e-06	-1.1262e-06	-1.4995e-06			-0.84	-0.00769253	-0.0057058	-0.00262747	-0.00047782	-7.78635e-05	-2.48963e-06	-4.40316e-07	-5.82169e-07	-7.87339e-07			-0.15	-0.00539183	-0.0052773	-0.0052753	-0.00528006	-0.00517226	-0.00552372
	-0.57	-0.00621069			-0.14	-0.00578952			-0.85	-0.00559228	-0.00541765	-0.0049747	-0.00331536	-0.000814143	-7.35535e-05	-1.15238e-06	-1.12855e-06	-1.52356e-06			-0.85	-0.00776783	-0.00574125	-0.00260734	-0.000477021	-7.77403e-05	-2.40624e-06	-4.43457e-07	-5.86541e-07	-7.91909e-07			-0.14	-0.00538893	-0.00527424	-0.00527243	-0.0052771	-0.00516964	-0.00552233
	-0.565	-0.00621096			-0.13	-0.00578801			-0.86	-0.00562755	-0.00544886	-0.0049936	-0.00331286	-0.00081186	-7.36475e-05	-1.15149e-06	-1.13075e-06	-1.5487e-06			-0.86	-0.00784235	-0.00577537	-0.00258649	-0.000476132	-7.7598e-05	-2.32442e-06	-4.46589e-07	-5.90982e-07	-7.9642e-07			-0.13	-0.005386	-0.00527122	-0.00526958	-0.00527442	-0.005167	-0.00552095
	-0.56	-0.00621096			-0.12	-0.00578668			-0.87	-0.00566191	-0.00547918	-0.00498903	-0.00331056	-0.000809573	-7.37494e-05	-1.15114e-06	-1.13282e-06	-1.57256e-06			-0.87	-0.00791582	-0.00580806	-0.00256512	-0.000475163	-7.74373e-05	-2.24336e-06	-4.49691e-07	-5.95547e-07	-8.0093e-07			-0.12	-0.00538307	-0.00526819	-0.00526672	-0.00527171	-0.00516435	-0.00551958
	-0.555	-0.00621084			-0.11	-0.00578511			-0.88	-0.00569539	-0.00550854	-0.00501674	-0.0033083	-0.000807452	-7.38562e-05	-1.15147e-06	-1.13627e-06	-1.59614e-06			-0.88	-0.00792194	-0.00583945	-0.00254331	-0.00047412	-7.7259e-05	-2.16545e-06	-4.52808e-07	-5.99984e-07	-8.05368e-07			-0.11	-0.00538013	-0.00526514	-0.00526384	-0.005269	-0.00516168	-0.00551822
	-0.55	-0.00621098			-0.1	-0.00578367			-0.89	-0.00572805	-0.00553715	-0.00503406	-0.00330629	-0.000805331	-7.39741e-05	-1.1519e-06	-1.13786e-06	-1.62122e-06			-0.89	-0.00794761	-0.00586946	-0.00252144	-0.000473013	-7.70683e-05	-2.0883e-06	-4.4676e-07	-6.04499e-07	-8.09845e-07			-0.1	-0.00537718	-0.00526209	-0.00526052	-0.00526626	-0.00515901	-0.00551688
	-0.545	-0.00621081			-0.09	-0.00578208			-0.9	-0.00575979	-0.0055648	-0.00504944	-0.0033044	-0.000803374	-7.40971e-05	-1.15302e-06	-1.13992e-06	-1.64569e-06			-0.9	-0.00802607	-0.00589785	-0.00249961	-0.000471811	-7.68552e-05	-2.01366e-06	-4.50863e-07	-6.08995e-07	-8.1432e-07			-0.09	-0.00537385	-0.00525905	-0.0052569	-0.0052635	-0.00515631	-0.00551556
	-0.54	-0.00621074			-0.08	-0.00578046			-0.91	-0.00579081	-0.00559165	-0.00506399	-0.00330278	-0.000801447	-7.42388e-05	-1.15397e-06	-1.14192e-06	-1.67032e-06			-0.91	-0.00810173	-0.00592484	-0.00247801	-0.000470551	-7.66251e-05	-1.94091e-06	-4.54811e-07	-6.13549e-07	-8.18804e-07			-0.08	-0.00537023	-0.00525599	-0.0052537	-0.00526074	-0.00515361	-0.00551426
	-0.535	-0.0062105			-0.07	-0.00577884			-0.92	-0.00582098	-0.00561769	-0.00507767	-0.00330141	-0.000799645	-7.43972e-05	-1.15478e-06	-1.14378e-06	-1.69591e-06			-0.92	-0.0081755	-0.00595023	-0.00245694	-0.000469197	-7.63802e-05	-1.86987e-06	-4.58667e-07	-6.18038e-07	-8.2319e-07			-0.07	-0.00536699	-0.00525291	-0.00525075	-0.00525797	-0.00515091	-0.00551296
	-0.53	-0.00621058			-0.06	-0.00577728			-0.93	-0.00585043	-0.0056431	-0.0050905	-0.00330017	-0.000797904	-7.45789e-05	-1.156e-06	-1.14586e-06	-1.72109e-06			-0.93	-0.00824768	-0.00597405	-0.00243664	-0.000467813	-7.61166e-05	-1.80096e-06	-4.62486e-07	-6.22575e-07	-8.27553e-07			-0.06	-0.00536398	-0.0052494	-0.00524775	-0.00525518	-0.0051486	-0.00551167
	-0.525	-0.00621022			-0.05	-0.00577569			-0.94	-0.00587909	-0.00566776	-0.00510259	-0.00329894	-0.00079625	-7.4785e-05	-1.15789e-06	-1.14857e-06	-1.74489e-06			-0.94	-0.00831825	-0.00599627	-0.00241744	-0.00046637	-7.58395e-05	-1.73429e-06	-4.66305e-07	-6.27108e-07	-8.31973e-07			-0.05	-0.00536094	-0.00524555	-0.00524475	-0.00525238	-0.00514658	-0.00551039
	-0.52	-0.00621005			-0.04	-0.00577377			-0.95	-0.00590706	-0.00569178	-0.00511416	-0.00329811	-0.000794623	-7.50252e-05	-1.15995e-06	-1.14982e-06	-1.76886e-06			-0.95	-0.00838743	-0.0060168	-0.00239944	-0.000464888	-7.55446e-05	-1.6694e-06	-4.7002e-07	-6.3158e-07	-8.36356e-07			-0.04	-0.00535791	-0.00524211	-0.00524173	-0.00525	-0.00514452	-0.0055091
	-0.515	-0.00620991			-0.03	-0.00577195			-0.96	-0.0059344	-0.00571527	-0.00512491	-0.00329737	-0.000793174	-7.52979e-05	-1.16143e-06	-1.15229e-06	-1.79339e-06			-0.96	-0.00845524	-0.00603572	-0.00238277	-0.000463372	-7.5233e-05	-1.60658e-06	-4.73733e-07	-6.36121e-07	-8.40765e-07			-0.03	-0.00535487	-0.00523893	-0.00523869	-0.00524791	-0.00514245	-0.00550782
	-0.51	-0.00620941			-0.02	-0.00576998			-0.97	-0.00596116	-0.00573823	-0.00513531	-0.00329683	-0.000791749	-7.56035e-05	-1.16289e-06	-1.15441e-06	-1.8181e-06			-0.97	-0.00852193	-0.00605303	-0.00236756	-0.000461813	-7.49083e-05	-1.54646e-06	-4.77494e-07	-6.40681e-07	-8.45145e-07			-0.02	-0.00535184	-0.00523572	-0.00523563	-0.00524579	-0.00514034	-0.00550653
	-0.505	-0.00620929			-0.01	-0.00576825			-0.98	-0.00598733	-0.00576078	-0.00514516	-0.00329656	-0.000790393	-7.59407e-05	-1.1642e-06	-1.15671e-06	-1.84287e-06			-0.98	-0.00858719	-0.00606841	-0.00235385	-0.000460205	-7.45667e-05	-1.48763e-06	-4.81218e-07	-6.45275e-07	-8.49462e-07			-0.01	-0.00534879	-0.00523251	-0.00523257	-0.00524366	-0.00513824	-0.00550525
	-0.5	-0.00620881			0	-0.00576656			-0.99	-0.00601303	-0.00578283	-0.00515482	-0.0032963	-0.000789114	-7.63065e-05	-1.1657e-06	-1.15851e-06	-1.868e-06			-0.99	-0.00865138	-0.00608217	-0.00234167	-0.00045853	-7.42088e-05	-1.43139e-06	-4.84915e-07	-6.49807e-07	-8.53741e-07			0	-0.00534575	-0.00522929	-0.00522951	-0.00524153	-0.00513614	-0.00550397
	-0.495	-0.00620862			0.01	-0.00576452			-1	-0.00603835	-0.00580451	-0.0051641	-0.00329623	-0.000787946	-7.66981e-05	-1.16714e-06	-1.16083e-06	-1.89209e-06			-1	-0.0087147	-0.00609429	-0.00233094	-0.000456841	-7.38405e-05	-1.37709e-06	-4.88616e-07	-6.54401e-07	-8.58073e-07			0.01	-0.00534273	-0.00522608	-0.00522689	-0.00523941	-0.00513404	-0.00550267
	-0.49	-0.006208			0.02	-0.00576247																											0.02	-0.00534009	-0.00522286	-0.00522457	-0.00523731	-0.00513198	-0.00550135
	-0.485	-0.00620778			0.03	-0.00576036																											0.03	-0.00533776	-0.00521966	-0.00522222	-0.00523524	-0.00512994	-0.00550002
	-0.48	-0.00620734			0.04	-0.00575851																											0.04	-0.0053354	-0.00521648	-0.00521988	-0.0052332	-0.00512792	-0.00549868
	-0.475	-0.00620675			0.05	-0.00575636																											0.05	-0.00533304	-0.00521376	-0.00521755	-0.00523117	-0.00512593	-0.00549731
	-0.47	-0.00620659			0.06	-0.00575422																											0.06	-0.00533067	-0.00521141	-0.00521523	-0.00522916	-0.00512396	-0.00549593
	-0.465	-0.00620596			0.07	-0.0057519																											0.07	-0.00532832	-0.00520902	-0.00521294	-0.00522718	-0.00512201	-0.00549453
	-0.46	-0.00620553			0.08	-0.00574969																											0.08	-0.00532598	-0.00520665	-0.00521069	-0.00522521	-0.00512008	-0.0054931
	-0.455	-0.0062051			0.09	-0.00574757																											0.09	-0.00532363	-0.00520429	-0.00520846	-0.00522326	-0.00511816	-0.00549163
	-0.45	-0.00620453			0.1	-0.0057453																											0.1	-0.0053213	-0.00520195	-0.00520624	-0.00522131	-0.00511624	-0.00549013
	-0.445	-0.00620406			0.11	-0.00574283																											0.11	-0.005319	-0.00519962	-0.00520403	-0.00521937	-0.00511435	-0.00548857
	-0.44	-0.00620342			0.12	-0.00574034																											0.12	-0.00531671	-0.0051973	-0.00520185	-0.00521743	-0.00511247	-0.00548698
	-0.435	-0.00620285			0.13	-0.00573779																											0.13	-0.00531443	-0.00519499	-0.00519969	-0.0052155	-0.0051106	-0.00548534
	-0.43	-0.00620221			0.14	-0.00573565																											0.14	-0.00531215	-0.00519269	-0.00519754	-0.00521354	-0.00510872	-0.00548365
	-0.425	-0.00620148			0.15	-0.00573313																											0.15	-0.00530987	-0.0051904	-0.00519541	-0.00521158	-0.00510681	-0.00548191
	-0.42	-0.0062008			0.16	-0.00573065																											0.16	-0.00530758	-0.0051881	-0.00519328	-0.00520959	-0.0051049	-0.0054801
	-0.415	-0.00620005			0.17	-0.00572813																											0.17	-0.00530528	-0.0051858	-0.00519115	-0.0052076	-0.00510299	-0.00547824
	-0.41	-0.00619946			0.18	-0.00572553																											0.18	-0.00530295	-0.0051835	-0.00518899	-0.00520562	-0.00510109	-0.0054763
	-0.405	-0.00619882			0.19	-0.00572299																											0.19	-0.0053006	-0.00518119	-0.00518682	-0.00520363	-0.00509919	-0.0054743
	-0.4	-0.00619801			0.2	-0.00572034																											0.2	-0.00529823	-0.00517885	-0.00518461	-0.00520164	-0.00509732	-0.0054722
	-0.395	-0.00619728			0.21	-0.00571751																											0.21	-0.00529583	-0.00517648	-0.0051824	-0.00519968	-0.00509547	-0.00547003
	-0.39	-0.0061964			0.22	-0.00571478																											0.22	-0.00529339	-0.0051741	-0.00518019	-0.00519773	-0.00509363	-0.00546689
	-0.385	-0.00619565			0.23	-0.00571203																											0.23	-0.00529093	-0.00517171	-0.00517799	-0.00519579	-0.00509181	-0.00546378
	-0.38	-0.0061948			0.24	-0.00570918																											0.24	-0.00528842	-0.00516933	-0.00517579	-0.00519387	-0.00509	-0.00546065
	-0.375	-0.00619391			0.25	-0.00570625																											0.25	-0.00528587	-0.00516693	-0.0051736	-0.00519196	-0.00508819	-0.00545751
	-0.37	-0.00619315			0.26	-0.00570326																											0.26	-0.00528329	-0.00516454	-0.00517141	-0.00519005	-0.00508641	-0.00545436
	-0.365	-0.00619247			0.27	-0.00570017																											0.27	-0.00528068	-0.00516214	-0.00516923	-0.00518816	-0.00508465	-0.0054512
	-0.36	-0.00619169			0.28	-0.00569716																											0.28	-0.00527802	-0.00515975	-0.00516706	-0.00518629	-0.0050829	-0.005448
	-0.355	-0.00619076			0.29	-0.0056942																											0.29	-0.00527534	-0.00515736	-0.00516491	-0.00518442	-0.00508114	-0.00544479
	-0.35	-0.00618979			0.3	-0.00569132																											0.3	-0.00527265	-0.00515498	-0.00516278	-0.00518255	-0.00507939	-0.00544156
	-0.345	-0.00618893			0.31	-0.00568816																											0.31	-0.00526994	-0.00515261	-0.00516067	-0.0051807	-0.00507763	-0.00543832
	-0.34	-0.00618806			0.32	-0.00568491																											0.32	-0.00526723	-0.00515026	-0.00515859	-0.00517884	-0.00507587	-0.00543506
	-0.335	-0.00618712			0.33	-0.00568167																											0.33	-0.00526449	-0.00514794	-0.00515654	-0.00517698	-0.00507409	-0.00543268
	-0.33	-0.0061862			0.34	-0.00567846																											0.34	-0.00526174	-0.00514565	-0.00515447	-0.00517511	-0.0050723	-0.00543018
	-0.325	-0.00618545			0.35	-0.00567514																											0.35	-0.00525897	-0.00514337	-0.0051524	-0.00517322	-0.00507049	-0.0054276
	-0.32	-0.00618449			0.36	-0.0056719																											0.36	-0.00525619	-0.00514109	-0.00515033	-0.00517134	-0.00506868	-0.00542495
	-0.315	-0.0061836			0.37	-0.0056685																											0.37	-0.00525338	-0.00513883	-0.00514825	-0.00516946	-0.00506686	-0.00542222
	-0.31	-0.0061826			0.38	-0.00566495																											0.38	-0.00525056	-0.00513656	-0.00514616	-0.00516758	-0.00506504	-0.00541941
	-0.305	-0.00618163			0.39	-0.00566152																											0.39	-0.00524773	-0.0051343	-0.00514406	-0.00516568	-0.00506321	-0.00541654
	-0.3	-0.00618054			0.4	-0.00565802																											0.4	-0.005244	-0.00513203	-0.00514195	-0.00516378	-0.00506137	-0.0054136
	-0.295	-0.00617959			0.41	-0.0056544																											0.41	-0.00523953	-0.00512977	-0.00513985	-0.00516188	-0.00505953	-0.00541058
	-0.29	-0.00617865			0.42	-0.00565068																											0.42	-0.00523509	-0.0051275	-0.00513774	-0.00515996	-0.00505767	-0.0054075
	-0.285	-0.00617772			0.43	-0.00564707																											0.43	-0.00523069	-0.00512523	-0.00513564	-0.00515804	-0.00505579	-0.00540435
	-0.28	-0.00617679			0.44	-0.00564352																											0.44	-0.00522631	-0.00512296	-0.00513351	-0.00515609	-0.0050539	-0.00540115
	-0.275	-0.00617583			0.45	-0.00563994																											0.45	-0.00522194	-0.00512069	-0.00513138	-0.00515414	-0.00505198	-0.00539789
	-0.27	-0.00617477			0.46	-0.00563613																											0.46	-0.00521758	-0.00511841	-0.00512923	-0.00515217	-0.00505007	-0.00539455
	-0.265	-0.00617368			0.47	-0.0056322																											0.47	-0.00521321	-0.00511611	-0.00512708	-0.00515019	-0.00504814	-0.00539115
	-0.26	-0.00617258			0.48	-0.00562836																											0.48	-0.00520883	-0.00511381	-0.0051249	-0.00514818	-0.0050462	-0.00538769
	-0.255	-0.00617154			0.49	-0.0056245																											0.49	-0.00520442	-0.0051115	-0.00512271	-0.00514617	-0.00504425	-0.00538416
	-0.25	-0.00617051			0.5	-0.00562064																											0.5	-0.00519894	-0.00510916	-0.00512051	-0.00514415	-0.00504228	-0.00538056
	-0.245	-0.00616956			0.51	-0.00561659																											0.51	-0.00519339	-0.0051068	-0.00511828	-0.00514211	-0.00504029	-0.00537689
	-0.24	-0.00616845			0.52	-0.00561243																											0.52	-0.0051886	-0.00510443	-0.00511605	-0.00514007	-0.00503829	-0.00537315
	-0.235	-0.00616746			0.53	-0.00560826																											0.53	-0.00518377	-0.00510205	-0.0051138	-0.00513801	-0.00503628	-0.00536935
	-0.23	-0.00616631			0.54	-0.00560413																											0.54	-0.00517888	-0.00509965	-0.00511153	-0.00513594	-0.00503425	-0.00536551
	-0.225	-0.00616517			0.55	-0.00559989																											0.55	-0.00517394	-0.00509722	-0.00510924	-0.00513385	-0.00503221	-0.00536158
	-0.22	-0.00616398			0.56	-0.00559542																											0.56	-0.00516894	-0.00509476	-0.00510692	-0.00513176	-0.00503017	-0.00535757
	-0.215	-0.00616289			0.57	-0.00559101																											0.57	-0.00516272	-0.00509229	-0.0051046	-0.00512966	-0.00502812	-0.00535351
	-0.21	-0.00616187			0.58	-0.00558661																											0.58	-0.00515658	-0.00508978	-0.00510224	-0.00512754	-0.00502607	-0.00534939
	-0.205	-0.00616087			0.59	-0.00558213																											0.59	-0.00515047	-0.00508724	-0.00509988	-0.00512541	-0.00502401	-0.0053452
	-0.2	-0.00615982			0.6	-0.00557764																											0.6	-0.00514437	-0.00508469	-0.00509751	-0.00512328	-0.00502194	-0.00534095
	-0.195	-0.0061587			0.61	-0.00555114																											0.61	-0.00513936	-0.00508212	-0.00509513	-0.00512113	-0.00501986	-0.00533664
	-0.19	-0.00615743			0.62	-0.00554788																											0.62	-0.00513525	-0.00507951	-0.00509274	-0.00511898	-0.00501777	-0.00533225
	-0.185	-0.00615623			0.63	-0.00554467																											0.63	-0.00513107	-0.00507689	-0.00509033	-0.00511682	-0.00501569	-0.00532781
	-0.18	-0.00615517			0.64	-0.00554119																											0.64	-0.00512682	-0.00507425	-0.0050879	-0.00511464	-0.00501359	-0.00532331
	-0.175	-0.00615411			0.65	-0.00553745																											0.65	-0.00512251	-0.00507158	-0.00508545	-0.00511246	-0.0050115	-0.00531876
	-0.17	-0.00615289			0.66	-0.00553363																											0.66	-0.00511812	-0.00506889	-0.005083	-0.00511026	-0.0050094	-0.00531413
	-0.165	-0.00615171			0.67	-0.00552964																											0.67	-0.00511367	-0.00506617	-0.00508053	-0.00510804	-0.0050073	-0.00530946
	-0.16	-0.00615065			0.68	-0.00552577																											0.68	-0.00511032	-0.00506342	-0.00507806	-0.00510582	-0.00500518	-0.00530475
	-0.155	-0.00614961			0.69	-0.00552167																											0.69	-0.00510678	-0.00506064	-0.00507559	-0.0051036	-0.00500305	-0.00529995
	-0.15	-0.00614845			0.7	-0.00551726																											0.7	-0.0051031	-0.00505784	-0.00507309	-0.00510137	-0.0050009	-0.00529511
	-0.145	-0.00614719			0.71	-0.00551295																											0.71	-0.00509928	-0.00505501	-0.00507059	-0.00509913	-0.00499874	-0.00529021
	-0.14	-0.006146			0.72	-0.00550841																											0.72	-0.00509532	-0.00505216	-0.00506809	-0.00509688	-0.00499657	-0.00528526
	-0.135	-0.00614489			0.73	-0.00550371																											0.73	-0.00509123	-0.0050493	-0.00506556	-0.00509461	-0.00499439	-0.00528026
	-0.13	-0.00614374			0.74	-0.00549907																											0.74	-0.00508703	-0.00504641	-0.00506301	-0.00509231	-0.00499216	-0.00527521
	-0.125	-0.00614262			0.75	-0.00549421																											0.75	-0.0050827	-0.00504349	-0.00506044	-0.00508997	-0.00498993	-0.0052701
	-0.12	-0.00614155			0.76	-0.0054892																											0.76	-0.00507826	-0.00504053	-0.00505784	-0.00508761	-0.00498766	-0.00526492
	-0.115	-0.00614037			0.77	-0.00548407																											0.77	-0.00507371	-0.00503753	-0.00505522	-0.00508524	-0.00498537	-0.00525968
	-0.11	-0.00613929			0.78	-0.00547899																											0.78	-0.00506907	-0.00503451	-0.00505258	-0.00508282	-0.00498305	-0.00525439
	-0.105	-0.00613802			0.79	-0.00547364																											0.79	-0.00506434	-0.00503145	-0.00504991	-0.00508037	-0.00498069	-0.00524903
	-0.1	-0.00613673			0.8	-0.00546821																											0.8	-0.00505952	-0.00502836	-0.0050472	-0.00507788	-0.0049783	-0.0052436
	-0.095	-0.00613549			0.81	-0.00546263																											0.81	-0.0050546	-0.00502522	-0.00504447	-0.00507534	-0.00497585	-0.0052381
	-0.09	-0.00613436			0.82	-0.00545727																											0.82	-0.00504961	-0.00502204	-0.00504169	-0.00507179	-0.00497241	-0.00523254
	-0.085	-0.00613324			0.83	-0.00545155																											0.83	-0.00504453	-0.00501765	-0.00503884	-0.00506734	-0.00496807	-0.00522688
	-0.08	-0.00613214			0.84	-0.00544571																											0.84	-0.00503937	-0.00501221	-0.00503593	-0.00506288	-0.00496373	-0.00522114
	-0.075	-0.00613093			0.85	-0.00543979																											0.85	-0.00503412	-0.00500677	-0.00503297	-0.00505841	-0.00495939	-0.00521532
	-0.07	-0.00612975			0.86	-0.00543381																											0.86	-0.00502881	-0.00500134	-0.00502886	-0.00505394	-0.00495503	-0.0052094
	-0.065	-0.00612852			0.87	-0.00542798																											0.87	-0.00502342	-0.00499591	-0.00502371	-0.00504945	-0.00495066	-0.00520337
	-0.06	-0.00612733			0.88	-0.00542178																											0.88	-0.00501795	-0.00499047	-0.00501855	-0.00504493	-0.00494625	-0.00519725
	-0.055	-0.00612612			0.89	-0.00541561																											0.89	-0.00501241	-0.00498502	-0.00501338	-0.00503931	-0.00494073	-0.00519102
	-0.05	-0.00612483			0.9	-0.00540937																											0.9	-0.0050068	-0.00497953	-0.0050082	-0.00503372	-0.00493524	-0.00518465
	-0.045	-0.00612366			0.91	-0.00540309																											0.91	-0.00500112	-0.00497402	-0.00500301	-0.00502814	-0.00492976	-0.00517816
	-0.04	-0.00612257			0.92	-0.00539665																											0.92	-0.00499537	-0.00496719	-0.00499777	-0.00502257	-0.00492428	-0.00517156
	-0.035	-0.00612137			0.93	-0.00539005																											0.93	-0.00498955	-0.00496042	-0.00499124	-0.00501796	-0.00491974	-0.00516479
	-0.03	-0.00612018			0.94	-0.00538336																											0.94	-0.00498367	-0.00495487	-0.00498478	-0.00501419	-0.00491604	-0.00515789
	-0.025	-0.00611902			0.95	-0.00537668																											0.95	-0.00497771	-0.00495036	-0.00497836	-0.00501035	-0.00491226	-0.00515084
	-0.02	-0.00611779			0.96	-0.00537																											0.96	-0.00497168	-0.0049458	-0.00497196	-0.00500643	-0.00490839	-0.00514362
	-0.015	-0.00611654			0.97	-0.0053632																											0.97	-0.00496557	-0.00494118	-0.00496666	-0.00500239	-0.0049044	-0.0051362
	-0.01	-0.00611534			0.98	-0.0053563																											0.98	-0.0049594	-0.00493651	-0.00496232	-0.00499825	-0.00490031	-0.0051286
	-0.005	-0.00611406			0.99	-0.00534933																											0.99	-0.00495316	-0.00493178	-0.00495789	-0.00499399	-0.00489609	-0.00512081
	0	-0.00611288			1	-0.00534233																											1	-0.00494682	-0.00492697	-0.00495336	-0.00499066	-0.00489278	-0.0051128
	0.005	-0.00611174			1.01	-0.00533513																											1.01	-0.00494039	-0.00492208	-0.00494871	-0.00498709	-0.00488924	-0.00510455
	0.01	-0.00611061			1.02	-0.0053278																											1.02	-0.00493387	-0.00491709	-0.00494393	-0.00498328	-0.00488545	-0.00509607
	0.015	-0.00610955			1.03	-0.00532028																											1.03	-0.00492728	-0.00491328	-0.004939	-0.00497922	-0.0048814	-0.00508733
	0.02	-0.00610836			1.04	-0.0053129																											1.04	-0.00492058	-0.00490924	-0.00493517	-0.00497488	-0.00487706	-0.00507832
	0.025	-0.00610706			1.05	-0.00530557																											1.05	-0.00491376	-0.00490495	-0.00493106	-0.00497023	-0.00487241	-0.00506903
	0.03	-0.00610581			1.06	-0.00529782																											1.06	-0.00490684	-0.0049004	-0.00492665	-0.00496527	-0.00486742	-0.00505942
	0.035	-0.00610456			1.07	-0.00529027																											1.07	-0.00489981	-0.00489559	-0.00492193	-0.00495996	-0.00486207	-0.00504947
	0.04	-0.00610337			1.08	-0.00528246																											1.08	-0.00489264	-0.00489051	-0.00491689	-0.00495427	-0.00485634	-0.00503919
	0.045	-0.00610234			1.09	-0.00527452																											1.09	-0.00488531	-0.00488511	-0.00491151	-0.0049482	-0.00485018	-0.00502857
	0.05	-0.00610116			1.1	-0.00526662																											1.1	-0.00487783	-0.00487938	-0.00490576	-0.00494171	-0.00484359	-0.00501755
	0.055	-0.00609999			1.11	-0.0052584																											1.11	-0.00487017	-0.00487332	-0.00489961	-0.00493475	-0.00483655	-0.0050061
	0.06	-0.00609883			1.12	-0.00525025																											1.12	-0.00486234	-0.00486689	-0.00489304	-0.00492734	-0.00482899	-0.00499423
	0.065	-0.00609756			1.13	-0.00524217																											1.13	-0.00485431	-0.00486005	-0.00488601	-0.00491941	-0.00482093	-0.00498189
	0.07	-0.0060963			1.14	-0.00523392																											1.14	-0.00484602	-0.00485281	-0.0048785	-0.00491095	-0.00481233	-0.00496906
	0.075	-0.0060952			1.15	-0.0052256																											1.15	-0.00483746	-0.00484512	-0.00487048	-0.00490192	-0.00480316	-0.00495571
	0.08	-0.00609404			1.16	-0.00521698																											1.16	-0.00482862	-0.00483693	-0.0048619	-0.0048923	-0.00479336	-0.00494182
	0.085	-0.00609283			1.17	-0.00520835																											1.17	-0.00481948	-0.00482826	-0.00485276	-0.00488206	-0.00478296	-0.00492734
	0.09	-0.00609168			1.18	-0.00519974																											1.18	-0.00480999	-0.00481906	-0.00484302	-0.00487117	-0.00477193	-0.00491227
	0.095	-0.00609055			1.19	-0.00519112																											1.19	-0.00480012	-0.00480927	-0.00483262	-0.00485961	-0.00476023	-0.00489657
	0.1	-0.00608939			1.2	-0.00518228																											1.2	-0.00478983	-0.00479886	-0.00482155	-0.00484738	-0.00474785	-0.0048802
	0.105	-0.00608822			1.21	-0.00517332																											1.21	-0.0047791	-0.00478782	-0.00480979	-0.00483443	-0.00473478	-0.00486314
	0.11	-0.00608687			1.22	-0.00516423																											1.22	-0.0047679	-0.00477612	-0.00479727	-0.00482073	-0.00472097	-0.00484536
	0.115	-0.00608567			1.23	-0.00515529																											1.23	-0.00475616	-0.00476369	-0.00478399	-0.00480629	-0.00470643	-0.00482686
	0.12	-0.00608441			1.24	-0.00514624																											1.24	-0.00474387	-0.00475054	-0.00476993	-0.00479109	-0.00469116	-0.00480757
	0.125	-0.00608325			1.25	-0.00513702																											1.25	-0.00473099	-0.00473662	-0.00475506	-0.0047751	-0.00467512	-0.00478748
	0.13	-0.00608196			1.26	-0.0051275																											1.26	-0.00471748	-0.00472188	-0.00473934	-0.00475831	-0.00465827	-0.00476657
	0.135	-0.00608074			1.27	-0.00511818																											1.27	-0.0047033	-0.00470631	-0.00472277	-0.0047407	-0.00464065	-0.0047448
	0.14	-0.00607957			1.28	-0.00510871																											1.28	-0.00468841	-0.00468988	-0.00470532	-0.00472226	-0.00462223	-0.00472215
	0.145	-0.00607822			1.29	-0.00509924																											1.29	-0.00467277	-0.00467255	-0.00468694	-0.00470298	-0.00460297	-0.00469861
	0.15	-0.00607691			1.3	-0.00508944																											1.3	-0.00465635	-0.00465431	-0.00466767	-0.00468286	-0.00458287	-0.00467415
	0.155	-0.00607562			1.31	-0.0050797																											1.31	-0.00463914	-0.00463515	-0.00464749	-0.00466185	-0.00456193	-0.00464875
	0.16	-0.0060742			1.32	-0.00506995																											1.32	-0.0046211	-0.00461506	-0.00462634	-0.00463994	-0.00454011	-0.00462239
	0.165	-0.00607292			1.33	-0.00506006																											1.33	-0.00460219	-0.00459397	-0.00460423	-0.00461715	-0.00451742	-0.00459505
	0.17	-0.00607161			1.34	-0.00505016																											1.34	-0.00458238	-0.00457191	-0.00458114	-0.00459345	-0.00449384	-0.00456671
	0.175	-0.00607038			1.35	-0.00504005																											1.35	-0.00456165	-0.00454884	-0.00455706	-0.0045688	-0.00446933	-0.00453736
	0.18	-0.00606909			1.36	-0.0050298																											1.36	-0.00453996	-0.00452476	-0.00453197	-0.0045432	-0.00444389	-0.00450696
	0.185	-0.00606774			1.37	-0.00501946																											1.37	-0.0045173	-0.00449962	-0.00450585	-0.00451664	-0.0044175	-0.00447551
	0.19	-0.00606639			1.38	-0.00500917																											1.38	-0.00449365	-0.00447343	-0.0044787	-0.0044891	-0.00439018	-0.00444301
	0.195	-0.00606492			1.39	-0.00499864																											1.39	-0.00446899	-0.0044462	-0.00445049	-0.00446056	-0.00436187	-0.00440945
	0.2	-0.00606351			1.4	-0.00498775																											1.4	-0.0044433	-0.00441788	-0.00442124	-0.00443102	-0.00433257	-0.00437481
	0.205	-0.00606211			1.41	-0.00497703																											1.41	-0.00441658	-0.00438846	-0.00439094	-0.00440044	-0.00430227	-0.00433907
	0.21	-0.00606068			1.42	-0.00496635																											1.42	-0.00438879	-0.00435795	-0.00435952	-0.00436882	-0.00427096	-0.00430223
	0.215	-0.00605936			1.43	-0.00495539																											1.43	-0.00435991	-0.00432631	-0.004327	-0.00433616	-0.0042386	-0.00426429
	0.22	-0.00605798			1.44	-0.00494414																											1.44	-0.00432995	-0.00429356	-0.00429338	-0.00430246	-0.00420523	-0.00422527
	0.225	-0.00605665			1.45	-0.00493291																											1.45	-0.0042989	-0.00425967	-0.00425867	-0.00426769	-0.00415366	-0.00416517
	0.23	-0.00605511			1.46	-0.00492147																											1.46	-0.00426674	-0.00422465	-0.00422283	-0.00423184	-0.00410182	-0.00410492
	0.235	-0.00605365			1.47	-0.00490989																											1.47	-0.00423348	-0.00417063	-0.00416761	-0.00417667	-0.00404948	-0.00404437
	0.24	-0.00605221			1.48	-0.0048982																											1.48	-0.00419911	-0.00411638	-0.00411217	-0.00412126	-0.00399658	-0.00398342
	0.245	-0.00605066			1.49	-0.00488629																											1.49	-0.00414619	-0.00406166	-0.00405627	-0.00406541	-0.00394305	-0.003922
	0.25	-0.00604917			1.5	-0.00487421																											1.5	-0.00409306	-0.00400636	-0.00399982	-0.004009	-0.00388883	-0.00386007
	0.255	-0.00604783			1.51	-0.004862																											1.51	-0.0040395	-0.00395039	-0.00394272	-0.00395196	-0.00383392	-0.00379761
	0.26	-0.00604634			1.52	-0.00484968																											1.52	-0.00398541	-0.00389371	-0.00388491	-0.00389426	-0.00377828	-0.00373461
	0.265	-0.00604489			1.53	-0.00483725																											1.53	-0.00393069	-0.00383631	-0.00382639	-0.00383587	-0.00372191	-0.00367106
	0.27	-0.00604341			1.54	-0.00482448																											1.54	-0.00387531	-0.00377814	-0.00376713	-0.00377677	-0.00366481	-0.00360697
	0.275	-0.00604182			1.55	-0.00481155																											1.55	-0.00381922	-0.00371918	-0.00370711	-0.00371692	-0.00360696	-0.00354232
	0.28	-0.00604032			1.56	-0.00479863																											1.56	-0.00376243	-0.00365942	-0.00364631	-0.00365632	-0.00356549	-0.00349711
	0.285	-0.00603879			1.57	-0.00478541																											1.57	-0.0037049	-0.00359885	-0.00358474	-0.00359498	-0.00352248	-0.00345044
	0.29	-0.00603736			1.58	-0.00477192																											1.58	-0.00364662	-0.0035553	-0.00354062	-0.00355112	-0.00347815	-0.00340249
	0.295	-0.00603582			1.59	-0.00475818																											1.59	-0.00358756	-0.00351004	-0.00349482	-0.00350566	-0.00343257	-0.00335337
	0.3	-0.00603428			1.6	-0.0047445																											1.6	-0.00354516	-0.00346328	-0.00344754	-0.0034588	-0.00338579	-0.00330317
	0.305	-0.00603279			1.61	-0.00473042																											1.61	-0.00350108	-0.00341512	-0.00339889	-0.00341063	-0.00333785	-0.00325197
	0.31	-0.00603133			1.62	-0.00471628																											1.62	-0.00345552	-0.00336565	-0.00334896	-0.00336124	-0.00326443	-0.00319982
	0.315	-0.00602976			1.63	-0.00470189																											1.63	-0.00340859	-0.00331491	-0.00329779	-0.00331066	-0.00316849	-0.00314675
	0.32	-0.00602823			1.64	-0.00468722																											1.64	-0.00336037	-0.00326294	-0.00324541	-0.00323339	-0.00307312	-0.00309281
	0.325	-0.00602663			1.65	-0.00467226																											1.65	-0.00331092	-0.00320977	-0.00319186	-0.00313277	-0.00297811	-0.00303806
	0.33	-0.00602517			1.66	-0.0046572																											1.66	-0.0032603	-0.00315544	-0.00313717	-0.00303284	-0.00288335	-0.0029825
	0.335	-0.00602359			1.67	-0.00464172																											1.67	-0.00320851	-0.00309998	-0.00308135	-0.00293338	-0.00278879	-0.00292618
	0.34	-0.00602209			1.68	-0.00462617																											1.68	-0.0031556	-0.00304343	-0.00299691	-0.0028343	-0.00269444	-0.00286914
	0.345	-0.00602049			1.69	-0.00461035																											1.69	-0.0031016	-0.0029858	-0.00288804	-0.00273555	-0.00260025	-0.0028114
	0.35	-0.00601905			1.7	-0.00459429																											1.7	-0.00304656	-0.00292714	-0.00278018	-0.00263708	-0.00250621	-0.00275299
	0.355	-0.0060175			1.71	-0.00457796																											1.71	-0.00299048	-0.00286746	-0.00267316	-0.00253888	-0.00241233	-0.00269393
	0.36	-0.00601593			1.72	-0.00456131																											1.72	-0.00293338	-0.00280679	-0.00256686	-0.00244096	-0.00231863	-0.00263425
	0.365	-0.00601427			1.73	-0.00454446																											1.73	-0.00287531	-0.00271595	-0.00246123	-0.00234332	-0.00224945	-0.00257399
	0.37	-0.00601269			1.74	-0.00452749																											1.74	-0.0028163	-0.00260027	-0.00235627	-0.00224595	-0.0022019	-0.00251317
	0.375	-0.00601125			1.75	-0.00451017																											1.75	-0.00275638	-0.00248607	-0.00225197	-0.00217443	-0.00215293	-0.00245181
	0.38	-0.00600976			1.76	-0.00449245																											1.76	-0.00269557	-0.00237319	-0.00214834	-0.00212548	-0.00210278	-0.00238994
	0.385	-0.00600831			1.77	-0.00447439																											1.77	-0.00263392	-0.00226155	-0.00204541	-0.00207511	-0.00205162	-0.00232761
	0.39	-0.00600667			1.78	-0.0044564																											1.78	-0.00257146	-0.00215114	-0.00194322	-0.0020236	-0.00199956	-0.00226484
	0.395	-0.00600516			1.79	-0.0044381																											1.79	-0.00250824	-0.00204192	-0.00186934	-0.00197113	-0.00194668	-0.00220168
	0.4	-0.00600351			1.8	-0.0044193																											1.8	-0.0024443	-0.00193395	-0.00181967	-0.00191783	-0.00189307	-0.00213815
	0.405	-0.00600195			1.81	-0.00440019																											1.81	-0.00237968	-0.00182725	-0.00176883	-0.0018638	-0.00183883	-0.00207431
	0.41	-0.00600038			1.82	-0.00438094																											1.82	-0.00231446	-0.00172187	-0.00171713	-0.00180916	-0.00178404	-0.00201023
	0.415	-0.00599881			1.83	-0.00436126																											1.83	-0.00224871	-0.0016179	-0.00166478	-0.00175402	-0.00172881	-0.00194596
	0.42	-0.00599731			1.84	-0.00434135																											1.84	-0.00218249	-0.00154464	-0.00161193	-0.00169849	-0.00167324	-0.00188158
	0.425	-0.00599575			1.85	-0.00432106																											1.85	-0.00211586	-0.00149684	-0.00155874	-0.00164266	-0.00161741	-0.00181716
	0.43	-0.00599425			1.86	-0.00430059																											1.86	-0.00204892	-0.00144832	-0.00150534	-0.00158665	-0.00156143	-0.00175278
	0.435	-0.00599259			1.87	-0.00427975																											1.87	-0.00198175	-0.0013994	-0.00145187	-0.00153056	-0.00150542	-0.00168856
	0.44	-0.00599101			1.88	-0.00425849																											1.88	-0.00191444	-0.00135027	-0.00139846	-0.00147452	-0.00144949	-0.00162459
	0.445	-0.00598941			1.89	-0.00423704																											1.89	-0.00184711	-0.00130114	-0.00134524	-0.00141865	-0.00139375	-0.00156098
	0.45	-0.00598782			1.9	-0.0042152																											1.9	-0.00177986	-0.00125214	-0.00129233	-0.00136307	-0.00133833	-0.00149786
	0.455	-0.00598633			1.91	-0.00419298																											1.91	-0.00171281	-0.00120344	-0.00123986	-0.00130789	-0.00128334	-0.00143534
	0.46	-0.00598486			1.92	-0.00417054																											1.92	-0.00164609	-0.00115515	-0.00118795	-0.00125326	-0.00122892	-0.00137356
	0.465	-0.00598316			1.93	-0.0041477																											1.93	-0.00157983	-0.0011074	-0.00113673	-0.00119929	-0.00117519	-0.00131266
	0.47	-0.0059816			1.94	-0.00412469																											1.94	-0.00151417	-0.00106031	-0.0010863	-0.0011461	-0.00112226	-0.00125276
	0.475	-0.00598002			1.95	-0.00410122																											1.95	-0.00144925	-0.00101397	-0.00103679	-0.0010938	-0.00107026	-0.00119402
	0.48	-0.0059783			1.96	-0.00407728																											1.96	-0.00138522	-0.000968491	-0.000988278	-0.00104253	-0.00101929	-0.00113655
	0.485	-0.00597663			1.97	-0.00405325																											1.97	-0.00132221	-0.000923958	-0.000940872	-0.000992379	-0.000969462	-0.00108048
	0.49	-0.00597496			1.98	-0.00402872																											1.98	-0.00126038	-0.000880447	-0.00089465	-0.000943444	-0.000920871	-0.00102593
	0.495	-0.00597338			1.99	-0.0040039																											1.99	-0.00119984	-0.000838027	-0.00084968	-0.000895808	-0.000873608	-0.000972989
	0.5	-0.00597177			2	-0.00383508																											2	-0.00114073	-0.000796758	-0.000806028	-0.000849545	-0.000827742	-0.000921748
	0.505	-0.00597018			2.01	-0.00381049																											2.01	-0.00108318	-0.00075669	-0.000763748	-0.000804725	-0.000783341	-0.000872283
	0.51	-0.00596857			2.02	-0.00378571																											2.02	-0.00102727	-0.000717857	-0.000722879	-0.000761394	-0.000740454	-0.000824645
	0.515	-0.00596691			2.03	-0.00376054																											2.03	-0.000973103	-0.00068029	-0.000683449	-0.000719592	-0.000699117	-0.000778872
	0.52	-0.00596511			2.04	-0.00373496																											2.04	-0.000920745	-0.000644013	-0.000645472	-0.000679341	-0.000659355	-0.000734986
	0.525	-0.00596334			2.05	-0.00370903																											2.05	-0.000870253	-0.000609037	-0.00060896	-0.00064066	-0.000621185	-0.000692984
	0.53	-0.00596158			2.06	-0.00368276																											2.06	-0.000821669	-0.000575365	-0.000573908	-0.000603551	-0.000584606	-0.000652859
	0.535	-0.00595989			2.07	-0.00365603																											2.07	-0.000775023	-0.000533072	-0.000530201	-0.000568011	-0.000539123	-0.000596859
	0.54	-0.00595828			2.08	-0.00362885																											2.08	-0.000730325	-0.000493037	-0.000488927	-0.000523878	-0.000496222	-0.000540005
	0.545	-0.00595652			2.09	-0.00360131																											2.09	-0.00068757	-0.000455144	-0.00044996	-0.000482264	-0.000455775	-0.000486756
	0.55	-0.00595475			2.1	-0.00357345																											2.1	-0.000646743	-0.000419293	-0.000413187	-0.000443038	-0.000417668	-0.000436905
	0.555	-0.00595294			2.11	-0.00354515																											2.11	-0.000607805	-0.000385388	-0.000378507	-0.000406083	-0.000381794	-0.000390256
	0.56	-0.00595112			2.12	-0.00351643																											2.12	-0.000570714	-0.000353345	-0.000345824	-0.00037129	-0.000348045	-0.000346616
	0.565	-0.00594929			2.13	-0.0034873																											2.13	-0.000525193	-0.000323083	-0.00031504	-0.000338554	-0.000316323	-0.000305811
	0.57	-0.00594749			2.14	-0.00345773																											2.14	-0.000482437	-0.000294522	-0.000286068	-0.000307775	-0.00028653	-0.000267667
	0.575	-0.00594576			2.15	-0.00342771																											2.15	-0.000442288	-0.000267583	-0.000258821	-0.000278858	-0.000258567	-0.000232024
	0.58	-0.00594395			2.16	-0.00339731																											2.16	-0.000404596	-0.000242195	-0.000233215	-0.000251709	-0.000232341	-0.000198731
	0.585	-0.00594218			2.17	-0.00336651																											2.17	-0.000369225	-0.000218288	-0.000209173	-0.000226242	-0.000207763	-0.000167646
	0.59	-0.00594036			2.18	-0.00333531																											2.18	-0.000336039	-0.000205719	-0.000196731	-0.000202365	-0.000195233	-0.000156359
	0.595	-0.00593844			2.19	-0.00330353																											2.19	-0.000304916	-0.000193533	-0.00018471	-0.000190144	-0.000183171	-0.000149691
	0.6	-0.00593651			2.2	-0.0032714																											2.2	-0.00027574	-0.000181774	-0.000173147	-0.000178367	-0.000171598	-0.000143017
	0.605	-0.00593465			2.21	-0.00323894																											2.21	-0.000248412	-0.000170464	-0.000162059	-0.000167064	-0.000160525	-0.000136383
	0.61	-0.00593282			2.22	-0.00320587																											2.22	-0.000222828	-0.000159615	-0.000151453	-0.000156245	-0.000149951	-0.000129825
	0.615	-0.005931			2.23	-0.00317246																											2.23	-0.000198893	-0.000149233	-0.000141331	-0.000145911	-0.000139876	-0.000123372
	0.62	-0.00592911			2.24	-0.0031386																											2.24	-0.000186747	-0.00013932	-0.000131691	-0.000136063	-0.000130291	-0.000117047
	0.625	-0.0059272			2.25	-0.00310426																											2.25	-0.000175054	-0.000129876	-0.000122528	-0.000126696	-0.00012119	-0.000110871
	0.63	-0.0059253			2.26	-0.00306955																											2.26	-0.000163841	-0.000120895	-0.000113838	-0.000117805	-0.000112567	-0.000104861
	0.635	-0.00592342			2.27	-0.00303446																											2.27	-0.000153121	-0.000112373	-0.000105611	-0.000109382	-0.000104409	-9.90291e-05
	0.64	-0.00592139			2.28	-0.00299901																											2.28	-0.000142897	-0.000104301	-9.78376e-05	-0.000101414	-9.67057e-05	-9.33869e-05
	0.645	-0.00591935			2.29	-0.00296297																											2.29	-0.000133168	-9.66681e-05	-9.05043e-05	-9.38913e-05	-8.9444e-05	-8.79427e-05
	0.65	-0.00591738			2.3	-0.00292648																											2.3	-0.000123929	-8.9466e-05	-8.35998e-05	-8.68005e-05	-8.26088e-05	-8.10297e-05
	0.655	-0.00591547			2.31	-0.00288966																											2.31	-0.000115174	-8.2682e-05	-7.71107e-05	-8.01302e-05	-7.61858e-05	-7.30081e-05
	0.66	-0.00591338			2.32	-0.00285238																											2.32	-0.000106889	-7.63033e-05	-7.10231e-05	-7.38652e-05	-7.01599e-05	-6.54712e-05
	0.665	-0.00591149			2.33	-0.00281458																											2.33	-9.90644e-05	-7.03163e-05	-6.53213e-05	-6.79931e-05	-6.45153e-05	-5.84007e-05
	0.67	-0.00590945			2.34	-0.00277642																											2.34	-9.16885e-05	-6.47071e-05	-5.86214e-05	-6.10715e-05	-5.78787e-05	-5.17761e-05
	0.675	-0.00590748			2.35	-0.00273779																											2.35	-8.18805e-05	-5.81078e-05	-5.24315e-05	-5.46704e-05	-5.17473e-05	-4.55766e-05
	0.68	-0.00590583			2.36	-0.00269878																											2.36	-7.22305e-05	-5.20081e-05	-4.67229e-05	-4.876e-05	-4.60905e-05	-3.97818e-05
	0.685	-0.0058956			2.37	-0.00265931																											2.37	-6.33092e-05	-4.63801e-05	-4.14648e-05	-4.33094e-05	-4.08776e-05	-3.43714e-05
	0.69	-0.00588706			2.38	-0.00261945																											2.38	-5.50736e-05	-4.11943e-05	-3.66285e-05	-3.82904e-05	-3.60815e-05	-2.93253e-05
	0.695	-0.00588567			2.39	-0.00257928																											2.39	-4.74799e-05	-3.64229e-05	-3.21862e-05	-3.36763e-05	-3.16752e-05	-2.46241e-05
	0.7	-0.0058843			2.4	-0.00253864																											2.4	-4.04869e-05	-3.20392e-05	-2.81116e-05	-2.94396e-05	-2.76329e-05	-2.02484e-05
	0.705	-0.00588283			2.41	-0.00249759																											2.41	-3.40551e-05	-2.80166e-05	-2.43795e-05	-2.55553e-05	-2.39295e-05	-1.78525e-05
	0.71	-0.00588124			2.42	-0.00245629																											2.42	-2.81488e-05	-2.43305e-05	-2.09659e-05	-2.19981e-05	-2.05428e-05	-1.70625e-05
	0.715	-0.00587967			2.43	-0.00241462																											2.43	-2.27309e-05	-2.09574e-05	-1.78487e-05	-1.87454e-05	-1.74496e-05	-1.62698e-05
	0.72	-0.00587794			2.44	-0.00237258																											2.44	-1.77669e-05	-1.78751e-05	-1.50059e-05	-1.57759e-05	-1.46296e-05	-1.54776e-05
	0.725	-0.00587623			2.45	-0.00233012																											2.45	-1.32253e-05	-1.50628e-05	-1.37863e-05	-1.44945e-05	-1.34215e-05	-1.46899e-05
	0.73	-0.00587436			2.46	-0.00228752																											2.46	-1.19434e-05	-1.38532e-05	-1.26479e-05	-1.32972e-05	-1.22951e-05	-1.3911e-05
	0.735	-0.00587246			2.47	-0.0022445																											2.47	-1.12881e-05	-1.27235e-05	-1.15862e-05	-1.21801e-05	-1.12465e-05	-1.31444e-05
	0.74	-0.0058707			2.48	-0.00220118																											2.48	-1.06467e-05	-1.1669e-05	-1.05986e-05	-1.11401e-05	-1.02733e-05	-1.23935e-05
	0.745	-0.00586883			2.49	-0.00215766																											2.49	-1.00194e-05	-1.06871e-05	-9.68248e-06	-1.01748e-05	-9.37282e-06	-1.14212e-05
	0.75	-0.0058671			2.5	-0.00211389																											2.5	-9.40953e-06	-9.77511e-06	-8.83557e-06	-9.28154e-06	-8.54251e-06	-1.04965e-05
	0.755	-0.00586509			2.51	-0.00206991																											2.51	-8.81828e-06	-8.93076e-06	-8.05514e-06	-8.45809e-06	-7.77988e-06	-9.62055e-06
	0.76	-0.00586317			2.52	-0.00202573																											2.52	-8.24878e-06	-8.15162e-06	-7.33889e-06	-7.70187e-06	-7.08231e-06	-8.79351e-06
	0.765	-0.00586119			2.53	-0.00198146																											2.53	-7.70152e-06	-7.4353e-06	-6.68433e-06	-7.0106e-06	-6.31924e-06	-8.01522e-06
	0.77	-0.00585908			2.54	-0.00193704																											2.54	-7.17874e-06	-6.77923e-06	-5.96893e-06	-6.25456e-06	-5.63437e-06	-7.28523e-06
	0.775	-0.00585705			2.55	-0.0018925																											2.55	-6.68346e-06	-6.05865e-06	-5.32713e-06	-5.57582e-06	-5.02197e-06	-6.60282e-06
	0.78	-0.00585497			2.56	-0.0018479																											2.56	-6.21548e-06	-5.41094e-06	-4.75364e-06	-4.96909e-06	-4.47667e-06	-5.83832e-06
	0.785	-0.00585289			2.57	-0.00180326																											2.57	-5.65825e-06	-4.83111e-06	-4.24333e-06	-4.42889e-06	-3.99296e-06	-5.13358e-06
	0.79	-0.00585081			2.58	-0.00175863																											2.58	-5.14336e-06	-4.31407e-06	-3.79105e-06	-3.94981e-06	-3.5655e-06	-4.48627e-06
	0.795	-0.00584857			2.59	-0.00171411																											2.59	-4.66998e-06	-3.85481e-06	-3.3917e-06	-3.52655e-06	-3.18929e-06	-3.89399e-06
	0.8	-0.00584634			2.6	-0.00166962																											2.6	-4.23713e-06	-3.44855e-06	-3.04051e-06	-3.15435e-06	-2.85913e-06	-3.59445e-06
	0.805	-0.00584407			2.61	-0.0016252																											2.61	-3.84324e-06	-3.09059e-06	-2.73274e-06	-2.82799e-06	-2.57059e-06	-3.31853e-06
	0.81	-0.00584181			2.62	-0.00158096																											2.62	-3.48669e-06	-2.77648e-06	-2.4642e-06	-2.54278e-06	-2.31916e-06	-3.06484e-06
	0.815	-0.00583964			2.63	-0.00153705																											2.63	-3.16432e-06	-2.5019e-06	-2.23056e-06	-2.29452e-06	-2.1008e-06	-2.83247e-06
	0.82	-0.0058374			2.64	-0.00149337																											2.64	-2.87526e-06	-2.26278e-06	-2.02781e-06	-2.07914e-06	-2.03932e-06	-2.62067e-06
	0.825	-0.00583515			2.65	-0.00144996																											2.65	-2.61699e-06	-2.05503e-06	-1.97174e-06	-2.01917e-06	-1.98473e-06	-2.42865e-06
	0.83	-0.00583284			2.66	-0.00140694																											2.66	-2.38629e-06	-1.99731e-06	-1.92215e-06	-1.9661e-06	-1.93637e-06	-2.25549e-06
	0.835	-0.00583045			2.67	-0.00136435																											2.67	-2.18161e-06	-1.94622e-06	-1.8783e-06	-1.9191e-06	-1.89341e-06	-2.2291e-06
	0.84	-0.00582801			2.68	-0.00132223																											2.68	-2.11745e-06	-1.90094e-06	-1.83934e-06	-1.87746e-06	-1.85539e-06	-2.20567e-06
	0.845	-0.00582549			2.69	-0.00128063																											2.69	-2.05995e-06	-1.86076e-06	-1.80471e-06	-1.84059e-06	-1.82181e-06	-2.18527e-06
	0.85	-0.00582302			2.7	-0.0012395																											2.7	-2.00811e-06	-1.82505e-06	-1.77407e-06	-1.80807e-06	-1.79225e-06	-2.16776e-06
	0.855	-0.00582052			2.71	-0.00119896																											2.71	-1.96143e-06	-1.79335e-06	-1.74698e-06	-1.77939e-06	-1.76638e-06	-2.15308e-06
	0.86	-0.00581798			2.72	-0.00115912																											2.72	-1.91956e-06	-1.76527e-06	-1.7231e-06	-1.75414e-06	-1.74373e-06	-2.14121e-06
	0.865	-0.00581552			2.73	-0.00111994																											2.73	-1.88195e-06	-1.7404e-06	-1.70193e-06	-1.73213e-06	-1.72421e-06	-2.13206e-06
	0.87	-0.00581308			2.74	-0.00108139																											2.74	-1.84826e-06	-1.7183e-06	-1.6833e-06	-1.71299e-06	-1.70756e-06	-2.12547e-06
	0.875	-0.00581049			2.75	-0.00104356																											2.75	-1.81804e-06	-1.69868e-06	-1.66701e-06	-1.69647e-06	-1.69357e-06	-2.12127e-06
	0.88	-0.00580785			2.76	-0.00100657																											2.76	-1.79115e-06	-1.68149e-06	-1.65295e-06	-1.68259e-06	-1.68203e-06	-2.11921e-06
	0.885	-0.0058051			2.77	-0.000970338																											2.77	-1.76738e-06	-1.66647e-06	-1.64076e-06	-1.671e-06	-1.67295e-06	-2.11907e-06
	0.89	-0.00580232			2.78	-0.000934891																											2.78	-1.74634e-06	-1.65344e-06	-1.63033e-06	-1.66163e-06	-1.66606e-06	-2.12068e-06
	0.895	-0.00579965			2.79	-0.000900243																											2.79	-1.72755e-06	-1.64224e-06	-1.62168e-06	-1.65425e-06	-1.66123e-06	-2.12373e-06
	0.9	-0.00579701			2.8	-0.000866419																											2.8	-1.71085e-06	-1.63266e-06	-1.61458e-06	-1.64876e-06	-1.65823e-06	-2.12792e-06
	0.905	-0.00579425			2.81	-0.00083342																											2.81	-1.69626e-06	-1.62463e-06	-1.60872e-06	-1.64496e-06	-1.65692e-06	-2.13318e-06
	0.91	-0.00579143			2.82	-0.000801291																											2.82	-1.68368e-06	-1.61806e-06	-1.60407e-06	-1.64266e-06	-1.65706e-06	-2.13943e-06
	0.915	-0.00578861			2.83	-0.000769989																											2.83	-1.67281e-06	-1.61276e-06	-1.60044e-06	-1.64175e-06	-1.65859e-06	-2.14654e-06
	0.92	-0.00578584			2.84	-0.000739492																											2.84	-1.66394e-06	-1.60852e-06	-1.59787e-06	-1.64195e-06	-1.66112e-06	-2.15429e-06
	0.925	-0.00578298			2.85	-0.000709807																											2.85	-1.65713e-06	-1.6054e-06	-1.59618e-06	-1.64324e-06	-1.66465e-06	-2.1628e-06
	0.93	-0.00577997			2.86	-0.000680927																											2.86	-1.65212e-06	-1.60335e-06	-1.59529e-06	-1.64539e-06	-1.66884e-06	-2.17198e-06
	0.935	-0.00577697			2.87	-0.000652863																											2.87	-1.64893e-06	-1.60223e-06	-1.59512e-06	-1.6482e-06	-1.67362e-06	-2.18176e-06
	0.94	-0.00577404			2.88	-0.000625547																											2.88	-1.64769e-06	-1.60203e-06	-1.59553e-06	-1.65163e-06	-1.67873e-06	-2.19219e-06
	0.945	-0.00577105			2.89	-0.000599007																											2.89	-1.64821e-06	-1.60268e-06	-1.59644e-06	-1.65545e-06	-1.6841e-06	-2.2031e-06
	0.95	-0.00576805			2.9	-0.000573259																											2.9	-1.65052e-06	-1.60416e-06	-1.59767e-06	-1.65957e-06	-1.68954e-06	-2.21444e-06
	0.955	-0.005765			2.91	-0.000548309																											2.91	-1.65477e-06	-1.60642e-06	-1.59927e-06	-1.66385e-06	-1.69501e-06	-2.22626e-06
	0.96	-0.00576186			2.92	-0.000524091																											2.92	-1.66102e-06	-1.6093e-06	-1.60112e-06	-1.66827e-06	-1.70032e-06	-2.23853e-06
	0.965	-0.00575873			2.93	-0.000500589																											2.93	-1.66922e-06	-1.61278e-06	-1.60312e-06	-1.67265e-06	-1.7054e-06	-2.25112e-06
	0.97	-0.0057555			2.94	-0.000477848																											2.94	-1.67934e-06	-1.61696e-06	-1.60517e-06	-1.67701e-06	-1.71e-06	-2.26402e-06
	0.975	-0.00575225			2.95	-0.000455833																											2.95	-1.69149e-06	-1.62189e-06	-1.60711e-06	-1.68141e-06	-1.71422e-06	-2.27738e-06
	0.98	-0.00574894			2.96	-0.000434521																											2.96	-1.70548e-06	-1.62721e-06	-1.60894e-06	-1.68544e-06	-1.71787e-06	-2.29095e-06
	0.985	-0.00574579			2.97	-0.000413897																											2.97	-1.72108e-06	-1.63301e-06	-1.61051e-06	-1.68891e-06	-1.72099e-06	-2.30477e-06
	0.99	-0.00574253			2.98	-0.000291161																											2.98	-1.73832e-06	-1.63875e-06	-1.61177e-06	-1.69171e-06	-1.72328e-06	-2.31877e-06
	0.995	-0.00573925			2.99	-0.000276486																											2.99	-1.7569e-06	-1.64437e-06	-1.61289e-06	-1.69384e-06	-1.72472e-06	-2.33289e-06
	1	-0.00573584			3	-0.000262443																											3	-1.777e-06	-1.65e-06	-1.6136e-06	-1.69533e-06	-1.72532e-06	-2.34711e-06
	1.005	-0.00573232			3.01	-0.000248956																											3.01	-1.79836e-06	-1.65554e-06	-1.61398e-06	-1.69622e-06	-1.725e-06	-2.36137e-06
	1.01	-0.00572878			3.02	-0.000235989																											3.02	-1.82068e-06	-1.66095e-06	-1.61383e-06	-1.69634e-06	-1.72369e-06	-2.37564e-06
	1.015	-0.00572514			3.03	-0.000223522																											3.03	-1.84383e-06	-1.66637e-06	-1.61348e-06	-1.69555e-06	-1.72149e-06	-2.38983e-06
	1.02	-0.00572159			3.04	-0.000211551																											3.04	-1.86766e-06	-1.67163e-06	-1.61278e-06	-1.69433e-06	-1.71854e-06	-2.40393e-06
	1.025	-0.00571794			3.05	-0.000200045																											3.05	-1.89194e-06	-1.67648e-06	-1.61253e-06	-1.69272e-06	-1.71497e-06	-2.41786e-06
	1.03	-0.00571433			3.06	-0.000188987																											3.06	-1.91618e-06	-1.68087e-06	-1.61179e-06	-1.68992e-06	-1.71139e-06	-2.43154e-06
	1.035	-0.00569444			3.07	-0.000178374																											3.07	-1.94054e-06	-1.68532e-06	-1.61095e-06	-1.6863e-06	-1.70711e-06	-2.44489e-06
	1.04	-0.00569203			3.08	-0.000168205																											3.08	-1.96468e-06	-1.69004e-06	-1.60974e-06	-1.68259e-06	-1.70297e-06	-2.45781e-06
	1.045	-0.00568948			3.09	-0.000158438																											3.09	-1.98798e-06	-1.69464e-06	-1.60808e-06	-1.67837e-06	-1.69767e-06	-2.47026e-06
	1.05	-0.00568668			3.1	-0.000149076																											3.1	-2.01087e-06	-1.70045e-06	-1.60604e-06	-1.67404e-06	-1.69256e-06	-2.48212e-06
	1.055	-0.00568407			3.11	-0.000140116																											3.11	-2.0329e-06	-1.70399e-06	-1.60449e-06	-1.6705e-06	-1.68555e-06	-2.49327e-06
	1.06	-0.00568123			3.12	-0.000131555																											3.12	-2.05408e-06	-1.70619e-06	-1.60282e-06	-1.66569e-06	-1.67825e-06	-2.5036e-06
	1.065	-0.00567814			3.13	-0.00012337																											3.13	-2.07441e-06	-1.70795e-06	-1.60104e-06	-1.66132e-06	-1.67267e-06	-2.51306e-06
	1.07	-0.00567501			3.14	-0.000115561																											3.14	-2.09378e-06	-1.7106e-06	-1.59898e-06	-1.65693e-06	-1.66652e-06	-2.52154e-06
	1.075	-0.00567214			3.15	-0.0001081																											3.15	-2.11166e-06	-1.71193e-06	-1.59669e-06	-1.65145e-06	-1.65946e-06	-2.52891e-06
	1.08	-0.00566896			3.16	-0.000100992																											3.16	-2.1283e-06	-1.71247e-06	-1.59349e-06	-1.64673e-06	-1.65186e-06	-2.5351e-06
	1.085	-0.00566575			3.17	-9.42299e-05																											3.17	-2.14386e-06	-1.71252e-06	-1.59072e-06	-1.6431e-06	-1.64322e-06	-2.54005e-06
	1.09	-0.00566298			3.18	-8.78107e-05																											3.18	-2.15793e-06	-1.71156e-06	-1.58762e-06	-1.63844e-06	-1.63511e-06	-2.54371e-06
	1.095	-0.00565966			3.19	-8.17197e-05																											3.19	-2.17086e-06	-1.70937e-06	-1.58502e-06	-1.63292e-06	-1.62692e-06	-2.54607e-06
	1.1	-0.0056561			3.2	-7.59385e-05																											3.2	-2.18263e-06	-1.70716e-06	-1.58256e-06	-1.62645e-06	-1.61928e-06	-2.54706e-06
	1.105	-0.00565276			3.21	-7.0462e-05																											3.21	-2.19335e-06	-1.70369e-06	-1.57988e-06	-1.62085e-06	-1.61123e-06	-2.54669e-06
	1.11	-0.00564916			3.22	-6.52851e-05																											3.22	-2.20203e-06	-1.70226e-06	-1.57719e-06	-1.61293e-06	-1.60395e-06	-2.54499e-06
	1.115	-0.00564521			3.23	-6.03985e-05																											3.23	-2.20866e-06	-1.70144e-06	-1.57432e-06	-1.60557e-06	-1.59685e-06	-2.54192e-06
	1.12	-0.00564142			3.24	-5.57882e-05																											3.24	-2.21255e-06	-1.70096e-06	-1.57113e-06	-1.59786e-06	-1.58675e-06	-2.53765e-06
	1.125	-0.00563772			3.25	-5.14509e-05																											3.25	-2.21356e-06	-1.69922e-06	-1.5681e-06	-1.5908e-06	-1.57707e-06	-2.53221e-06
	1.13	-0.00563372			3.26	-4.73789e-05																											3.26	-2.21324e-06	-1.70033e-06	-1.56508e-06	-1.58457e-06	-1.56818e-06	-2.5257e-06
	1.135	-0.0056296			3.27	-4.35566e-05																											3.27	-2.21107e-06	-1.70035e-06	-1.56191e-06	-1.57699e-06	-1.5603e-06	-2.51828e-06
	1.14	-0.00562555			3.28	-2.34611e-05																											3.28	-2.20714e-06	-1.69893e-06	-1.55863e-06	-1.5677e-06	-1.5533e-06	-2.5101e-06
	1.145	-0.00562132			3.29	-2.14158e-05																											3.29	-2.20166e-06	-1.69687e-06	-1.55531e-06	-1.5592e-06	-1.5453e-06	-2.50127e-06
	1.15	-0.00561686			3.3	-1.95332e-05																											3.3	-2.19451e-06	-1.69549e-06	-1.55155e-06	-1.55125e-06	-1.53657e-06	-2.49199e-06
	1.155	-0.00561265			3.31	-1.77943e-05																											3.31	-2.18602e-06	-1.69467e-06	-1.54815e-06	-1.54473e-06	-1.52831e-06	-2.48239e-06
	1.16	-0.00560828			3.32	-1.61897e-05																											3.32	-2.17586e-06	-1.69202e-06	-1.54486e-06	-1.53704e-06	-1.52034e-06	-2.47271e-06
	1.165	-0.0056036			3.33	-1.47111e-05																											3.33	-2.16561e-06	-1.68845e-06	-1.54064e-06	-1.53101e-06	-1.51381e-06	-2.4632e-06
	1.17	-0.00559888			3.34	-1.33542e-05																											3.34	-2.15468e-06	-1.68477e-06	-1.53637e-06	-1.52562e-06	-1.5074e-06	-2.45407e-06
	1.175	-0.00559427			3.35	-1.21066e-05																											3.35	-2.14429e-06	-1.67896e-06	-1.53241e-06	-1.52031e-06	-1.50233e-06	-2.44541e-06
	1.18	-0.00558942			3.36	-1.09654e-05																											3.36	-2.13402e-06	-1.67277e-06	-1.52852e-06	-1.51459e-06	-1.49768e-06	-2.43748e-06
	1.185	-0.00558444			3.37	-9.92314e-06																											3.37	-2.12317e-06	-1.6653e-06	-1.52458e-06	-1.5089e-06	-1.49316e-06	-2.43054e-06
	1.19	-0.00557951			3.38	-8.97336e-06																											3.38	-2.11276e-06	-1.65815e-06	-1.52101e-06	-1.50347e-06	-1.48842e-06	-2.4247e-06
	1.195	-0.0055744			3.39	-8.10964e-06																											3.39	-2.1027e-06	-1.65162e-06	-1.5174e-06	-1.49924e-06	-1.48349e-06	-2.42007e-06
	1.2	-0.00556908			3.4	-7.32673e-06																											3.4	-2.0931e-06	-1.6459e-06	-1.51377e-06	-1.49578e-06	-1.47938e-06	-2.41684e-06
	1.205	-0.00556385			3.41	-6.61874e-06																											3.41	-2.08331e-06	-1.63914e-06	-1.51007e-06	-1.49247e-06	-1.47567e-06	-2.4151e-06
	1.21	-0.00555847			3.42	-5.97971e-06																											3.42	-2.07431e-06	-1.6312e-06	-1.506e-06	-1.48908e-06	-1.47214e-06	-2.41502e-06
	1.215	-0.00555291			3.43	-5.40434e-06																											3.43	-2.0646e-06	-1.62445e-06	-1.50194e-06	-1.48624e-06	-1.46869e-06	-2.41667e-06
	1.22	-0.00554728			3.44	-4.88813e-06																											3.44	-2.05501e-06	-1.61781e-06	-1.49811e-06	-1.48335e-06	-1.46493e-06	-2.41662e-06
	1.225	-0.00554161			3.45	-4.42599e-06																											3.45	-2.04591e-06	-1.6113e-06	-1.49445e-06	-1.4802e-06	-1.4613e-06	-2.41929e-06
	1.23	-0.00553568			3.46	-4.01395e-06																											3.46	-2.03631e-06	-1.60593e-06	-1.49062e-06	-1.47721e-06	-1.45784e-06	-2.42435e-06
	1.235	-0.00552967			3.47	-2.05147e-06																											3.47	-2.02711e-06	-1.60012e-06	-1.48685e-06	-1.47385e-06	-1.45442e-06	-2.43167e-06
	1.24	-0.00552374			3.48	-1.92372e-06																											3.48	-2.01766e-06	-1.59331e-06	-1.48319e-06	-1.47064e-06	-1.45119e-06	-2.44098e-06
	1.245	-0.00551755			3.49	-1.81754e-06																											3.49	-2.00665e-06	-1.58719e-06	-1.47917e-06	-1.46771e-06	-1.448e-06	-2.45212e-06
	1.25	-0.00551116			3.5	-1.72975e-06																											3.5	-1.99536e-06	-1.58165e-06	-1.47518e-06	-1.46449e-06	-1.44477e-06	-2.465e-06
	1.255	-0.00550476			3.51	-1.65992e-06																											3.51	-1.98401e-06	-1.57565e-06	-1.47147e-06	-1.46096e-06	-1.4416e-06	-2.47913e-06
	1.26	-0.00549824			3.52	-1.60789e-06																											3.52	-1.97341e-06	-1.56996e-06	-1.46784e-06	-1.45772e-06	-1.43844e-06	-2.49441e-06
	1.265	-0.0054914			3.53	-1.57491e-06																											3.53	-1.96273e-06	-1.56435e-06	-1.46418e-06	-1.45438e-06	-1.43521e-06	-2.51066e-06
	1.27	-0.00548477			3.54	-1.56372e-06																											3.54	-1.95134e-06	-1.55882e-06	-1.46077e-06	-1.45106e-06	-1.43188e-06	-2.52743e-06
	1.275	-0.00547789			3.55	-1.57615e-06																											3.55	-1.93951e-06	-1.55338e-06	-1.45741e-06	-1.44747e-06	-1.42859e-06	-2.54797e-06
	1.28	-0.00547067			3.56	-1.60679e-06																											3.56	-1.92792e-06	-1.54785e-06	-1.4539e-06	-1.44438e-06	-1.42544e-06	-2.56753e-06
	1.285	-0.00546344			3.57	-1.63137e-06																											3.57	-1.91671e-06	-1.54231e-06	-1.45063e-06	-1.44112e-06	-1.42227e-06	-2.58623e-06
	1.29	-0.00545629			3.58	-1.61779e-06																											3.58	-1.9058e-06	-1.53689e-06	-1.44722e-06	-1.43704e-06	-1.41914e-06	-2.60389e-06
	1.295	-0.00544873			3.59	-1.5744e-06																											3.59	-1.89584e-06	-1.53144e-06	-1.44415e-06	-1.43313e-06	-1.41586e-06	-2.62043e-06
	1.3	-0.00544114			3.6	-1.52783e-06																											3.6	-1.87679e-06	-1.52618e-06	-1.44141e-06	-1.42921e-06	-1.41245e-06	-2.63577e-06
	1.305	-0.00543352			3.61	-1.48678e-06																											3.61	-1.8583e-06	-1.52093e-06	-1.43847e-06	-1.42561e-06	-1.40919e-06	-2.64964e-06
	1.31	-0.00542546			3.62	-1.45117e-06																											3.62	-1.83975e-06	-1.51592e-06	-1.43519e-06	-1.42234e-06	-1.40613e-06	-2.66218e-06
	1.315	-0.00541743			3.63	-1.4199e-06																											3.63	-1.82086e-06	-1.51094e-06	-1.43199e-06	-1.41898e-06	-1.40312e-06	-2.67341e-06
	1.32	-0.00540936			3.64	-1.3926e-06																											3.64	-1.80157e-06	-1.50619e-06	-1.42903e-06	-1.41582e-06	-1.40064e-06	-2.68297e-06
	1.325	-0.00540106			3.65	-1.36902e-06																											3.65	-1.7843e-06	-1.50156e-06	-1.42613e-06	-1.41252e-06	-1.39795e-06	-2.69111e-06
	1.33	-0.00539245			3.66	-1.34843e-06																											3.66	-1.76923e-06	-1.49724e-06	-1.42316e-06	-1.40941e-06	-1.39529e-06	-2.69793e-06
	1.335	-0.00538386			3.67	-1.32973e-06																											3.67	-1.75244e-06	-1.49283e-06	-1.4206e-06	-1.40617e-06	-1.39245e-06	-2.70344e-06
	1.34	-0.00537506			3.68	-1.31352e-06																											3.68	-1.7355e-06	-1.48887e-06	-1.41806e-06	-1.40294e-06	-1.38963e-06	-2.70756e-06
	1.345	-0.00536612			3.69	-1.2989e-06																											3.69	-1.71867e-06	-1.48534e-06	-1.41527e-06	-1.40114e-06	-1.38677e-06	-2.7103e-06
	1.35	-0.00535713			3.7	-1.28542e-06																											3.7	-1.70149e-06	-1.48184e-06	-1.41232e-06	-1.39922e-06	-1.38418e-06	-2.71168e-06
	1.355	-0.0053479			3.71	-1.27294e-06																											3.71	-1.69503e-06	-1.47839e-06	-1.40936e-06	-1.39722e-06	-1.38179e-06	-2.7118e-06
	1.36	-0.00533834			3.72	-1.26143e-06																											3.72	-1.68826e-06	-1.47517e-06	-1.4062e-06	-1.39518e-06	-1.37943e-06	-2.71068e-06
	1.365	-0.00532881			3.73	-1.25072e-06																											3.73	-1.68143e-06	-1.47226e-06	-1.40335e-06	-1.39306e-06	-1.37693e-06	-2.70884e-06
	1.37	-0.00531927			3.74	-1.2406e-06																											3.74	-1.67486e-06	-1.46943e-06	-1.40086e-06	-1.39108e-06	-1.37474e-06	-2.70623e-06
	1.375	-0.00530942			3.75	-1.23122e-06																											3.75	-1.66878e-06	-1.46679e-06	-1.39845e-06	-1.3892e-06	-1.37236e-06	-2.70353e-06
	1.38	-0.00529928			3.76	-1.22239e-06																											3.76	-1.66265e-06	-1.46419e-06	-1.39581e-06	-1.38731e-06	-1.36973e-06	-2.70154e-06
	1.385	-0.00528912			3.77	-1.21403e-06																											3.77	-1.65466e-06	-1.4618e-06	-1.39351e-06	-1.38543e-06	-1.36719e-06	-2.70085e-06
	1.39	-0.00527856			3.78	-1.20599e-06																											3.78	-1.6482e-06	-1.45926e-06	-1.39104e-06	-1.38344e-06	-1.36482e-06	-2.70265e-06
	1.395	-0.00526796			3.79	-1.19834e-06																											3.79	-1.64216e-06	-1.45663e-06	-1.38863e-06	-1.38148e-06	-1.36278e-06	-2.70806e-06
	1.4	-0.00525729			3.8	-1.19115e-06																											3.8	-1.6364e-06	-1.45393e-06	-1.38659e-06	-1.37949e-06	-1.361e-06	-2.71817e-06
	1.405	-0.00524645			3.81	-1.1843e-06																											3.81	-1.63082e-06	-1.45131e-06	-1.38437e-06	-1.37743e-06	-1.35895e-06	-2.73415e-06
	1.41	-0.00523526			3.82	-1.17751e-06																											3.82	-1.62561e-06	-1.44875e-06	-1.38212e-06	-1.37528e-06	-1.35683e-06	-2.75687e-06
	1.415	-0.00522398			3.83	-1.17105e-06																											3.83	-1.62036e-06	-1.44615e-06	-1.38014e-06	-1.37328e-06	-1.35467e-06	-2.78705e-06
	1.42	-0.0052126			3.84	-1.16474e-06																											3.84	-1.61511e-06	-1.44377e-06	-1.37821e-06	-1.37147e-06	-1.35256e-06	-2.82466e-06
	1.425	-0.00520089			3.85	-1.15862e-06																											3.85	-1.60997e-06	-1.44127e-06	-1.37627e-06	-1.36958e-06	-1.35032e-06	-2.87057e-06
	1.43	-0.00518908			3.86	-1.15256e-06																											3.86	-1.60502e-06	-1.43873e-06	-1.37424e-06	-1.36747e-06	-1.34795e-06	-2.92473e-06
	1.435	-0.0051771			3.87	-1.14671e-06																											3.87	-1.60016e-06	-1.43596e-06	-1.37238e-06	-1.36538e-06	-1.34622e-06	-2.98555e-06
	1.44	-0.00516492			3.88	-1.14084e-06																											3.88	-1.5958e-06	-1.43286e-06	-1.37044e-06	-1.36341e-06	-1.34455e-06	-3.05539e-06
	1.445	-0.00515243			3.89	-1.1353e-06																											3.89	-1.59168e-06	-1.43033e-06	-1.36857e-06	-1.36157e-06	-1.34294e-06	-3.13112e-06
	1.45	-0.00513993			3.9	-1.12982e-06																											3.9	-1.58747e-06	-1.42804e-06	-1.36679e-06	-1.35968e-06	-1.34114e-06	-3.2149e-06
	1.455	-0.00512722			3.91	-1.12462e-06																											3.91	-1.58359e-06	-1.42542e-06	-1.36462e-06	-1.35779e-06	-1.3392e-06	-3.3024e-06
	1.46	-0.0051142			3.92	-1.1193e-06																											3.92	-1.57975e-06	-1.42303e-06	-1.36251e-06	-1.35609e-06	-1.33754e-06	-3.39256e-06
	1.465	-0.0051011			3.93	-1.11416e-06																											3.93	-1.57548e-06	-1.42063e-06	-1.36052e-06	-1.35453e-06	-1.33609e-06	-3.48495e-06
	1.47	-0.00508779			3.94	-1.10948e-06																											3.94	-1.57141e-06	-1.41851e-06	-1.35947e-06	-1.35293e-06	-1.3347e-06	-3.57899e-06
	1.475	-0.00507413			3.95	-1.10467e-06																											3.95	-1.56798e-06	-1.41584e-06	-1.35779e-06	-1.35114e-06	-1.33328e-06	-3.67391e-06
	1.48	-0.00506044			3.96	-1.09975e-06																											3.96	-1.56443e-06	-1.41311e-06	-1.35582e-06	-1.34939e-06	-1.33177e-06	-3.77121e-06
	1.485	-0.00504666			3.97	-1.09475e-06																											3.97	-1.56018e-06	-1.41085e-06	-1.35395e-06	-1.3479e-06	-1.33022e-06	-3.87106e-06
	1.49	-0.00503255			3.98	-1.08993e-06																											3.98	-1.55647e-06	-1.40805e-06	-1.3519e-06	-1.34651e-06	-1.32884e-06	-3.96615e-06
	1.495	-0.00501824			3.99	-1.08511e-06																											3.99	-1.55206e-06	-1.40611e-06	-1.3517e-06	-1.34489e-06	-1.3277e-06	-4.05751e-06
	1.5	-0.00500375			4	-1.08034e-06																											4	-1.55097e-06	-1.40273e-06	-1.3483e-06	-1.34274e-06	-1.32632e-06	-4.14674e-06
	1.505	-0.00498901
	1.51	-0.0049739
	1.515	-0.00495892
	1.52	-0.00494361
	1.525	-0.00492789
	1.53	-0.00491212
	1.535	-0.00489627
	1.54	-0.00488007
	1.545	-0.00486367
	1.55	-0.00484703
	1.555	-0.00483013
	1.56	-0.00481313
	1.565	-0.00479599
	1.57	-0.00477862
	1.575	-0.0047608
	1.58	-0.00474299
	1.585	-0.00472477
	1.59	-0.00470642
	1.595	-0.00468795
	1.6	-0.0046691
	1.605	-0.00465003
	1.61	-0.00463076
	1.615	-0.00461147
	1.62	-0.00459173
	1.625	-0.00457176
	1.63	-0.00455166
	1.635	-0.00453123
	1.64	-0.00451058
	1.645	-0.00448989
	1.65	-0.00446881
	1.655	-0.00444745
	1.66	-0.00442596
	1.665	-0.00440419
	1.67	-0.00438208
	1.675	-0.00435992
	1.68	-0.00433747
	1.685	-0.00431477
	1.69	-0.00429179
	1.695	-0.00426872
	1.7	-0.00424529
	1.705	-0.00422165
	1.71	-0.00419775
	1.715	-0.00417365
	1.72	-0.00414922
	1.725	-0.00412467
	1.73	-0.00410004
	1.735	-0.00407495
	1.74	-0.00404972
	1.745	-0.0040242
	1.75	-0.00386011
	1.755	-0.00383725
	1.76	-0.00381395
	1.765	-0.00379043
	1.77	-0.00376645
	1.775	-0.00374211
	1.78	-0.00371761
	1.785	-0.00369272
	1.79	-0.00366732
	1.795	-0.00364171
	1.8	-0.00361593
	1.805	-0.0035897
	1.81	-0.00356321
	1.815	-0.00353651
	1.82	-0.0035094
	1.825	-0.00348205
	1.83	-0.00345462
	1.835	-0.0034268
	1.84	-0.00339869
	1.845	-0.00337037
	1.85	-0.00334176
	1.855	-0.00331292
	1.86	-0.00328399
	1.865	-0.00325472
	1.87	-0.00322515
	1.875	-0.00319552
	1.88	-0.00316563
	1.885	-0.0031355
	1.89	-0.00310527
	1.895	-0.00307482
	1.9	-0.00304414
	1.905	-0.00301329
	1.91	-0.00298231
	1.915	-0.00295113
	1.92	-0.00291974
	1.925	-0.00288833
	1.93	-0.0028567
	1.935	-0.00282489
	1.94	-0.00279307
	1.945	-0.00276114
	1.95	-0.00272901
	1.955	-0.00269672
	1.96	-0.00266442
	1.965	-0.0026318
	1.97	-0.00259921
	1.975	-0.00256668
	1.98	-0.00253411
	1.985	-0.00250143
	1.99	-0.00246878
	1.995	-0.00243617
	2	-0.00240343
	2.005	-0.00237067
	2.01	-0.00233797
	2.015	-0.0023053
	2.02	-0.00227258
	2.025	-0.00223993
	2.03	-0.00220739
	2.035	-0.00217479
	2.04	-0.00214231
	2.045	-0.00211001
	2.05	-0.00207776
	2.055	-0.00204555
	2.06	-0.0020135
	2.065	-0.00198159
	2.07	-0.0019498
	2.075	-0.00191822
	2.08	-0.00188677
	2.085	-0.00185543
	2.09	-0.00182434
	2.095	-0.00179344
	2.1	-0.00176273
	2.105	-0.00173224
	2.11	-0.00170198
	2.115	-0.00167193
	2.12	-0.0016422
	2.125	-0.00161273
	2.13	-0.00158349
	2.135	-0.00155451
	2.14	-0.00152588
	2.145	-0.00149751
	2.15	-0.00146941
	2.155	-0.00144162
	2.16	-0.00141417
	2.165	-0.00138699
	2.17	-0.00136011
	2.175	-0.00133355
	2.18	-0.00130733
	2.185	-0.00128142
	2.19	-0.00125584
	2.195	-0.00123055
	2.2	-0.00120561
	2.205	-0.00118102
	2.21	-0.00115679
	2.215	-0.0011329
	2.22	-0.00110931
	2.225	-0.00108611
	2.23	-0.00106319
	2.235	-0.00104065
	2.24	-0.00101845
	2.245	-0.000996581
	2.25	-0.000975061
	2.255	-0.000953812
	2.26	-0.000932943
	2.265	-0.000912383
	2.27	-0.000892183
	2.275	-0.000872355
	2.28	-0.000852763
	2.285	-0.000833519
	2.29	-0.000814672
	2.295	-0.000796119
	2.3	-0.000777853
	2.305	-0.000759863
	2.31	-0.000742264
	2.315	-0.000724953
	2.32	-0.000707988
	2.325	-0.000691295
	2.33	-0.000674909
	2.335	-0.000658795
	2.34	-0.000643009
	2.345	-0.000627505
	2.35	-0.000612322
	2.355	-0.000597391
	2.36	-0.000582774
	2.365	-0.000568414
	2.37	-0.0005543
	2.375	-0.0005405
	2.38	-0.000526943
	2.385	-0.000513634
	2.39	-0.000500661
	2.395	-0.000487866
	2.4	-0.000475398
	2.405	-0.000463083
	2.41	-0.00045108
	2.415	-0.000439289
	2.42	-0.000427775
	2.425	-0.000416494
	2.43	-0.000405433
	2.435	-0.000338096
	2.44	-0.000329748
	2.445	-0.000321568
	2.45	-0.000313541
	2.455	-0.000305586
	2.46	-0.000297861
	2.465	-0.000290234
	2.47	-0.000282696
	2.475	-0.000275368
	2.48	-0.00026814
	2.485	-0.000261052
	2.49	-0.000254129
	2.495	-0.000247235
	2.5	-0.00024058
	2.505	-0.000233979
	2.51	-0.000227549
	2.515	-0.000221237
	2.52	-0.000215019
	2.525	-0.000208974
	2.53	-0.000203047
	2.535	-0.00019724
	2.54	-0.000191528
	2.545	-0.000185953
	2.55	-0.000180515
	2.555	-0.000175187
	2.56	-0.00016999
	2.565	-0.000164878
	2.57	-0.000159908
	2.575	-0.000155047
	2.58	-0.000150251
	2.585	-0.00014567
	2.59	-0.000141127
	2.595	-0.000136702
	2.6	-0.000132392
	2.605	-0.000128189
	2.61	-0.000124093
	2.615	-0.000120117
	2.62	-0.000116216
	2.625	-0.000112435
	2.63	-0.000108741
	2.635	-0.000105139
	2.64	-0.00010166
	2.645	-9.82374e-05
	2.65	-9.49225e-05
	2.655	-9.17069e-05
	2.66	-8.85704e-05
	2.665	-8.55298e-05
	2.67	-8.25498e-05
	2.675	-7.96931e-05
	2.68	-7.6885e-05
	2.685	-7.41636e-05
	2.69	-7.15354e-05
	2.695	-6.89686e-05
	2.7	-6.6504e-05
	2.705	-6.40856e-05
	2.71	-6.17485e-05
	2.715	-5.94896e-05
	2.72	-5.72908e-05
	2.725	-5.51586e-05
	2.73	-5.30882e-05
	2.735	-5.10929e-05
	2.74	-4.9163e-05
	2.745	-4.72724e-05
	2.75	-4.54507e-05
	2.755	-4.36907e-05
	2.76	-4.1982e-05
	2.765	-4.03257e-05
	2.77	-3.04439e-05
	2.775	-2.92629e-05
	2.78	-2.81258e-05
	2.785	-2.70273e-05
	2.79	-2.59799e-05
	2.795	-2.49545e-05
	2.8	-2.39778e-05
	2.805	-2.30333e-05
	2.81	-2.21123e-05
	2.815	-2.12232e-05
	2.82	-2.03681e-05
	2.825	-1.95397e-05
	2.83	-1.87448e-05
	2.835	-1.79663e-05
	2.84	-1.72208e-05
	2.845	-1.65009e-05
	2.85	-1.57972e-05
	2.855	-1.5127e-05
	2.86	-1.44761e-05
	2.865	-1.38467e-05
	2.87	-1.32391e-05
	2.875	-1.26615e-05
	2.88	-1.20969e-05
	2.885	-1.15542e-05
	2.89	-1.10312e-05
	2.895	-1.05281e-05
	2.9	-1.00471e-05
	2.905	-9.58153e-06
	2.91	-9.13573e-06
	2.915	-8.70569e-06
	2.92	-8.29662e-06
	2.925	-7.90471e-06
	2.93	-7.52993e-06
	2.935	-7.16756e-06
	2.94	-6.82534e-06
	2.945	-6.49465e-06
	2.95	-6.17974e-06
	2.955	-5.88219e-06
	2.96	-5.59556e-06
	2.965	-5.32535e-06
	2.97	-5.06439e-06
	2.975	-4.82135e-06
	2.98	-4.58947e-06
	2.985	-4.36769e-06
	2.99	-4.16049e-06
	2.995	-2.90776e-06
	3	-2.79326e-06
	3.005	-2.68709e-06
	3.01	-2.59053e-06
	3.015	-2.50042e-06
	3.02	-2.41604e-06
	3.025	-2.33899e-06
	3.03	-2.26722e-06
	3.035	-2.20073e-06
	3.04	-2.13868e-06
	3.045	-2.08188e-06
	3.05	-2.03068e-06
	3.055	-1.98338e-06
	3.06	-1.94135e-06
	3.065	-1.90286e-06
	3.07	-1.86888e-06
	3.075	-1.83929e-06
	3.08	-1.81435e-06
	3.085	-1.79399e-06
	3.09	-1.77845e-06
	3.095	-1.76738e-06
	3.1	-1.76176e-06
	3.105	-1.76188e-06
	3.11	-1.76705e-06
	3.115	-1.77727e-06
	3.12	-1.79417e-06
	3.125	-1.8156e-06
	3.13	-1.84088e-06
	3.135	-1.86833e-06
	3.14	-1.89612e-06
	3.145	-1.92302e-06
	3.15	-1.94801e-06
	3.155	-1.97081e-06
	3.16	-1.99163e-06
	3.165	-2.01104e-06
	3.17	-2.02949e-06
	3.175	-2.04691e-06
	3.18	-2.0637e-06
	3.185	-2.08014e-06
	3.19	-2.09618e-06
	3.195	-2.11234e-06
	3.2	-2.12845e-06
	3.205	-2.14448e-06
	3.21	-2.16083e-06
	3.215	-2.17754e-06
	3.22	-2.1938e-06
	3.225	-2.21068e-06
	3.23	-2.22758e-06
	3.235	-2.24444e-06
	3.24	-2.26139e-06
	3.245	-2.27887e-06
	3.25	-2.29659e-06
	3.255	-2.31428e-06
	3.26	-2.33188e-06
	3.265	-2.34986e-06
	3.27	-2.36805e-06
	3.275	-2.38417e-06
	3.28	-2.40259e-06
	3.285	-2.42099e-06
	3.29	-2.43954e-06
	3.295	-2.45802e-06
	3.3	-2.47697e-06
	3.305	-2.49553e-06
	3.31	-2.51396e-06
	3.315	-2.53305e-06
	3.32	-2.55239e-06
	3.325	-2.5711e-06
	3.33	-2.59027e-06
	3.335	-2.60932e-06
	3.34	-2.62824e-06
	3.345	-2.64745e-06
	3.35	-2.66717e-06
	3.355	-2.68637e-06
	3.36	-2.70564e-06
	3.365	-2.72549e-06
	3.37	-2.74499e-06
	3.375	-2.76446e-06
	3.38	-2.78456e-06
	3.385	-2.80403e-06
	3.39	-2.82365e-06
	3.395	-2.84359e-06
	3.4	-2.86371e-06
	3.405	-2.8835e-06
	3.41	-2.90349e-06
	3.415	-2.92339e-06
	3.42	-2.94342e-06
	3.425	-2.96367e-06
	3.43	-2.98385e-06
	3.435	-3.00426e-06
	3.44	-3.02478e-06
	3.445	-3.04519e-06
	3.45	-3.06566e-06
	3.455	-3.08605e-06
	3.46	-3.10662e-06
	3.465	-3.12705e-06
	3.47	-3.14771e-06
	3.475	-3.16817e-06
	3.48	-3.18862e-06
	3.485	-3.20925e-06
	3.49	-3.22949e-06
	3.495	-3.24989e-06
	3.5	-3.27038e-06
	3.505	-3.29076e-06
	3.51	-3.31115e-06
	3.515	-3.33174e-06
	3.52	-3.352e-06
	3.525	-3.37227e-06
	3.53	-3.3929e-06
	3.535	-3.41325e-06
	3.54	-3.43382e-06
	3.545	-3.45501e-06
	3.55	-3.4763e-06
	3.555	-3.49741e-06
	3.56	-3.51793e-06
	3.565	-3.53808e-06
	3.57	-3.55803e-06
	3.575	-3.57845e-06
	3.58	-3.59823e-06
	3.585	-3.61823e-06
	3.59	-3.63908e-06
	3.595	-3.65832e-06
	3.6	-3.67856e-06
	3.605	-3.69883e-06
	3.61	-3.71766e-06
	3.615	-3.73513e-06
	3.62	-3.74897e-06
	3.625	-3.76505e-06
	3.63	-3.78119e-06
	3.635	-3.7975e-06
	3.64	-3.81439e-06
	3.645	-3.82962e-06
	3.65	-3.84473e-06
	3.655	-3.85788e-06
	3.66	-3.87096e-06
	3.665	-3.88404e-06
	3.67	-3.89954e-06
	3.675	-3.91467e-06
	3.68	-3.92939e-06
	3.685	-3.94407e-06
	3.69	-3.95876e-06
	3.695	-3.97365e-06
	3.7	-3.98839e-06
	3.705	-3.91397e-06
	3.71	-3.93011e-06
	3.715	-3.94521e-06
	3.72	-3.96047e-06
	3.725	-3.97595e-06
	3.73	-3.99221e-06
	3.735	-4.00712e-06
	3.74	-4.02123e-06
	3.745	-4.03545e-06
	3.75	-4.04977e-06
	3.755	-4.06438e-06
	3.76	-4.08137e-06
	3.765	-4.09472e-06
	3.77	-4.10697e-06
	3.775	-4.12146e-06
	3.78	-4.13679e-06
	3.785	-4.15249e-06
	3.79	-4.16711e-06
	3.795	-4.18222e-06
	3.8	-4.19823e-06
	3.805	-4.21392e-06
	3.81	-4.22949e-06
	3.815	-4.24512e-06
	3.82	-4.26236e-06
	3.825	-4.28076e-06
	3.83	-4.29885e-06
	3.835	-4.31754e-06
	3.84	-4.33543e-06
	3.845	-4.35325e-06
	3.85	-4.37128e-06
	3.855	-4.39035e-06
	3.86	-4.40894e-06
	3.865	-4.42519e-06
	3.87	-4.44317e-06
	3.875	-4.46004e-06
	3.88	-4.47577e-06
	3.885	-4.49289e-06
	3.89	-4.51165e-06
	3.895	-4.52777e-06
	3.9	-4.54302e-06
	3.905	-4.55853e-06
	3.91	-4.57379e-06
	3.915	-4.59039e-06
	3.92	-4.60683e-06
	3.925	-4.62031e-06
	3.93	-4.63473e-06
	3.935	-4.64828e-06
	3.94	-4.66221e-06
	3.945	-4.67652e-06
	3.95	-4.69073e-06
	3.955	-4.7056e-06
	3.96	-4.72134e-06
	3.965	-4.73609e-06
	3.97	-4.74921e-06
	3.975	-4.76286e-06
	3.98	-4.77708e-06
	3.985	-4.7907e-06
	3.99	-4.80489e-06
	3.995	-4.82004e-06
	4	-4.8348e-06

## Sheet: Fig. S3
	Fig. S3 (a)					Fig. S3 (b)					Fig. S3 (c)
	Time (s)	Id (A)				Time (s)	Id (A)				Time (s)	Id (A)
	0.547539	-0.00161134				0.246533	-0.00199438				0.547346	-0.00159876
	0.940145	-0.00161128				0.3072	-0.0019922				0.940004	-0.00159846
	1.3328	-0.00161124				0.367465	-0.00199064				1.33262	-0.00159829
	1.72546	-0.00161116				0.427405	-0.00198937				1.72526	-0.00159817
	2.11809	-0.00161113				0.487983	-0.00198826				2.11792	-0.00159806
	2.51073	-0.00161109				0.548491	-0.0019875				2.51058	-0.00159799
	2.90338	-0.00161108				0.609506	-0.00198679				2.90319	-0.00159793
	3.29603	-0.00161103				0.670356	-0.00198612				3.29584	-0.00159787
	3.68866	-0.00161102				0.730729	-0.00198572				3.6885	-0.00159781
	4.08132	-0.00161097				0.791678	-0.00198529				4.08113	-0.00159776
	4.47399	-0.00161095				0.852701	-0.0019849				4.47376	-0.00159773
	4.86662	-0.00161093				0.912895	-0.00198467				4.86643	-0.00159768
	5.25925	-0.00161093				0.97303	-0.00198441				5.25909	-0.00159768
	5.65192	-0.0016109				1.03341	-0.00198417				5.65171	-0.00159767
	6.04457	-0.00161088				1.09376	-0.00198398				6.04436	-0.00159762
	6.43718	-0.00161084				1.15468	-0.00198389				6.43702	-0.0015976
	6.82983	-0.00161085				1.21496	-0.00198362				6.82965	-0.00159759
	7.22251	-0.00161084				1.27544	-0.00198355				7.22229	-0.00159756
	7.61515	-0.00161084				1.3357	-0.00198351				7.61495	-0.00159754
	8.00779	-0.0016108				1.3962	-0.00198329				8.0076	-0.00159751
	8.40046	-0.0016108				1.4564	-0.00198327				8.40022	-0.00159749
	8.7931	-0.0016108				1.51703	-0.00198321				8.79288	-0.00159741
	9.1857	-0.00161079				1.57754	-0.00198309				9.18553	-0.00159747
	9.57835	-0.00161077				1.638	-0.001983				9.57817	-0.00159766
	9.97102	-0.00161076				1.69818	-0.00198295				9.97079	-0.00159762
	10.3637	-0.00161072				1.75898	-0.0019828				10.3635	-0.00159773
	10.7563	-0.00161078				1.81968	-0.00198278				10.7561	-0.00159764
	11.1489	-0.00161076				1.88071	-0.0019828				11.1487	-0.00159763
	11.5416	-0.00161074				1.94086	-0.0019826				11.5414	-0.0015976
	11.9342	-0.00161074				2.00154	-0.00198261				11.9341	-0.00159761
	12.3269	-0.00161077				2.06205	-0.00198264				12.3267	-0.0015976
	12.7195	-0.00161071				2.12301	-0.00198247				12.7193	-0.0015975
	13.1122	-0.00161074				2.18369	-0.00198244				13.112	-0.00159739
	13.5048	-0.00161076				2.24428	-0.00198248				13.5046	-0.00159762
	13.8974	-0.00161074				2.30491	-0.00198234				13.8973	-0.00159749
	14.2901	-0.0016107				2.36578	-0.00198228				14.2899	-0.00159751
	14.6827	-0.0016111				2.42669	-0.00198241				14.6826	-0.00159757
	15.0754	-0.00161078				2.48726	-0.00198233				15.0752	-0.00159756
	15.468	-0.00161108				2.54848	-0.00198222				15.4678	-0.00159732
	15.8607	-0.00161109				2.60868	-0.00198234				15.8605	-0.00159731
	16.2533	-0.00161108				2.66955	-0.00198227				16.2531	-0.0015973
	16.646	-0.00161112				2.73269	-0.00198221				16.6458	-0.00159754
	17.0386	-0.00161111				2.79353	-0.00198222				17.0384	-0.00159747
	17.4313	-0.00161115				2.85386	-0.00198227				17.4311	-0.00159733
	17.8239	-0.00161074				2.91415	-0.00198223				17.8237	-0.00159745
	18.2166	-0.00161077				2.9751	-0.0019822				18.2164	-0.00159778
	18.6092	-0.00161077				3.03545	-0.00198225				18.609	-0.00159748
	19.0018	-0.0016108				3.09617	-0.00198227				19.0017	-0.0015976
	19.3945	-0.00161071				3.15635	-0.00198216				19.3943	-0.00159758
	19.7872	-0.00161079				3.21687	-0.00198218				19.7869	-0.0015976
	20.1798	-0.00161079				3.27741	-0.00198217				20.1796	-0.00159726
	20.5724	-0.0016108				3.33823	-0.00198205				20.5722	-0.00159725
	20.9651	-0.00161112				3.39887	-0.00198206				20.9649	-0.00159722
	21.3577	-0.00161101				3.45987	-0.00198206				21.3575	-0.00159723
	21.7504	-0.00161084				3.52094	-0.001982				21.7502	-0.00159725
	22.143	-0.00161083				3.58169	-0.00198196				22.1428	-0.00159724
	22.5357	-0.00161085				3.64162	-0.00198208				22.5355	-0.00159723
	22.9283	-0.00161086				3.7028	-0.001982				22.9281	-0.00159722
	23.3209	-0.00161115				3.76361	-0.00198188				23.3208	-0.00159724
	23.7136	-0.00161085				3.82421	-0.00198208				23.7134	-0.00159722
	24.1062	-0.00161087				3.88475	-0.00198205				24.106	-0.00159724
	24.4989	-0.0016111				3.94541	-0.00198196				24.4987	-0.00159723
	24.8915	-0.00161129				4.00611	-0.00198199				24.8913	-0.00159721
	25.2842	-0.00161112				4.06717	-0.00198198				25.284	-0.00159721
	25.6768	-0.00161094				4.1275	-0.00198188				25.6766	-0.00159722
	26.0694	-0.00161094				4.18776	-0.00198191				26.0693	-0.00159712
	26.4621	-0.00161094				4.24871	-0.00198197				26.4619	-0.00159717
	26.8548	-0.00161092				4.30941	-0.00198182				26.8546	-0.0015972
	27.2474	-0.00161094				4.3704	-0.00198186				27.2472	-0.00159722
	27.6401	-0.00161095				4.43107	-0.00198191				27.6398	-0.00159723
	28.0327	-0.00161098				4.49168	-0.0019818				28.0325	-0.00159723
	28.4253	-0.00161097				4.55191	-0.00198177				28.4252	-0.00159722
	28.818	-0.00161099				4.61522	-0.00198185				28.8178	-0.00159729
	29.2106	-0.00161097				4.67594	-0.0019818				29.2104	-0.00159755
	29.6033	-0.00161101				4.73662	-0.00198176				29.6031	-0.00159748
	29.9959	-0.00161103				4.79725	-0.00198179				29.9957	-0.0015972
	30.3886	-0.00161102				4.85802	-0.0019819				30.3884	-0.00159722
	30.7812	-0.00161102				4.91852	-0.00198179				30.781	-0.00159724
	31.1738	-0.00161104				4.97909	-0.0019818				31.1737	-0.00159726
	31.5665	-0.00161106				5.03949	-0.00198187				31.5663	-0.00159725
	31.9591	-0.00161104				5.10006	-0.00198175				31.9589	-0.00159722
	32.3518	-0.00161107				5.16051	-0.00198182				32.3516	-0.00159724
	32.7444	-0.00161107				5.2213	-0.0019818				32.7443	-0.00159724
	33.1371	-0.00161109				5.28219	-0.00198172				33.1369	-0.00159722
	33.5297	-0.00161109				5.34284	-0.00198183				33.5295	-0.00159718
	33.9223	-0.00161133				5.40441	-0.00198187				33.9222	-0.00159746
	34.315	-0.00161113				5.4643	-0.00198181				34.3148	-0.00159727
	34.7077	-0.00161113				5.52506	-0.00198176				34.7075	-0.00159725
	35.1003	-0.00161112				5.58549	-0.00198181				35.1001	-0.00159749
	35.4929	-0.00161113				5.64594	-0.00198175				35.4928	-0.00159741
	35.8856	-0.00161117				5.70627	-0.0019817				35.8854	-0.00159725
	36.2783	-0.00161118				5.76688	-0.00198176				36.278	-0.00159727
	36.6709	-0.00161118				5.82759	-0.00198167				36.6707	-0.00159727
	37.0635	-0.00161122				5.88822	-0.00198165				37.0633	-0.00159724
	37.4562	-0.00161122				5.94946	-0.00198171				37.456	-0.00159726
	37.8488	-0.00161123				6.01012	-0.00198169				37.8486	-0.00159759
	38.2415	-0.00161125				6.07114	-0.00198162				38.2413	-0.00159728
	38.6341	-0.00161125				6.13152	-0.00198162				38.6339	-0.00159727
	39.0268	-0.00161126				6.19194	-0.00198172				39.0266	-0.00159758
	39.4194	-0.00161127				6.25295	-0.00198162				39.4192	-0.0015976
	39.812	-0.00161131				6.31345	-0.00198169				39.8119	-0.00159728
	40.2047	-0.0016113				6.37403	-0.00198177				40.2045	-0.0015973
	40.5973	-0.00161133				6.43462	-0.00198163				40.5972	-0.00159762
	40.99	-0.00161132				6.49862	-0.00198154				40.9898	-0.0015973
	41.3826	-0.00161134				6.55946	-0.00198178				41.3824	-0.00159737
	41.7753	-0.00161136				6.62056	-0.0019817				41.7751	-0.00159729
	42.1679	-0.00161135				6.68135	-0.00198162				42.1677	-0.00159742
	42.5606	-0.00161136				6.74214	-0.00198176				42.5604	-0.00159762
	42.9532	-0.00161139				6.81377	-0.00198169				42.953	-0.00159759
	43.3458	-0.00161138				6.87465	-0.00198165				43.3457	-0.00159762
	43.7385	-0.0016114				6.93566	-0.00198159				43.7383	-0.00159762
	44.1311	-0.00161144				6.99646	-0.00198166				44.1309	-0.00159726
	44.5238	-0.00161143				7.05691	-0.00198167				44.5236	-0.00159731
	44.9164	-0.00161162				7.11724	-0.00198159				44.9163	-0.00159729
	45.3091	-0.00161178				7.17783	-0.00198169				45.3089	-0.0015973
	45.7017	-0.00161147				7.2384	-0.00198167				45.7015	-0.00159732
	46.0944	-0.00161147				7.29835	-0.0019816				46.0942	-0.00159732
	46.487	-0.00161148				7.35845	-0.00198167				46.4868	-0.00159731
	46.8797	-0.0016115				7.41948	-0.00198171				46.8795	-0.00159728
	47.2723	-0.00161151				7.48023	-0.00198156				47.2721	-0.00159733
	47.6649	-0.00155934				7.54088	-0.00198158				47.6648	-0.00159734
	48.0576	-0.0015389				7.60138	-0.00198168				48.0574	-0.00159734
	48.4502	-0.00159027				7.66185	-0.00198155				48.45	-0.00159732
	48.8429	-0.00159316				7.72279	-0.00198159				48.8427	-0.00159733
	49.2355	-0.00159415				7.78328	-0.00198168				49.2354	-0.00159727
	49.6282	-0.00159503				7.84358	-0.00198157				49.628	-0.00159733
	50.0208	-0.00159556				7.90407	-0.00198149				50.0206	-0.00159767
	50.4134	-0.00159601				7.96498	-0.00198159				50.4133	-0.00159752
	50.8061	-0.00159641				8.02558	-0.00198163				50.8059	-0.00114924
	51.1988	-0.00159674				8.08677	-0.00198156				51.1986	-0.00140269
	51.5914	-0.00159712				8.14754	-0.00198159				51.5912	-0.00148474
	51.9841	-0.00159721				8.20791	-0.00198168				51.9839	-0.0014986
	52.3767	-0.00159747				8.26823	-0.00198164				52.3765	-0.00150581
	52.7693	-0.00159768				8.3292	-0.00198156				52.7691	-0.00151031
	53.162	-0.00159783				8.39295	-0.00198164				53.1618	-0.00151374
	53.5546	-0.00159803				8.45386	-0.00198165				53.5544	-0.00151642
	53.9473	-0.00159845				8.51469	-0.00198155				53.9471	-0.00151855
	54.3399	-0.0015986				8.57551	-0.00198157				54.3397	-0.00152037
	54.7325	-0.00159838				8.6371	-0.00198167				54.7324	-0.00152189
	55.1252	-0.00159855				8.69769	-0.00198159				55.125	-0.00152322
	55.5179	-0.00159869				8.75858	-0.00198156				55.5177	-0.00152439
	55.9105	-0.00159877				8.81925	-0.00198163				55.9103	-0.00152547
	56.3031	-0.00159889				8.88026	-0.00198147				56.303	-0.00152639
	56.6958	-0.00159897				8.94045	-0.00198151				56.6956	-0.00152723
	57.0884	-0.00159908				9.00153	-0.00198158				57.0883	-0.00152802
	57.4811	-0.00159916				9.06231	-0.00198147				57.4809	-0.00152871
	57.8737	-0.00159952				9.12268	-0.00198146				57.8735	-0.00152938
	58.2664	-0.00159936				9.18319	-0.00198158				58.2662	-0.00152993
	58.659	-0.00159945				9.24435	-0.00198148				58.6589	-0.00153055
	59.0517	-0.00159949				9.30485	-0.00198144				59.0515	-0.00153107
	59.4443	-0.00159959				9.36549	-0.00198157				59.4441	-0.00153157
	59.837	-0.00159965				9.42599	-0.00198152				59.8368	-0.00153206
	60.2296	-0.00159972				9.48748	-0.00198141				60.2294	-0.00153246
	60.6222	-0.00159979				9.54778	-0.00198153				60.622	-0.00153289
	61.0149	-0.00160006				9.60779	-0.00198157				61.0147	-0.00153329
	61.4075	-0.00159992				9.66818	-0.00198147				61.4074	-0.00153366
	61.8002	-0.00159999				9.72896	-0.00198161				61.8	-0.00153402
	62.1928	-0.00160004				9.78973	-0.00198159				62.1926	-0.00153436
	62.5855	-0.00160011				9.8503	-0.00198152				62.5853	-0.0015347
	62.9781	-0.00160016				9.91104	-0.00198154				62.9779	-0.00153499
	63.3708	-0.00160024				9.97146	-0.0019816				63.3706	-0.0015353
	63.7634	-0.00160026				10.0317	-0.00198151				63.7632	-0.00153559
	64.156	-0.00160035				10.0919	-0.0019815				64.1559	-0.00153586
	64.5487	-0.00160039				10.1526	-0.00198156				64.5485	-0.00153612
	64.9414	-0.00160045				10.2133	-0.00198149				64.9411	-0.00153636
	65.334	-0.0016005				10.2764	-0.00198145				65.3338	-0.00153662
	65.7266	-0.00160056				10.3371	-0.00198148				65.7264	-0.00153686
	66.1193	-0.00160057				10.3977	-0.00198151				66.1191	-0.00153709
	66.5119	-0.00160062				10.4581	-0.00198146				66.5117	-0.0015373
	66.9045	-0.00160067				10.5181	-0.00198144				66.9044	-0.00153753
	67.2972	-0.00160098				10.5786	-0.00198159				67.297	-0.00153774
	67.6899	-0.00160077				10.6394	-0.00198151				67.6897	-0.00153793
	68.0825	-0.00160082				10.6997	-0.00198149				68.0823	-0.00153814
	68.4751	-0.00160086				10.7604	-0.00198156				68.475	-0.00153831
	68.8678	-0.00160092				10.8211	-0.00198156				68.8676	-0.0015385
	69.2605	-0.00160095				10.882	-0.00198145				69.2603	-0.00153868
	69.6531	-0.001601				10.9422	-0.00198156				69.6529	-0.00153886
	70.0457	-0.00160113				11.0034	-0.0019816				70.0455	-0.00153903
	70.4384	-0.00160136				11.0641	-0.00198145				70.4382	-0.00153918
	70.831	-0.00160114				11.1246	-0.00198153				70.8308	-0.00153937
	71.2237	-0.00160118				11.1852	-0.00198155				71.2235	-0.00153953
	71.6163	-0.00160149				11.246	-0.00198144				71.6161	-0.00153967
	72.009	-0.00160125				11.3067	-0.00198144				72.0088	-0.00153981
	72.4016	-0.0016013				11.3674	-0.00198155				72.4014	-0.00153995
	72.7942	-0.0016013				11.4273	-0.00198155				72.7941	-0.0015401
	73.1869	-0.00160136				11.4876	-0.00198144				73.1867	-0.00154025
	73.5795	-0.00160139				11.548	-0.00198161				73.5794	-0.00154038
	73.9722	-0.00160146				11.6087	-0.00198154				73.972	-0.00154047
	74.3648	-0.00160148				11.6692	-0.00198141				74.3646	-0.00154063
	74.7575	-0.00160153				11.7302	-0.00198154				74.7573	-0.00154078
	75.1501	-0.00160156				11.7908	-0.0019815				75.1499	-0.00154088
	75.5428	-0.00160184				11.8514	-0.00198145				75.5426	-0.001541
	75.9354	-0.0016016				11.9118	-0.0019815				75.9352	-0.00154112
	76.3281	-0.00160166				11.9723	-0.00198156				76.3279	-0.00154123
	76.7207	-0.00160171				12.0326	-0.00198146				76.7205	-0.00154136
	77.1133	-0.00160198				12.0932	-0.00198151				77.1131	-0.00154147
	77.506	-0.00160191				12.1569	-0.00198156				77.5058	-0.00154159
	77.8986	-0.00160205				12.2175	-0.00198151				77.8985	-0.00154171
	78.2913	-0.00160208				12.2777	-0.00198148				78.2911	-0.00154183
	78.6839	-0.0016021				12.3377	-0.00198154				78.6837	-0.00154193
	79.0766	-0.0016019				12.398	-0.00198144				79.0764	-0.00154204
	79.4692	-0.00160194				12.4585	-0.00198142				79.469	-0.0015421
	79.8619	-0.00160199				12.5193	-0.00198145				79.8617	-0.00154224
	80.2545	-0.00160201				12.5797	-0.00198147				80.2543	-0.00154235
	80.6471	-0.00160204				12.6405	-0.00198146				80.647	-0.00154245
	81.0398	-0.00160209				12.7014	-0.00198153				81.0396	-0.00154255
	81.4325	-0.00160215				12.7618	-0.00198161				81.4323	-0.00154264
	81.8251	-0.00160213				12.8226	-0.00198156				81.8249	-0.00154272
	82.2177	-0.00160219				12.8834	-0.00198151				82.2176	-0.0015428
	82.6104	-0.00160222				12.9443	-0.00198157				82.6102	-0.00154291
	83.003	-0.00160236				13.0048	-0.00198158				83.0028	-0.001543
	83.3957	-0.00160231				13.0653	-0.00198139				83.3955	-0.00154308
	83.7883	-0.00160254				13.1262	-0.00198147				83.7881	-0.00154315
	84.181	-0.0016023				13.1871	-0.00198156				84.1808	-0.00154324
	84.5736	-0.00160259				13.2476	-0.00198141				84.5734	-0.00154329
	84.9662	-0.00160232				13.3079	-0.00198142				84.9661	-0.00154344
	85.3589	-0.00160239				13.3687	-0.00198149				85.3587	-0.00154353
	85.7515	-0.00160244				13.4291	-0.00198141				85.7514	-0.00154359
	86.1442	-0.00160246				13.4898	-0.00198136				86.144	-0.00154367
	86.5368	-0.00160272				13.5501	-0.0019815				86.5367	-0.00154377
	86.9295	-0.00160255				13.6106	-0.00198141				86.9293	-0.00154386
	87.3221	-0.00160276				13.6713	-0.00198132				87.3219	-0.00154391
	87.7148	-0.00160274				13.7312	-0.00198151				87.7146	-0.001544
	88.1074	-0.00160262				13.7917	-0.00198148				88.1072	-0.00154407
	88.5001	-0.00160265				13.8526	-0.00198139				88.4999	-0.00154416
	88.8927	-0.0016027				13.9132	-0.00198143				88.8925	-0.00154423
	89.2853	-0.00160292				13.9736	-0.00198151				89.2852	-0.00154431
	89.678	-0.00160295				14.0373	-0.00198144				89.6778	-0.00154436
	90.0706	-0.00160292				14.0976	-0.00198139				90.0705	-0.00154443
	90.4633	-0.00160301				14.158	-0.00198148				90.4631	-0.0015445
	90.8559	-0.00160305				14.2186	-0.00198137				90.8557	-0.00154457
	91.2486	-0.00160309				14.2789	-0.00198138				91.2484	-0.00154466
	91.6412	-0.00160309				14.3396	-0.00198141				91.6411	-0.00154472
	92.0339	-0.00160315				14.4147	-0.00198147				92.0337	-0.00154479
	92.4265	-0.00160314				14.4758	-0.00198148				92.4263	-0.00154486
	92.8192	-0.00160321				14.5372	-0.0019814				92.819	-0.00154494
	93.2118	-0.00160306				14.5979	-0.00198145				93.2116	-0.00154498
	93.6044	-0.00160326				14.6584	-0.00198152				93.6042	-0.00154505
	93.9971	-0.00160326				14.7195	-0.0019814				93.9969	-0.00154511
	94.3897	-0.00160331				14.7796	-0.0019814				94.3896	-0.00154518
	94.7824	-0.00160323				14.8404	-0.00198147				94.7822	-0.00154527
	95.175	-0.00160336				14.9012	-0.00198135				95.1748	-0.00154531
	95.5677	-0.00160339				14.9617	-0.00198135				95.5675	-0.00154537
	95.9603	-0.00160339				15.0223	-0.00198141				95.9601	-0.00154542
	96.353	-0.00160345				15.0829	-0.00198131				96.3528	-0.00154573
	96.7456	-0.00160347				15.1438	-0.00198127				96.7454	-0.0015458
	97.1382	-0.00160349				15.2043	-0.00198131				97.1381	-0.00154595
	97.5309	-0.0016035				15.2652	-0.00198132				97.5307	-0.00154591
	97.9236	-0.00160348				15.3256	-0.00198125				97.9233	-0.001546
	98.3162	-0.00160354				15.3863	-0.00198133				98.316	-0.00154607
	98.7088	-0.00160339				15.4472	-0.00198139				98.7087	-0.00154614
	99.1015	-0.00160358				15.5079	-0.00198132				99.1013	-0.00154618
	99.4941	-0.00160367				15.5682	-0.00198135				99.4939	-0.00154624
	99.8867	-0.00160346				15.6288	-0.00198142				99.8866	-0.00154604
	100.279	-0.00160373				15.6897	-0.00198137				100.279	-0.00154612
	100.672	-0.00160372				15.7505	-0.00198136				100.672	-0.0015462
	101.065	-0.00160358				15.8115	-0.0019814				101.065	-0.00154623
	101.457	-0.00160373				15.8725	-0.00198139				101.457	-0.00154629
	101.85	-0.00160381				15.9357	-0.00198131				101.85	-0.00154634
	102.243	-0.00160381				15.9956	-0.00198138				102.242	-0.0015464
	102.635	-0.00160387				16.056	-0.00198146				102.635	-0.00154645
	103.028	-0.00160384				16.117	-0.00198129				103.028	-0.00154652
	103.421	-0.00160392				16.1774	-0.00198133				103.42	-0.00154657
	103.813	-0.00160395				16.2378	-0.0019814				103.813	-0.00154662
	104.206	-0.00160397				16.2983	-0.00198129				104.206	-0.00154667
	104.599	-0.001604				16.3589	-0.00198124				104.598	-0.00154675
	104.991	-0.0016038				16.4196	-0.00198139				104.991	-0.0015468
	105.384	-0.0016041				16.4796	-0.00198137				105.384	-0.00154683
	105.776	-0.00160386				16.5406	-0.00198128				105.776	-0.00154688
	106.169	-0.0016039				16.6011	-0.00198143				106.169	-0.00154694
	106.562	-0.00160392				16.6616	-0.00198144				106.562	-0.00154701
	106.954	-0.00160414				16.7226	-0.00198143				106.954	-0.00154704
	107.347	-0.00160413				16.7835	-0.0019814				107.347	-0.0015471
	107.74	-0.00160424				16.8444	-0.0019814				107.739	-0.00154714
	108.132	-0.00160401				16.9043	-0.00198139				108.132	-0.00154721
	108.525	-0.00160405				16.9652	-0.00198131				108.525	-0.00154725
	108.918	-0.00160406				17.0258	-0.0019814				108.917	-0.00154731
	109.31	-0.0016041				17.0871	-0.00198135				109.31	-0.00154736
	109.703	-0.0016041				17.148	-0.00198132				109.703	-0.00154739
	110.096	-0.0016042				17.2087	-0.00198133				110.095	-0.00154747
	110.488	-0.00160412				17.2699	-0.00198137				110.488	-0.00154751
	110.881	-0.00160419				17.3306	-0.00198123				110.881	-0.00154755
	111.273	-0.00160421				17.3907	-0.00198123				111.273	-0.0015476
	111.666	-0.00160423				17.4515	-0.00198137				111.666	-0.00154762
	112.059	-0.00160423				17.5121	-0.00198123				112.059	-0.00154769
	112.451	-0.00160425				17.5728	-0.00198125				112.451	-0.00154773
	112.844	-0.00160427				17.6337	-0.00198132				112.844	-0.00154778
	113.237	-0.00160427				17.6948	-0.00198127				113.237	-0.00154784
	113.629	-0.00160433				17.7558	-0.00198126				113.629	-0.00154787
	114.022	-0.00160435				17.8194	-0.00198135				114.022	-0.00154793
	114.415	-0.00160438				17.8802	-0.00198129				114.414	-0.00154796
	114.807	-0.00160441				17.9408	-0.00198117				114.807	-0.00154797
	115.2	-0.00160446				18.0017	-0.00198139				115.2	-0.00154807
	115.593	-0.00160444				18.0627	-0.00198137				115.592	-0.00154811
	115.985	-0.00160449				18.1234	-0.00198132				115.985	-0.00154816
	116.378	-0.00160447				18.1841	-0.00198133				116.378	-0.00154821
	116.771	-0.00160451				18.2451	-0.00198143				116.77	-0.00154825
	117.163	-0.00160453				18.3051	-0.00198133				117.163	-0.0015483
	117.556	-0.00160456				18.3663	-0.00198128				117.556	-0.00154837
	117.948	-0.00160459				18.4268	-0.00198135				117.948	-0.00154839
	118.341	-0.00160463				18.4882	-0.00198136				118.341	-0.00154844
	118.734	-0.00160463				18.5491	-0.00198129				118.734	-0.00154848
	119.126	-0.00160465				18.6099	-0.00198131				119.126	-0.00154852
	119.519	-0.00160468				18.6709	-0.00198133				119.519	-0.00154856
	119.912	-0.0016047				18.7314	-0.00198121				119.911	-0.00154854
	120.304	-0.0016047				18.7918	-0.00198121				120.304	-0.00154862
	120.697	-0.00160475				18.8525	-0.00198133				120.697	-0.00154869
	121.09	-0.00160479				18.9134	-0.00198127				121.089	-0.00154872
	121.482	-0.00160478				18.974	-0.00198122				121.482	-0.00154877
	121.875	-0.00160481				19.0347	-0.00198139				121.875	-0.0015488
	122.268	-0.0016048				19.0957	-0.00198132				122.267	-0.00154883
	122.66	-0.00160483				19.1564	-0.00198126				122.66	-0.00154889
	123.053	-0.00160486				19.2167	-0.00198136				123.053	-0.00154892
	123.445	-0.00160491				19.2776	-0.00198139				123.445	-0.00154898
	123.838	-0.00160491				19.3384	-0.00198129				123.838	-0.00154902
	124.231	-0.00160495				19.399	-0.00198133				124.231	-0.00154905
	124.623	-0.00160496				19.4595	-0.00198141				124.623	-0.00154909
	125.016	-0.00160499				19.5207	-0.00198128				125.016	-0.00154915
	125.409	-0.00160492				19.5816	-0.00198134				125.409	-0.00154921
	125.801	-0.00160504				19.6424	-0.00198137				125.801	-0.00154923
	126.194	-0.00160505				19.7067	-0.00198126				126.194	-0.00154927
	126.587	-0.00160507				19.7673	-0.00198126				126.586	-0.00154932
	126.979	-0.0016051				19.8278	-0.00198133				126.979	-0.00154937
	127.372	-0.00160513				19.8889	-0.00198125				127.372	-0.00154941
	127.765	-0.00160513				19.9497	-0.00198124				127.764	-0.00154945
	128.157	-0.00160515				20.0099	-0.00198127				128.157	-0.00154948
	128.55	-0.00160519				20.0707	-0.00198123				128.55	-0.0015495
	128.943	-0.00160531				20.1308	-0.00198119				128.942	-0.00154956
	129.335	-0.00160536				20.1911	-0.00198121				129.335	-0.00154961
	129.728	-0.00160542				20.2519	-0.00198126				129.728	-0.00154963
	130.12	-0.00160545				20.3129	-0.00198118				130.12	-0.00154965
	130.513	-0.0016055				20.3739	-0.00198126				130.513	-0.0015497
	130.906	-0.00160552				20.4353	-0.00198134				130.906	-0.00154973
	131.298	-0.00160553				20.4959	-0.00198127				131.298	-0.00154977
	131.691	-0.00160555				20.5564	-0.00198125				131.691	-0.00154982
	132.084	-0.00160555				20.6167	-0.00198136				132.083	-0.00154987
	132.476	-0.00160557				20.6779	-0.00198131				132.476	-0.00154991
	132.869	-0.00160559				20.7386	-0.00198124				132.869	-0.00154993
	133.262	-0.00160563				20.7992	-0.00198129				133.261	-0.00155001
	133.654	-0.00160552				20.86	-0.00198134				133.654	-0.00155004
	134.047	-0.00160547				20.921	-0.00198122				134.047	-0.00155007
	134.44	-0.00160549				20.9816	-0.00198123				134.439	-0.00155011
	134.832	-0.00160552				21.0418	-0.00198132				134.832	-0.00155014
	135.225	-0.00160552				21.1022	-0.0019812				135.225	-0.00155018
	135.617	-0.00160555				21.1633	-0.00198114				135.617	-0.00155021
	136.01	-0.00160565				21.2243	-0.00198128				136.01	-0.00155025
	136.403	-0.00160559				21.2851	-0.00198124				136.403	-0.00155028
	136.795	-0.00160563				21.3458	-0.00198117				136.795	-0.0015503
	137.188	-0.00160563				21.4071	-0.00198127				137.188	-0.00155035
	137.581	-0.00160587				21.4679	-0.0019813				137.581	-0.00155041
	137.973	-0.00160587				21.5285	-0.00198123				137.973	-0.00155043
	138.366	-0.00160588				21.5922	-0.00198117				138.366	-0.00155048
	138.759	-0.00160572				21.6531	-0.00198135				138.758	-0.00155053
	139.151	-0.00160604				21.7138	-0.00198128				139.151	-0.00155056
	139.544	-0.00160596				21.7749	-0.00198121				139.544	-0.0015506
	139.937	-0.001606				21.8358	-0.00198129				139.936	-0.00155064
	140.329	-0.00160603				21.897	-0.00198134				140.329	-0.0015507
	140.722	-0.00160607				21.9577	-0.00198126				140.722	-0.00155072
	141.115	-0.00160589				22.0345	-0.00198133				141.114	-0.00155075
	141.507	-0.00160592				22.0954	-0.00198121				141.507	-0.00155078
	141.9	-0.00160591				22.1563	-0.00198129				141.9	-0.00155081
	142.292	-0.00160595				22.217	-0.00198131				142.292	-0.00155087
	142.685	-0.00160598				22.2775	-0.0019813				142.685	-0.00155091
	143.078	-0.00160599				22.3383	-0.00198125				143.078	-0.00155095
	143.47	-0.00160602				22.399	-0.00198131				143.47	-0.00155096
	143.863	-0.00160603				22.4591	-0.00198137				143.863	-0.00155098
	144.256	-0.00160605				22.5207	-0.0019812				144.256	-0.00155103
	144.648	-0.00160605				22.5816	-0.00198126				144.648	-0.00155106
	145.041	-0.00160611				22.6425	-0.00198138				145.041	-0.00155134
	145.434	-0.00160611				22.7042	-0.0019812				145.433	-0.00155138
	145.826	-0.00160613				22.7652	-0.00198128				145.826	-0.00155118
	146.219	-0.00160616				22.8263	-0.00198132				146.219	-0.00155136
	146.612	-0.00160618				22.8874	-0.00198119				146.611	-0.00155142
	147.004	-0.00160621				22.948	-0.0019812				147.004	-0.00155145
	147.397	-0.0016062				23.0086	-0.00198128				147.397	-0.00155135
	147.79	-0.00157676				23.0695	-0.00198121				147.789	-0.00155152
	148.182	-0.0012745				23.1303	-0.00198115				148.182	-0.00155157
	148.575	-0.00152946				23.191	-0.00198129				148.575	-0.00155159
	148.967	-0.00154429				23.252	-0.00198133				148.967	-0.00155167
	149.36	-0.00154926				23.3127	-0.00198121				149.36	-0.0015515
	149.753	-0.00155256				23.3727	-0.00198134				149.753	-0.00155155
	150.145	-0.00155474				23.4333	-0.00198135				150.145	-0.0015515
	150.538	-0.00155631				23.4971	-0.00198127				150.538	-0.00155158
	150.931	-0.00155772				23.558	-0.00198121				150.93	-0.00155181
	151.323	-0.00155887				23.6196	-0.00198128				151.323	-0.00155165
	151.716	-0.00155983				23.6806	-0.00198125				151.716	-0.00155169
	152.109	-0.00156068				23.7416	-0.00198116				152.108	-0.00155193
	152.501	-0.00156144				23.8023	-0.00198128				152.501	-0.00155178
	152.894	-0.0015621				23.8628	-0.00198128				152.894	-0.00155197
	153.287	-0.00156269				23.9234	-0.00198113				153.286	-0.00155183
	153.679	-0.00156325				23.984	-0.0019812				153.679	-0.00155187
	154.072	-0.00156374				24.0446	-0.00198124				154.072	-0.0015519
	154.464	-0.00156421				24.1054	-0.00198111				154.464	-0.00155193
	154.857	-0.00156464				24.1661	-0.00198117				154.857	-0.00155195
	155.25	-0.00156506				24.2271	-0.00198124				155.25	-0.00155212
	155.642	-0.00156538				24.2873	-0.00198111				155.642	-0.00155204
	156.035	-0.00156579				24.3479	-0.0019811				156.035	-0.00155226
	156.428	-0.00156611				24.4085	-0.00198118				156.428	-0.00155223
	156.82	-0.00156644				24.4694	-0.00198118				156.82	-0.00155211
	157.213	-0.00156673				24.5304	-0.0019811				157.213	-0.00155215
	157.606	-0.001567				24.5913	-0.00198121				157.605	-0.00155219
	157.998	-0.00156724				24.652	-0.00198117				157.998	-0.00155226
	158.391	-0.00156751				24.7128	-0.00198106				158.391	-0.00155247
	158.784	-0.00156775				24.7731	-0.00198125				158.783	-0.00155249
	159.176	-0.00156798				24.8342	-0.00198131				159.176	-0.00155234
	159.569	-0.00156824				24.8948	-0.00198125				159.569	-0.00155235
	159.961	-0.00156794				24.9554	-0.00198122				159.961	-0.00155238
	160.354	-0.00156862				25.0166	-0.00198126				160.354	-0.0015524
	160.747	-0.00156874				25.0778	-0.00198128				160.747	-0.00155245
	161.139	-0.00156903				25.1388	-0.0019812				161.139	-0.00155251
	161.532	-0.00156906				25.1991	-0.00198125				161.532	-0.0015525
	161.925	-0.00156927				25.26	-0.00198125				161.925	-0.0015526
	162.317	-0.00156954				25.3211	-0.0019811				162.317	-0.00155257
	162.71	-0.00156972				25.3847	-0.00198119				162.71	-0.00155262
	163.103	-0.00156989				25.4454	-0.00198125				163.102	-0.00155266
	163.495	-0.00157005				25.5062	-0.00198109				163.495	-0.00155279
	163.888	-0.00157021				25.5671	-0.00198112				163.888	-0.00155288
	164.281	-0.00157036				25.6278	-0.00198117				164.28	-0.00155291
	164.673	-0.00157052				25.6879	-0.00198109				164.673	-0.00155276
	165.066	-0.0015706				25.7489	-0.00198112				165.066	-0.00155279
	165.459	-0.00157077				25.8095	-0.00198122				165.458	-0.00155282
	165.851	-0.00157091				25.871	-0.00198114				165.851	-0.00155285
	166.244	-0.00157094				25.9317	-0.00198111				166.244	-0.00155289
	166.636	-0.00157102				25.9924	-0.00198116				166.636	-0.0015529
	167.029	-0.00157119				26.0538	-0.00198112				167.029	-0.00155292
	167.422	-0.00157142				26.1144	-0.00198108				167.422	-0.00155299
	167.814	-0.00157153				26.1754	-0.00198118				167.814	-0.001553
	168.207	-0.00157167				26.2364	-0.00198119				168.207	-0.00155305
	168.6	-0.00157179				26.297	-0.00198109				168.6	-0.00155309
	168.992	-0.00157189				26.3581	-0.00198123				168.992	-0.00155311
	169.385	-0.001572				26.4186	-0.00198127				169.385	-0.00155312
	169.778	-0.00157212				26.4797	-0.00198114				169.777	-0.00155314
	170.17	-0.00157223				26.54	-0.00198123				170.17	-0.0015532
	170.563	-0.00157233				26.6004	-0.00198124				170.563	-0.00155323
	170.956	-0.00157242				26.6611	-0.00198116				170.955	-0.00155327
	171.348	-0.00157255				26.7217	-0.00198115				171.348	-0.0015533
	171.741	-0.00157265				26.7825	-0.00198123				171.741	-0.00155331
	172.134	-0.00157277				26.8428	-0.00198119				172.133	-0.00155335
	172.526	-0.00157284				26.9044	-0.00198115				172.526	-0.00155343
	172.919	-0.00157295				26.9654	-0.00198116				172.919	-0.00155341
	173.311	-0.00157304				27.0259	-0.00198122				173.311	-0.00155344
	173.704	-0.00157314				27.0871	-0.00198107				173.704	-0.00155361
	174.097	-0.00157323				27.1484	-0.0019811				174.097	-0.00155367
	174.489	-0.00157329				27.2092	-0.00198117				174.489	-0.00155369
	174.882	-0.00157341				27.2738	-0.0019811				174.882	-0.00155356
	175.275	-0.00157349				27.3346	-0.0019811				175.274	-0.0015536
	175.667	-0.00157359				27.3957	-0.00198116				175.667	-0.00155363
	176.06	-0.00157367				27.4562	-0.00198111				176.06	-0.00155365
	176.453	-0.00157374				27.5162	-0.00198108				176.452	-0.00155367
	176.845	-0.00157384				27.5767	-0.00198113				176.845	-0.00155371
	177.238	-0.00157392				27.638	-0.00198118				177.238	-0.00155375
	177.631	-0.00157401				27.6985	-0.00198105				177.63	-0.00155396
	178.023	-0.0015741				27.7588	-0.00198116				178.023	-0.0015538
	178.416	-0.00157418				27.8197	-0.00198123				178.416	-0.00155381
	178.808	-0.00157424				27.8805	-0.00198114				178.808	-0.00155386
	179.201	-0.00157433				27.9414	-0.00198121				179.201	-0.00155389
	179.594	-0.0015744				28.0019	-0.00198125				179.594	-0.001554
	179.986	-0.00157447				28.0627	-0.0019812				179.986	-0.00155397
	180.379	-0.00157473				28.1233	-0.00198119				180.379	-0.00155398
	180.772	-0.0015748				28.1843	-0.00198123				180.772	-0.00155397
	181.164	-0.00157469				28.245	-0.00198122				181.164	-0.00155402
	181.557	-0.00157492				28.3061	-0.00198113				181.557	-0.00155405
	181.95	-0.001575				28.3671	-0.00198122				181.949	-0.00155393
	182.342	-0.00157507				28.4272	-0.00198123				182.342	-0.00155414
	182.735	-0.00157515				28.4877	-0.00198109				182.735	-0.00155414
	183.128	-0.00157522				28.5485	-0.00198113				183.127	-0.00155416
	183.52	-0.00157528				28.6094	-0.00198119				183.52	-0.00155419
	183.913	-0.00157508				28.671	-0.00198112				183.913	-0.00155423
	184.305	-0.00157533				28.7316	-0.00198105				184.305	-0.00155426
	184.698	-0.00157549				28.7926	-0.00198119				184.698	-0.00155446
	185.091	-0.00157544				28.8539	-0.00198125				185.091	-0.0015545
	185.483	-0.00157561				28.9147	-0.00198112				185.483	-0.00155431
	185.876	-0.00157565				28.9753	-0.00198121				185.876	-0.00155436
	186.269	-0.00157556				29.0361	-0.00198127				186.269	-0.00155441
	186.661	-0.00157579				29.0968	-0.0019812				186.661	-0.00155463
	187.054	-0.00157587				29.1604	-0.00198114				187.054	-0.00155447
	187.447	-0.00157582				29.2213	-0.00198124				187.446	-0.00155467
	187.839	-0.00157584				29.2818	-0.00198127				187.839	-0.00155466
	188.232	-0.00157603				29.342	-0.00198112				188.232	-0.00155473
	188.625	-0.00157597				29.4025	-0.00198116				188.624	-0.00155475
	189.017	-0.00157603				29.4637	-0.00198118				189.017	-0.00155465
	189.41	-0.00157609				29.5246	-0.00198106				189.41	-0.00155464
	189.803	-0.00157614				29.5849	-0.00198111				189.802	-0.00155464
	190.195	-0.00157621				29.6588	-0.00198117				190.195	-0.00155467
	190.588	-0.00157627				29.7196	-0.00198125				190.588	-0.00155464
	190.98	-0.00157628				29.7803	-0.00198125				190.98	-0.00155475
	191.373	-0.00157639				29.8408	-0.00198113				191.373	-0.00155477
	191.766	-0.00157644				29.9012	-0.0019812				191.766	-0.00155478
	192.158	-0.0015765				29.9618	-0.00198124				192.158	-0.00155499
	192.551	-0.00157655				30.023	-0.00198108				192.551	-0.00155502
	192.944	-0.00157663				30.0841	-0.00198114				192.944	-0.00155507
	193.336	-0.00157666				30.1449	-0.0019812				193.336	-0.00155509
	193.729	-0.00157671				30.2054	-0.00198108				193.729	-0.00155509
	194.122	-0.00157679				30.2655	-0.00198113				194.121	-0.00155493
	194.514	-0.00157684				30.3261	-0.00198118				194.514	-0.00155496
	194.907	-0.00157687				30.3873	-0.00198114				194.907	-0.001555
	195.3	-0.00157694				30.4481	-0.0019811				195.299	-0.00155501
	195.692	-0.00157699				30.5087	-0.0019812				195.692	-0.00155505
	196.085	-0.00157697				30.5696	-0.00198116				196.085	-0.00155507
	196.477	-0.00157708				30.6302	-0.00198112				196.477	-0.00155511
	196.87	-0.00157716				30.6914	-0.00198126				196.87	-0.00155513
	197.263	-0.00157719				30.752	-0.00198125				197.263	-0.00155515
	197.655	-0.00157727				30.813	-0.0019811				197.655	-0.00155519
	198.048	-0.00157732				30.8739	-0.00198126				198.048	-0.00155521
	198.441	-0.00157735				30.9351	-0.00198122				198.441	-0.00155524
	198.833	-0.00157742				30.9959	-0.00198118				198.833	-0.00155527
	199.226	-0.00157745				31.0593	-0.00198114				199.226	-0.00155529
	199.619	-0.00157753				31.1201	-0.00198123				199.618	-0.00155531
	200.011	-0.00157758				31.1803	-0.00198128				200.011	-0.00155533
	200.404	-0.00157764				31.241	-0.00198114				200.404	-0.00155552
	200.797	-0.00157766				31.3015	-0.00198121				200.796	-0.00103445
	201.189	-0.00157773				31.3621	-0.00198128				201.189	-0.0013898
	201.582	-0.00157778				31.423	-0.00198109				201.582	-0.00117554
	201.975	-0.00157785				31.4838	-0.00198118				201.974	-0.000714081
	202.367	-0.00157789				31.5443	-0.00198123				202.367	-0.00136619
	202.76	-0.00157793				31.605	-0.0019811				202.76	-0.00140101
	203.152	-0.00157797				31.6656	-0.00198105				203.152	-0.00141609
	203.545	-0.00157803				31.7262	-0.0019812				203.545	-0.00142559
	203.938	-0.00157808				31.7873	-0.00198116				203.938	-0.00143231
	204.33	-0.00157813				31.8487	-0.00198106				204.33	-0.00143743
	204.723	-0.00157818				31.9093	-0.00198119				204.723	-0.00144147
	205.116	-0.00157823				31.9711	-0.00198124				205.116	-0.00144489
	205.508	-0.0015783				32.032	-0.00198122				205.508	-0.00144776
	205.901	-0.00157832				32.0924	-0.00198115				205.901	-0.00145005
	206.294	-0.00157679				32.1532	-0.00198119				206.293	-0.00145237
	206.686	-0.00157844				32.2142	-0.00198125				206.686	-0.00145428
	207.079	-0.00157846				32.2749	-0.0019811				207.079	-0.00145605
	207.472	-0.00157853				32.3358	-0.00198115				207.471	-0.00145764
	207.864	-0.00157855				32.3964	-0.00198124				207.864	-0.00145905
	208.257	-0.00157862				32.4571	-0.00198112				208.257	-0.00146018
	208.65	-0.00157866				32.5178	-0.00198111				208.649	-0.00146154
	209.042	-0.00157874				32.5782	-0.00198124				209.042	-0.00146248
	209.435	-0.00157875				32.6391	-0.00198113				209.435	-0.00146353
	209.827	-0.00157881				32.7002	-0.00198109				209.827	-0.00146489
	210.22	-0.00157885				32.7608	-0.00198121				210.22	-0.00146545
	210.613	-0.0015789				32.8218	-0.00198125				210.613	-0.00146632
	211.005	-0.00157895				32.8829	-0.00198114				211.005	-0.00146714
	211.398	-0.00157899				32.9465	-0.00198105				211.398	-0.00146793
	211.791	-0.00157904				33.007	-0.00198122				211.79	-0.00146895
	212.183	-0.00157908				33.0678	-0.00198126				212.183	-0.00146962
	212.576	-0.00157914				33.1281	-0.00198116				212.576	-0.00146997
	212.969	-0.0015792				33.1886	-0.00198124				212.968	-0.0014706
	213.361	-0.00157916				33.2493	-0.00198127				213.361	-0.00147118
	213.754	-0.00157924				33.3097	-0.00198114				213.754	-0.00147176
	214.147	-0.00157928				33.371	-0.00198118				214.146	-0.00147229
	214.539	-0.00157934				33.432	-0.00198124				214.539	-0.00147283
	214.932	-0.00157934				33.4925	-0.00198119				214.932	-0.00147334
	215.324	-0.00157941				33.5536	-0.00198119				215.324	-0.00147384
	215.717	-0.00157944				33.6143	-0.00198126				215.717	-0.00147431
	216.11	-0.00157951				33.6747	-0.00198116				216.11	-0.00147469
	216.502	-0.00157956				33.7357	-0.00198115				216.502	-0.0014752
	216.895	-0.00157959				33.7966	-0.0019812				216.895	-0.00147561
	217.288	-0.00157963				33.8579	-0.00198128				217.288	-0.00147603
	217.68	-0.00157967				33.9181	-0.00198113				217.68	-0.00147643
	218.073	-0.00157975				33.9784	-0.0019812				218.073	-0.00147684
	218.466	-0.00157978				34.0393	-0.00198131				218.465	-0.0014772
	218.858	-0.00157987				34.1003	-0.00198122				218.858	-0.00147757
	219.251	-0.00157987				34.1614	-0.00198122				219.251	-0.00147792
	219.644	-0.00157993				34.2222	-0.00198132				219.643	-0.00147825
	220.036	-0.00157997				34.2826	-0.00198131				220.036	-0.00147858
	220.429	-0.00158				34.3433	-0.00198123				220.429	-0.00147892
	220.822	-0.00158005				34.4033	-0.00198129				220.821	-0.00147919
	221.214	-0.00158011				34.4642	-0.00198131				221.214	-0.00147953
	221.607	-0.00158012				34.5248	-0.00198121				221.607	-0.00147983
	221.999	-0.00158015				34.5863	-0.00198125				221.999	-0.00148013
	222.392	-0.00158023				34.6475	-0.00198134				222.392	-0.00148043
	222.785	-0.00158024				34.7081	-0.00198115				222.785	-0.00148069
	223.177	-0.00158031				34.7688	-0.00198118				223.177	-0.00148098
	223.57	-0.00158032				34.8322	-0.00198122				223.57	-0.00148127
	223.963	-0.00158039				34.8925	-0.00198114				223.962	-0.00148151
	224.355	-0.00158056				34.9542	-0.00198113				224.355	-0.00148177
	224.748	-0.00158043				35.0151	-0.00198118				224.748	-0.00148204
	225.141	-0.00158049				35.0761	-0.00198125				225.14	-0.00148228
	225.533	-0.00158053				35.1372	-0.00198115				225.533	-0.00148251
	225.926	-0.00158058				35.1981	-0.00198112				225.926	-0.00148269
	226.319	-0.00158056				35.2588	-0.00198131				226.318	-0.00148299
	226.711	-0.00158067				35.3201	-0.00198124				226.711	-0.00148322
	227.104	-0.00158068				35.3811	-0.00198112				227.104	-0.00148345
	227.496	-0.00158077				35.4423	-0.0019813				227.496	-0.00148368
	227.889	-0.00158076				35.5036	-0.00198128				227.889	-0.00148389
	228.282	-0.00158082				35.5641	-0.00198123				228.282	-0.0014834
	228.674	-0.00158085				35.6249	-0.00198126				228.674	-0.0014843
	229.067	-0.0015809				35.686	-0.00198125				229.067	-0.00148452
	229.46	-0.00158092				35.7468	-0.00198128				229.46	-0.00148469
	229.852	-0.00158097				35.8076	-0.0019812				229.852	-0.00148491
	230.245	-0.00158103				35.8685	-0.0019813				230.245	-0.00148511
	230.638	-0.00158093				35.929	-0.00198129				230.637	-0.00148531
	231.03	-0.0015811				35.9896	-0.00198119				231.03	-0.0014855
	231.423	-0.00158107				36.0501	-0.00198127				231.423	-0.00148569
	231.816	-0.00158116				36.1109	-0.00198122				231.815	-0.00148589
	232.208	-0.00158118				36.1715	-0.00198114				232.208	-0.00148606
	232.601	-0.00158122				36.232	-0.0019812				232.601	-0.00148624
	232.994	-0.00158128				36.2928	-0.00198122				232.993	-0.00148643
	233.386	-0.00158131				36.3542	-0.00198112				233.386	-0.00148662
	233.779	-0.00158135				36.4152	-0.0019811				233.779	-0.00148679
	234.171	-0.00158139				36.4761	-0.00198129				234.171	-0.00148695
	234.564	-0.00158143				36.5374	-0.0019812				234.564	-0.00148713
	234.957	-0.00158149				36.5977	-0.00198111				234.957	-0.0014873
	235.349	-0.00158151				36.6583	-0.00198128				235.349	-0.00148745
	235.742	-0.00158152				36.722	-0.00198125				235.742	-0.00148761
	236.135	-0.00158158				36.7826	-0.00198109				236.135	-0.00148779
	236.527	-0.00158161				36.8434	-0.00198123				236.527	-0.00148793
	236.92	-0.00158165				36.9045	-0.00198127				236.92	-0.00148809
	237.313	-0.00158169				36.9653	-0.00198117				237.312	-0.00148824
	237.705	-0.00158174				37.0258	-0.00198125				237.705	-0.00148838
	238.098	-0.00158176				37.0871	-0.00198128				238.098	-0.00148855
	238.491	-0.00158182				37.1476	-0.00198127				238.49	-0.00148871
	238.883	-0.00158184				37.208	-0.00198116				238.883	-0.00148886
	239.276	-0.00158187				37.2835	-0.00198108				239.276	-0.00148899
	239.669	-0.00158193				37.3439	-0.00198123				239.668	-0.00148914
	240.061	-0.00158194				37.4053	-0.00198121				240.061	-0.0014893
	240.454	-0.001582				37.4663	-0.00198112				240.454	-0.00148944
	240.846	-0.00158202				37.5269	-0.00198123				240.846	-0.00148958
	241.239	-0.00158207				37.5875	-0.00198125				241.239	-0.00148972
	241.632	-0.0015821				37.6476	-0.00198116				241.632	-0.00148987
	242.024	-0.00158213				37.7084	-0.00198124				242.024	-0.00148998
	242.417	-0.00158219				37.7694	-0.00198126				242.417	-0.00149012
	242.81	-0.0015822				37.8301	-0.0019812				242.809	-0.00149028
	243.202	-0.00158226				37.8913	-0.0019812				243.202	-0.00149042
	243.595	-0.0015823				37.952	-0.00198125				243.595	-0.00149053
	243.988	-0.00158231				38.0128	-0.0019812				243.987	-0.00149067
	244.38	-0.00158234				38.0736	-0.00198115				244.38	-0.0014908
	244.773	-0.00158239				38.1339	-0.00198123				244.773	-0.00149093
	245.166	-0.00158243				38.1943	-0.00198123				245.165	-0.00149106
	245.558	-0.00158245				38.2553	-0.00198118				245.558	-0.00149119
	245.951	-0.00158251				38.3168	-0.00198125				245.951	-0.00149132
	246.343	-0.00158254				38.3776	-0.0019812				246.343	-0.00149141
	246.736	-0.00158255				38.4385	-0.00198113				246.736	-0.00149155
	247.129	-0.0015826				38.4994	-0.00198119				247.129	-0.00149167
	247.521	-0.00158261				38.5597	-0.00198118				247.521	-0.00149178
	247.914	-0.00158263				38.6242	-0.00198108				247.914	-0.0014919
	248.307	-0.00158268				38.6848	-0.00198109				248.307	-0.00149203
	248.699	-0.00158272				38.7461	-0.00198118				248.699	-0.00149213
	249.092	-0.00158276				38.8072	-0.00198114				249.092	-0.00149223
	249.485	-0.0015828				38.8677	-0.00198108				249.484	-0.00149238
	249.877	-0.00158284				38.928	-0.00198122				249.877	-0.00149247
	250.27	-0.00158285				38.9886	-0.00198122				250.27	-0.00149261
	250.663	-0.00158291				39.0496	-0.00198109				250.662	-0.00149272
	251.055	-0.00158293				39.1103	-0.00198126				251.055	-0.00149282
	251.448	-0.00158299				39.1709	-0.00198126				251.448	-0.00149295
	251.841	-0.001583				39.2316	-0.00198117				251.84	-0.00149304
	252.233	-0.00158306				39.2926	-0.0019812				252.233	-0.00149315
	252.626	-0.00158308				39.3531	-0.00198126				252.626	-0.00149327
	253.018	-0.00158311				39.4142	-0.00198115				253.018	-0.00149338
	253.411	-0.00158317				39.4743	-0.0019812				253.411	-0.00149349
	253.804	-0.00158317				39.5349	-0.00198129				253.804	-0.00149359
	254.196	-0.00158322				39.596	-0.0019812				254.196	-0.0014937
	254.589	-0.00158327				39.6568	-0.00198119				254.589	-0.00149381
	254.982	-0.00158329				39.7176	-0.00198125				254.981	-0.00149392
	255.374	-0.00158332				39.7784	-0.00198119				255.374	-0.00149401
	255.767	-0.00158337				39.8388	-0.00198118				255.767	-0.0014941
	256.16	-0.00158339				39.8991	-0.0019812				256.159	-0.00149416
	256.552	-0.00158342				39.9594	-0.00198114				256.552	-0.00149432
	256.945	-0.00158346				40.0213	-0.00198115				256.945	-0.00149442
	257.338	-0.00158349				40.0822	-0.00198117				257.337	-0.00149453
	257.73	-0.00158351				40.1429	-0.00198123				257.73	-0.00149463
	258.123	-0.00158357				40.2044	-0.00198113				258.123	-0.00149472
	258.516	-0.00158362				40.2652	-0.0019811				258.515	-0.00149481
	258.908	-0.00158363				40.3258	-0.00198125				258.908	-0.00149491
	259.301	-0.00158365				40.3865	-0.00198119				259.301	-0.00149502
	259.693	-0.00158369				40.4472	-0.00198111				259.693	-0.00149512
	260.086	-0.00158373				40.5112	-0.00198117				260.086	-0.00149521
	260.479	-0.00158378				40.572	-0.00198124				260.478	-0.0014953
	260.871	-0.00158396				40.633	-0.00198118				260.871	-0.00149537
	261.264	-0.00158397				40.6938	-0.00198119				261.264	-0.00149544
	261.657	-0.00158386				40.7542	-0.00198128				261.656	-0.00149561
	262.049	-0.00158394				40.815	-0.00198126				262.049	-0.0014957
	262.442	-0.00158394				40.8757	-0.00198118				262.442	-0.00149577
	262.835	-0.00158411				40.9371	-0.00198121				262.834	-0.00149585
	263.227	-0.0015841				40.9975	-0.00198119				263.227	-0.00149595
	263.62	-0.0015841				41.0582	-0.0019811				263.62	-0.00149605
	264.012	-0.0015841				41.1192	-0.00198117				264.012	-0.00149612
	264.405	-0.00158414				41.1798	-0.00198113				264.405	-0.00149622
	264.798	-0.0015843				41.2406	-0.00198105				264.798	-0.00149632
	265.19	-0.00158416				41.3011	-0.00198117				265.19	-0.0014964
	265.583	-0.0015842				41.3621	-0.00198112				265.583	-0.00149648
	265.976	-0.00158422				41.4229	-0.00198109				265.976	-0.00149648
	266.368	-0.00158425				41.484	-0.00198118				266.368	-0.00149665
	266.761	-0.00158421				41.5448	-0.00198108				266.761	-0.00149674
	267.154	-0.00158432				41.6061	-0.00198102				267.153	-0.00149685
	267.546	-0.00158433				41.667	-0.00198102				267.546	-0.00149693
	267.939	-0.00158435				41.7274	-0.00198115				267.939	-0.00149698
	268.332	-0.00158441				41.7875	-0.00198104				268.331	-0.00149709
	268.724	-0.00158445				41.8486	-0.00198103				268.724	-0.00149718
	269.117	-0.00158447				41.9091	-0.00198119				269.117	-0.00149728
	269.51	-0.00158452				41.9703	-0.0019811				269.509	-0.00149737
	269.902	-0.00158452				42.0312	-0.00198106				269.902	-0.00149743
	270.295	-0.00158457				42.0915	-0.00198114				270.295	-0.00149754
	270.687	-0.0015846				42.152	-0.00198108				270.687	-0.00149761
	271.08	-0.00158465				42.2124	-0.00198101				271.08	-0.0014977
	271.473	-0.00158465				42.2739	-0.00198108				271.473	-0.00149779
	271.865	-0.00158468				42.3349	-0.00198114				271.865	-0.0014979
	272.258	-0.00158473				42.398	-0.00198102				272.258	-0.00149796
	272.651	-0.00158476				42.459	-0.00198104				272.65	-0.00149803
	273.043	-0.00158479				42.5201	-0.00198113				273.043	-0.00149812
	273.436	-0.00158482				42.5809	-0.00198106				273.436	-0.00149818
	273.829	-0.00158486				42.6415	-0.00198104				273.828	-0.00149826
	274.221	-0.00158488				42.7017	-0.00198113				274.221	-0.00149836
	274.614	-0.00158495				42.7625	-0.00198109				274.614	-0.00149846
	275.007	-0.00158495				42.8235	-0.00198104				275.006	-0.00149854
	275.399	-0.00158499				42.884	-0.00198105				275.399	-0.00149861
	275.792	-0.00158502				42.9447	-0.00198106				275.792	-0.00149869
	276.185	-0.00158503				43.0059	-0.00198103				276.184	-0.00149875
	276.577	-0.00158508				43.0669	-0.00198102				276.577	-0.00149883
	276.97	-0.0015851				43.1275	-0.00198111				276.97	-0.00149894
	277.362	-0.00158514				43.1884	-0.00198101				277.362	-0.00149901
	277.755	-0.00158516				43.2494	-0.00198101				277.755	-0.00149907
	278.148	-0.00158519				43.3098	-0.00198115				278.148	-0.00149913
	278.54	-0.00158523				43.3711	-0.00198111				278.54	-0.00149923
	278.933	-0.00158523				43.4319	-0.00198106				278.933	-0.00149929
	279.326	-0.00158529				43.4925	-0.00198117				279.325	-0.00149936
	279.718	-0.00158546				43.554	-0.00198115				279.718	-0.00149946
	280.111	-0.00158534				43.6142	-0.00198105				280.111	-0.00149954
	280.504	-0.0015854				43.6749	-0.00198112				280.503	-0.00149961
	280.896	-0.00158558				43.7361	-0.00198117				280.896	-0.00149969
	281.289	-0.00158552				43.7975	-0.00198109				281.289	-0.00149977
	281.682	-0.00158562				43.8583	-0.00198113				281.681	-0.00149984
	282.074	-0.00158552				43.9196	-0.00198118				282.074	-0.00149992
	282.467	-0.00158564				43.9802	-0.00198109				282.467	-0.0015
	282.859	-0.00158576				44.0409	-0.00198106				282.859	-0.00150006
	283.252	-0.00158568				44.1018	-0.00198117				283.252	-0.00150013
	283.645	-0.00158577				44.1627	-0.00198105				283.645	-0.00150019
	284.037	-0.00158579				44.2234	-0.00198104				284.037	-0.00150027
	284.43	-0.00158583				44.2875	-0.0019811				284.43	-0.00150032
	284.823	-0.00158586				44.3484	-0.00198111				284.822	-0.0015004
	285.215	-0.00158589				44.4098	-0.00198105				285.215	-0.00150047
	285.608	-0.00158592				44.4708	-0.00198097				285.608	-0.00150055
	286.001	-0.00158581				44.5309	-0.00198112				286	-0.00150062
	286.393	-0.00158597				44.5913	-0.00198106				286.393	-0.00150067
	286.786	-0.00158601				44.6519	-0.001981				286.786	-0.00150077
	287.179	-0.00158599				44.7125	-0.00198117				287.178	-0.00150083
	287.571	-0.00158604				44.7737	-0.00198106				287.571	-0.00150089
	287.964	-0.00158592				44.8342	-0.00198097				287.964	-0.00150098
	288.356	-0.00158613				44.9119	-0.001981				288.356	-0.00150102
	288.749	-0.00158613				44.9724	-0.00198099				288.749	-0.00150108
	289.142	-0.00158617				45.0336	-0.00198102				289.142	-0.00150115
	289.534	-0.00158621				45.0946	-0.00198101				289.534	-0.00150125
	289.927	-0.00158608				45.1553	-0.00198092				289.927	-0.00150131
	290.32	-0.00158612				45.2162	-0.00198099				290.32	-0.00150137
	290.712	-0.00158616				45.2772	-0.00198105				290.712	-0.00150145
	291.105	-0.00158634				45.3382	-0.00198096				291.105	-0.00150151
	291.498	-0.00158619				45.3987	-0.00198097				291.497	-0.00150151
	291.89	-0.00158621				45.4592	-0.00198109				291.89	-0.00150165
	292.283	-0.00158626				45.5206	-0.00198106				292.283	-0.00150172
	292.676	-0.00158627				45.5817	-0.001981				292.675	-0.00150178
	293.068	-0.0015863				45.6427	-0.00198106				293.068	-0.00150187
	293.461	-0.00158634				45.7039	-0.0019811				293.461	-0.00150193
	293.854	-0.00158636				45.765	-0.00198103				293.853	-0.00150199
	294.246	-0.00158639				45.8263	-0.00198104				294.246	-0.001502
	294.639	-0.00158643				45.8868	-0.00198108				294.639	-0.00150214
	295.031	-0.00158647				45.9472	-0.001981				295.031	-0.0015022
	295.424	-0.00158648				46.0079	-0.00198093				295.424	-0.00150225
	295.817	-0.00158651				46.0691	-0.00198097				295.817	-0.00150231
	296.209	-0.00158655				46.1301	-0.00198103				296.209	-0.00150238
	296.602	-0.00158655				46.1932	-0.00198096				296.602	-0.00150241
	296.995	-0.00158656				46.2546	-0.0019809				296.995	-0.00150253
	297.387	-0.00158675				46.3153	-0.00198103				297.387	-0.00150258
	297.78	-0.00158679				46.3753	-0.00198096				297.78	-0.00150264
	298.173	-0.00158676				46.4364	-0.00198089				298.172	-0.0015027
	298.565	-0.00158672				46.4968	-0.00198106				298.565	-0.00150276
	298.958	-0.00158675				46.5579	-0.00198103				298.958	-0.00150282
	299.351	-0.00158676				46.6191	-0.00198092				299.35	-0.00150291
	299.743	-0.00158681				46.6803	-0.00198102				299.743	-0.00150295
	300.136	-0.00158683				46.7414	-0.00198106				300.136	-0.00150303
	300.528	-0.00158686				46.8019	-0.00198108				300.528	-0.00150308
	300.921	-0.00158689				46.8629	-0.00198098				300.921	-0.00150314
	301.314	-0.0015869				46.9238	-0.00198107				301.314	-0.00150319
	301.706	-0.00158694				46.9845	-0.00198107				301.706	-0.00150327
	302.099	-0.00158689				47.0456	-0.00198099				302.099	-0.00150332
	302.492	-0.00158701				47.1065	-0.00198102				302.492	-0.00150339
	302.884	-0.00158702				47.1672	-0.00198103				302.884	-0.00150345
	303.277	-0.00158705				47.228	-0.00198098				303.277	-0.00150351
	303.67	-0.00158709				47.288	-0.00198108				303.669	-0.00150358
	304.062	-0.0015871				47.349	-0.00198105				304.062	-0.00150363
	304.455	-0.00158715				47.41	-0.00198094				304.455	-0.0015037
	304.848	-0.00158732				47.4709	-0.00198103				304.847	-0.00150376
	305.24	-0.00158719				47.5318	-0.00198104				305.24	-0.00150381
	305.633	-0.00158721				47.5927	-0.00198098				305.633	-0.00150388
	306.026	-0.00158723				47.6542	-0.00198093				306.025	-0.00150394
	306.418	-0.00158726				47.7148	-0.00198106				306.418	-0.00150401
	306.811	-0.00158727				47.7756	-0.00198096				306.811	-0.00150406
	307.203	-0.00158732				47.837	-0.00198095				307.203	-0.00150413
	307.596	-0.00158735				47.8981	-0.00198105				307.596	-0.00150419
	307.989	-0.00158737				47.959	-0.00198112				307.989	-0.00150423
	308.381	-0.00158746				48.0204	-0.00198102				308.381	-0.0015043
	308.774	-0.00158742				48.0839	-0.001981				308.774	-0.00150435
	309.167	-0.00158745				48.1444	-0.00198112				309.167	-0.00150435
	309.559	-0.00158748				48.2046	-0.00198109				309.559	-0.00150449
	309.952	-0.00158754				48.2652	-0.00198101				309.952	-0.00150454
	310.345	-0.00158769				48.3258	-0.00198111				310.344	-0.00150462
	310.737	-0.00158769				48.3872	-0.0019811				310.737	-0.00150465
	311.13	-0.00158774				48.4479	-0.00198097				311.13	-0.00150472
	311.523	-0.00158771				48.5092	-0.001981				311.522	-0.00150479
	311.915	-0.0015878				48.5706	-0.00198108				311.915	-0.00150484
	312.308	-0.00158768				48.6313	-0.00198093				312.308	-0.00150489
	312.701	-0.0015878				48.692	-0.00198101				312.7	-0.00150495
	313.093	-0.00158774				48.7528	-0.00198108				313.093	-0.00150501
	313.486	-0.00158792				48.8138	-0.00198095				313.486	-0.00150506
	313.878	-0.00158779				48.8748	-0.00198094				313.878	-0.00150512
	314.271	-0.00158797				48.9357	-0.00198099				314.271	-0.0015052
	314.664	-0.00158799				48.997	-0.00198106				314.664	-0.00150524
	315.056	-0.00158802				49.0574	-0.001981				315.056	-0.00150532
	315.449	-0.001588				49.1178	-0.00198101				315.449	-0.00150534
	315.842	-0.00158803				49.1784	-0.00198107				315.841	-0.00150541
	316.234	-0.00158808				49.2389	-0.00198101				316.234	-0.00150546
	316.627	-0.00158811				49.2995	-0.00198102				316.627	-0.00150554
	317.02	-0.00158804				49.3599	-0.00198112				317.019	-0.00150558
	317.412	-0.00158815				49.4208	-0.00198103				317.412	-0.00150565
	317.805	-0.00158819				49.4814	-0.00198102				317.805	-0.00150569
	318.198	-0.00158815				49.5422	-0.00198108				318.197	-0.00150574
	318.59	-0.00158829				49.6032	-0.00198112				318.59	-0.00150581
	318.983	-0.00158813				49.6638	-0.00198109				318.983	-0.00150586
	319.375	-0.00158829				49.7247	-0.00198116				319.375	-0.00150594
	319.768	-0.00158824				49.7854	-0.00198116				319.768	-0.00150597
	320.161	-0.00158836				49.8461	-0.00198104				320.161	-0.00150603
	320.553	-0.00158827				49.9067	-0.00198109				320.553	-0.00150607
	320.946	-0.00158829				49.971	-0.00198115				320.946	-0.00150613
	321.339	-0.00158828				50.0314	-0.00198096				321.339	-0.00150621
	321.731	-0.00158833				50.0938	-0.0019842				321.731	-0.00150624
	322.124	-0.00158836				50.155	-0.00193135				322.124	-0.00150629
	322.517	-0.0015884				50.2172	-0.00189817				322.516	-0.00150633
	322.909	-0.00158842				50.2783	-0.00192745				322.909	-0.00150638
	323.302	-0.00158844				50.339	-0.00194151				323.302	-0.00150645
	323.695	-0.00158848				50.3998	-0.00195098				323.694	-0.00150652
	324.087	-0.0015885				50.46	-0.00195744				324.087	-0.00150657
	324.48	-0.00158855				50.5203	-0.00196217				324.48	-0.00150663
	324.873	-0.00158857				50.5813	-0.00196592				324.872	-0.00150668
	325.265	-0.00158857				50.642	-0.00196842				325.265	-0.00150674
	325.658	-0.00158859				50.7029	-0.00197037				325.658	-0.00150679
	326.05	-0.00158865				50.7639	-0.00197207				326.05	-0.00150687
	326.443	-0.00158866				50.8249	-0.00197321				326.443	-0.00150691
	326.836	-0.00158867				50.8859	-0.00197408				326.836	-0.0015069
	327.228	-0.00158871				50.9466	-0.00197481				327.228	-0.00150702
	327.621	-0.00158874				51.0071	-0.00197545				327.621	-0.00150707
	328.014	-0.00158875				51.0681	-0.00197582				328.013	-0.00150712
	328.406	-0.0015888				51.1285	-0.00197615				328.406	-0.00150718
	328.799	-0.00158882				51.1894	-0.00197647				328.799	-0.00150723
	329.192	-0.00158883				51.2498	-0.00197662				329.191	-0.00150728
	329.584	-0.00158885				51.311	-0.00197677				329.584	-0.00150732
	329.977	-0.00158889				51.3715	-0.001977				329.977	-0.00150738
	330.37	-0.00158892				51.4315	-0.00197715				330.369	-0.00150745
	330.762	-0.00158891				51.4926	-0.0019772				330.762	-0.0015075
	331.155	-0.00158899				51.5539	-0.00197725				331.155	-0.00150753
	331.547	-0.00158899				51.6147	-0.00197745				331.547	-0.00150756
	331.94	-0.00158901				51.6756	-0.00197747				331.94	-0.00150759
	332.333	-0.00158903				51.7372	-0.00197745				332.333	-0.00150767
	332.725	-0.00158906				51.7978	-0.00197758				332.725	-0.00150772
	333.118	-0.00158909				51.8614	-0.00197763				333.118	-0.00150777
	333.511	-0.00158912				51.9219	-0.00197753				333.511	-0.00150782
	333.903	-0.00158916				51.9826	-0.00197762				333.903	-0.00150786
	334.296	-0.00158917				52.0434	-0.00197768				334.296	-0.00150792
	334.689	-0.00158918				52.1043	-0.00197763				334.688	-0.00150798
	335.081	-0.00158924				52.1651	-0.00197767				335.081	-0.00150804
	335.474	-0.00158923				52.2258	-0.00197772				335.474	-0.00150808
	335.867	-0.00158926				52.2872	-0.00197775				335.866	-0.00150813
	336.259	-0.0015893				52.3472	-0.0019776				336.259	-0.00150817
	336.652	-0.00158932				52.4085	-0.00197763				336.652	-0.00150822
	337.045	-0.00158935				52.4825	-0.00197767				337.044	-0.00150827
	337.437	-0.0015893				52.5432	-0.00197773				337.437	-0.00150833
	337.83	-0.0015894				52.6045	-0.00197772				337.83	-0.00150838
	338.222	-0.0015894				52.6656	-0.00197767				338.222	-0.00150842
	338.615	-0.00158944				52.7264	-0.0019777				338.615	-0.00150849
	339.008	-0.00158945				52.7868	-0.00197766				339.008	-0.00150852
	339.4	-0.00158949				52.8475	-0.00197765				339.4	-0.00150856
	339.793	-0.00158952				52.9087	-0.0019777				339.793	-0.00150864
	340.186	-0.00158952				52.97	-0.00197773				340.185	-0.0015087
	340.578	-0.00158957				53.0304	-0.00197764				340.578	-0.00150874
	340.971	-0.00158957				53.0913	-0.00197771				340.971	-0.00150877
	341.364	-0.00158962				53.1522	-0.00197768				341.363	-0.00150882
	341.756	-0.00158962				53.2126	-0.00197761				341.756	-0.00150888
	342.149	-0.00158966				53.2726	-0.00197766				342.149	-0.00150893
	342.542	-0.0015897				53.333	-0.00197765				342.541	-0.00150897
	342.934	-0.00158969				53.3941	-0.00197762				342.934	-0.00150903
	343.327	-0.00158973				53.4548	-0.00197763				343.327	-0.00150906
	343.719	-0.00158976				53.5157	-0.00197775				343.719	-0.0015091
	344.112	-0.00158977				53.5768	-0.00197766				344.112	-0.00150918
	344.505	-0.00158981				53.6381	-0.00197765				344.505	-0.00150924
	344.897	-0.00158983				53.6988	-0.00197782				344.897	-0.00150927
	345.29	-0.00158985				53.7623	-0.00197774				345.29	-0.00150932
	345.683	-0.00158988				53.8231	-0.00197764				345.683	-0.00150937
	346.075	-0.0015899				53.8842	-0.0019778				346.075	-0.00150942
	346.468	-0.00158995				53.9449	-0.00197779				346.468	-0.00150946
	346.861	-0.00158996				54.0059	-0.00197767				346.86	-0.00150951
	347.253	-0.00158983				54.0665	-0.00197784				347.253	-0.00150957
	347.646	-0.00118221				54.127	-0.00197787				347.646	-0.0015096
	348.039	-0.00136906				54.1871	-0.00197777				348.038	-0.00150967
	348.431	-0.0014776				54.2476	-0.00197788				348.431	-0.00150969
	348.824	-0.00149354				54.3084	-0.0019779				348.824	-0.00150973
	349.217	-0.00150155				54.3692	-0.00197781				349.216	-0.00150978
	349.609	-0.00150677				54.4298	-0.00197786				349.609	-0.00150986
	350.002	-0.00151057				54.4907	-0.00197791				350.002	-0.00150991
	350.394	-0.00151358				54.5518	-0.00197785				350.394	-0.00150992
	350.787	-0.00151603				54.6123	-0.00197784				350.787	-0.00150998
	351.18	-0.00151787				54.6727	-0.0019779				351.18	-0.00151002
	351.572	-0.00151974				54.7337	-0.00197778				351.572	-0.00151007
	351.965	-0.00152103				54.7946	-0.00197778				351.965	-0.00151013
	352.358	-0.00152243				54.8555	-0.00197784				352.357	-0.00151017
	352.75	-0.00152362				54.9164	-0.00197785				352.75	-0.00151022
	353.143	-0.00152462				54.9771	-0.00197778				353.143	-0.00151026
	353.536	-0.00152551				55.0383	-0.00197778				353.535	-0.00151032
	353.928	-0.00152645				55.099	-0.00197794				353.928	-0.00151038
	354.321	-0.00152723				55.16	-0.00197789				354.321	-0.00151042
	354.714	-0.00152797				55.2212	-0.00197784				354.713	-0.00151045
	355.106	-0.00152864				55.2816	-0.00197801				355.106	-0.00151049
	355.499	-0.00152926				55.3426	-0.00197798				355.499	-0.00151055
	355.891	-0.00152984				55.4037	-0.00197789				355.891	-0.00151058
	356.284	-0.00153041				55.4647	-0.00197803				356.284	-0.00151064
	356.677	-0.00153098				55.5247	-0.00197804				356.677	-0.0015107
	357.069	-0.00153139				55.5849	-0.00197793				357.069	-0.00151071
	357.462	-0.0015319				55.6488	-0.001978				357.462	-0.00151077
	357.855	-0.00153225				55.7096	-0.00197805				357.855	-0.00151082
	358.247	-0.0015328				55.7706	-0.00197799				358.247	-0.00151089
	358.64	-0.00153306				55.8317	-0.00197795				358.64	-0.00151093
	359.033	-0.00153347				55.8928	-0.00197803				359.032	-0.00151096
	359.425	-0.00153393				55.9545	-0.00197806				359.425	-0.001511
	359.818	-0.00153429				56.0151	-0.00197794				359.818	-0.00151105
	360.211	-0.00153453				56.0758	-0.00197806				360.21	-0.00151109
	360.603	-0.00153485				56.1372	-0.00197805				360.603	-0.00151113
	360.996	-0.00153516				56.1984	-0.00197793				360.996	-0.00151119
	361.389	-0.00153546				56.2595	-0.00197801				361.388	-0.00151123
	361.781	-0.00153576				56.3205	-0.00197803				361.781	-0.00151127
	362.174	-0.00153605				56.3814	-0.00197794				362.174	-0.00151125
	362.566	-0.00153633				56.4421	-0.00197791				362.566	-0.00151137
	362.959	-0.00153659				56.5026	-0.00197808				362.959	-0.00151144
	363.352	-0.00153685				56.5633	-0.00197802				363.352	-0.00151148
	363.744	-0.00153708				56.6243	-0.00197794				363.744	-0.00151152
	364.137	-0.00153736				56.6847	-0.00197813				364.137	-0.00151156
	364.53	-0.00153758				56.7455	-0.00197815				364.53	-0.0015116
	364.922	-0.00153781				56.8061	-0.00197808				364.922	-0.00151197
	365.315	-0.00153808				56.8667	-0.0019782				365.315	-0.00151213
	365.708	-0.00153829				56.9275	-0.00197823				365.707	-0.00151144
	366.1	-0.0015385				56.9885	-0.00197813				366.1	-0.00151172
	366.493	-0.00153872				57.0497	-0.0019781				366.493	-0.00151175
	366.886	-0.0015389				57.1103	-0.00197817				366.885	-0.00151175
	367.278	-0.00153912				57.1716	-0.0019782				367.278	-0.00151181
	367.671	-0.00153928				57.2321	-0.00197809				367.671	-0.00151173
	368.063	-0.00153948				57.2933	-0.00197817				368.063	-0.00151176
	368.456	-0.00153968				57.3545	-0.0019782				368.456	-0.0015118
	368.849	-0.00153984				57.4146	-0.00197806				368.849	-0.00151185
	369.241	-0.00154005				57.4753	-0.00197812				369.241	-0.00151202
	369.634	-0.0015402				57.5397	-0.00197822				369.634	-0.00151193
	370.027	-0.00154038				57.6004	-0.00197808				370.027	-0.00151195
	370.419	-0.00154057				57.6611	-0.00197813				370.419	-0.00151203
	370.812	-0.00154071				57.7223	-0.00197818				370.812	-0.00151207
	371.205	-0.00154087				57.7831	-0.00197811				371.204	-0.00151209
	371.597	-0.00154104				57.8439	-0.00197807				371.597	-0.00151212
	371.99	-0.00154118				57.9043	-0.00197816				371.99	-0.00151218
	372.383	-0.00154136				57.9653	-0.00197813				372.382	-0.00151223
	372.775	-0.00154144				58.0259	-0.00197809				372.775	-0.00151255
	373.168	-0.00154167				58.0874	-0.0019782				373.168	-0.00151234
	373.561	-0.00154181				58.1478	-0.00197823				373.56	-0.00151244
	373.953	-0.00154195				58.2087	-0.00197809				373.953	-0.00151246
	374.346	-0.00154209				58.2697	-0.0019782				374.346	-0.00151252
	374.738	-0.00154222				58.3304	-0.00197827				374.738	-0.00151248
	375.131	-0.00154239				58.3917	-0.00197821				375.131	-0.00151258
	375.524	-0.00154252				58.4526	-0.00197822				375.524	-0.00151257
	375.916	-0.00154265				58.5136	-0.00197831				375.916	-0.00151271
	376.309	-0.00154277				58.575	-0.00197828				376.309	-0.00151275
	376.702	-0.00154289				58.6356	-0.00197817				376.701	-0.00151265
	377.094	-0.00154303				58.6963	-0.00197825				377.094	-0.00151272
	377.487	-0.00154316				58.7568	-0.00197828				377.487	-0.00151276
	377.88	-0.00154324				58.8177	-0.00197813				377.879	-0.0015128
	378.272	-0.0015434				58.8786	-0.00197823				378.272	-0.00151286
	378.665	-0.00154353				58.9392	-0.00197829				378.665	-0.00151291
	379.058	-0.00154367				58.9998	-0.00197816				379.057	-0.00151293
	379.45	-0.00154377				59.0605	-0.00197821				379.45	-0.00151296
	379.843	-0.00154389				59.1211	-0.00197832				379.843	-0.00151302
	380.235	-0.00154402				59.182	-0.00197827				380.235	-0.00151306
	380.628	-0.00154412				59.2427	-0.00197819				380.628	-0.00151311
	381.021	-0.00154417				59.3037	-0.00197831				381.021	-0.00151315
	381.413	-0.00154435				59.3642	-0.00197831				381.413	-0.00151321
	381.806	-0.00154449				59.4273	-0.00197824				381.806	-0.00151323
	382.199	-0.00154456				59.4879	-0.00197824				382.199	-0.00151326
	382.591	-0.00154469				59.5487	-0.00197839				382.591	-0.00151331
	382.984	-0.00154479				59.6096	-0.00197833				382.984	-0.00151337
	383.377	-0.00154489				59.6705	-0.0019783				383.376	-0.00151351
	383.769	-0.001545				59.7307	-0.00197842				383.769	-0.00151353
	384.162	-0.00154511				59.792	-0.00197839				384.162	-0.00151349
	384.555	-0.0015452				59.8531	-0.00197834				384.554	-0.00151352
	384.947	-0.00154531				59.9136	-0.00197838				384.947	-0.00151355
	385.34	-0.0015454				59.9745	-0.00197839				385.34	-0.00151361
	385.733	-0.00154551				60.0506	-0.00197831				385.732	-0.00151371
	386.125	-0.0015456				60.112	-0.00197824				386.125	-0.00151378
	386.518	-0.00154568				60.1722	-0.00197831				386.518	-0.00151374
	386.91	-0.00154582				60.2326	-0.00197843				386.91	-0.00151389
	387.303	-0.00154588				60.2936	-0.00197835				387.303	-0.00151391
	387.696	-0.00154599				60.3542	-0.00197828				387.696	-0.00151394
	388.088	-0.00154609				60.4151	-0.00197842				388.088	-0.00151399
	388.481	-0.00154618				60.4759	-0.00197842				388.481	-0.00151405
	388.874	-0.00154627				60.5373	-0.00197834				388.874	-0.00151396
	389.266	-0.00154636				60.5971	-0.00197839				389.266	-0.001514
	389.659	-0.00154647				60.6578	-0.00197846				389.659	-0.00151403
	390.052	-0.00154655				60.7191	-0.00197835				390.051	-0.0015141
	390.444	-0.00154663				60.7799	-0.00197841				390.444	-0.00151416
	390.837	-0.00154674				60.8408	-0.00197846				390.837	-0.00151416
	391.23	-0.00154683				60.9012	-0.00197832				391.229	-0.00151421
	391.622	-0.00154692				60.9623	-0.00197835				391.622	-0.00151421
	392.015	-0.001547				61.0233	-0.00197837				392.015	-0.00151428
	392.408	-0.00154708				61.0839	-0.00197828				392.407	-0.00151432
	392.8	-0.00154717				61.1446	-0.00197826				392.8	-0.00151437
	393.193	-0.00154726				61.2052	-0.00197839				393.193	-0.0015144
	393.585	-0.00154732				61.2663	-0.00197836				393.585	-0.00151444
	393.978	-0.00154744				61.3297	-0.00197823				393.978	-0.00151447
	394.371	-0.00154751				61.3902	-0.0019783				394.371	-0.0015145
	394.763	-0.00154758				61.4508	-0.0019784				394.763	-0.00151456
	395.156	-0.00154768				61.5116	-0.00197829				395.156	-0.00151459
	395.549	-0.00154775				61.5725	-0.00197836				395.548	-0.00151464
	395.941	-0.00154784				61.6329	-0.00197842				395.941	-0.00151465
	396.334	-0.00154793				61.6937	-0.00197837				396.334	-0.0015147
	396.727	-0.00154799				61.754	-0.0019784				396.726	-0.00151474
	397.119	-0.00154809				61.8149	-0.00197847				397.119	-0.00151478
	397.512	-0.00154815				61.8757	-0.00197846				397.512	-0.00151477
	397.905	-0.00154823				61.937	-0.0019784				397.904	-0.00151485
	398.297	-0.00154832				61.998	-0.0019784				398.297	-0.00151489
	398.69	-0.00154837				62.059	-0.00197848				398.69	-0.00151494
	399.082	-0.00154847				62.1206	-0.0019783				399.082	-0.00151499
	399.475	-0.00154854				62.1813	-0.00197838				399.475	-0.00151502
	399.868	-0.00154859				62.2421	-0.00197846				399.868	-0.00151507
	400.26	-0.0015487				62.3032	-0.00197833				400.26	-0.00151509
	400.653	-0.00154879				62.364	-0.00197839				400.653	-0.00151515
	401.046	-0.00154887				62.4246	-0.00197842				401.046	-0.00151518
	401.438	-0.00154894				62.4847	-0.00197834				401.438	-0.00151522
	401.831	-0.001549				62.5452	-0.00197829				401.831	-0.00151535
	402.224	-0.00154909				62.6063	-0.0019784				402.223	-0.00151539
	402.616	-0.00154916				62.6671	-0.0019784				402.616	-0.0015153
	403.009	-0.00154918				62.7286	-0.00197834				403.009	-0.00151539
	403.402	-0.0015493				62.7892	-0.00197839				403.401	-0.00151543
	403.794	-0.00154935				62.8494	-0.00197844				403.794	-0.00151546
	404.187	-0.00154945				62.9099	-0.0019783				404.187	-0.00151547
	404.579	-0.00154953				62.9708	-0.00197848				404.579	-0.00151553
	404.972	-0.00154957				63.0316	-0.00197847				404.972	-0.00151555
	405.365	-0.00154966				63.093	-0.00197835				405.365	-0.0015156
	405.757	-0.00154971				63.1542	-0.00197845				405.757	-0.00151564
	406.15	-0.00154981				63.2175	-0.0019785				406.15	-0.00151566
	406.543	-0.00154988				63.2781	-0.00197845				406.543	-0.00151571
	406.935	-0.00154993				63.3389	-0.00197842				406.935	-0.00151574
	407.328	-0.00155002				63.3991	-0.00197852				407.328	-0.0015158
	407.721	-0.00155009				63.4595	-0.00197856				407.721	-0.00151583
	408.113	-0.00155008				63.5207	-0.00197844				408.113	-0.00151585
	408.506	-0.00155023				63.5815	-0.00197851				408.506	-0.00151592
	408.899	-0.00155028				63.6422	-0.00197852				408.898	-0.00151594
	409.291	-0.00155036				63.7032	-0.00197843				409.291	-0.001516
	409.684	-0.00155043				63.7639	-0.00197842				409.684	-0.00151603
	410.077	-0.00155048				63.8247	-0.00197849				410.076	-0.00151605
	410.469	-0.00155056				63.8854	-0.00197835				410.469	-0.00151609
	410.862	-0.00155061				63.9463	-0.00197844				410.862	-0.00151613
	411.254	-0.00155069				64.0073	-0.00197847				411.254	-0.00151626
	411.647	-0.00155075				64.0681	-0.00197834				411.647	-0.0015163
	412.04	-0.0015508				64.129	-0.00197834				412.04	-0.00151622
	412.432	-0.00155089				64.1901	-0.00197847				412.432	-0.00151636
	412.825	-0.00155095				64.2508	-0.00197839				412.825	-0.00151632
	413.218	-0.00155101				64.311	-0.00197836				413.218	-0.00151637
	413.61	-0.0015511				64.3718	-0.00197849				413.61	-0.00151639
	414.003	-0.00155113				64.4328	-0.00197843				414.003	-0.00151644
	414.396	-0.00155119				64.4938	-0.00197832				414.395	-0.00151648
	414.788	-0.00155126				64.5543	-0.00197849				414.788	-0.00151648
	415.181	-0.00155133				64.615	-0.00197846				415.181	-0.00151655
	415.574	-0.00155139				64.6761	-0.00197835				415.573	-0.00151658
	415.966	-0.00155145				64.7376	-0.00197853				415.966	-0.00151663
	416.359	-0.00155151				64.7981	-0.0019785				416.359	-0.00151665
	416.751	-0.00155158				64.8589	-0.00197839				416.751	-0.00151668
	417.144	-0.00155164				64.9207	-0.00197846				417.144	-0.00151672
	417.537	-0.0015517				64.9814	-0.00197852				417.537	-0.00151674
	417.929	-0.00155176				65.0419	-0.00197844				417.929	-0.0015169
	418.322	-0.00155181				65.1063	-0.00197844				418.322	-0.00151693
	418.715	-0.00155189				65.1671	-0.00197853				418.715	-0.00151688
	419.107	-0.00155193				65.2272	-0.00197852				419.107	-0.00151693
	419.5	-0.001552				65.288	-0.00197845				419.5	-0.00151694
	419.893	-0.00155207				65.3489	-0.00197851				419.892	-0.00151699
	420.285	-0.00155212				65.4099	-0.00197852				420.285	-0.00151701
	420.678	-0.00155218				65.4713	-0.00197841				420.678	-0.00151707
	421.071	-0.00155224				65.5317	-0.00197848				421.07	-0.00151709
	421.463	-0.00155229				65.5923	-0.00197848				421.463	-0.00151714
	421.856	-0.00155236				65.6529	-0.00197832				421.856	-0.00151724
	422.249	-0.00155242				65.7133	-0.00197837				422.248	-0.00151729
	422.641	-0.00155249				65.7742	-0.00197847				422.641	-0.00151723
	423.034	-0.00155254				65.8353	-0.00197841				423.034	-0.00151732
	423.426	-0.0015526				65.8959	-0.00197836				423.426	-0.00151739
	423.819	-0.00155266				65.9567	-0.00197851				423.819	-0.0015174
	424.212	-0.00155272				66.0179	-0.00197845				424.212	-0.00151746
	424.604	-0.00155277				66.0784	-0.00197837				424.604	-0.00151741
	424.997	-0.00155284				66.1395	-0.00197848				424.997	-0.00151753
	425.39	-0.00155288				66.2006	-0.00197846				425.39	-0.00151748
	425.782	-0.00155293				66.2615	-0.00197839				425.782	-0.00151752
	426.175	-0.001553				66.3224	-0.00197848				426.175	-0.00151756
	426.568	-0.00155304				66.3832	-0.00197853				426.567	-0.0015176
	426.96	-0.00155312				66.4439	-0.00197849				426.96	-0.00151775
	427.353	-0.00155317				66.5047	-0.00197849				427.353	-0.00151773
	427.746	-0.00155322				66.5654	-0.00197855				427.745	-0.00151776
	428.138	-0.00155329				66.6256	-0.00197849				428.138	-0.00151781
	428.531	-0.00155333				66.687	-0.00197844				428.531	-0.00151783
	428.924	-0.00155338				66.7478	-0.00197853				428.923	-0.00151784
	429.316	-0.00155346				66.8087	-0.0019785				429.316	-0.00151789
	429.709	-0.00155348				66.8694	-0.00197847				429.709	-0.00151797
	430.101	-0.00155355				66.9299	-0.00197857				430.101	-0.00151801
	430.494	-0.00155361				66.9933	-0.00197862				430.494	-0.00151807
	430.887	-0.00155365				67.0541	-0.00197843				430.887	-0.00151813
	431.279	-0.0015537				67.1154	-0.0019785				431.279	-0.00151803
	431.672	-0.00155375				67.1759	-0.00197854				431.672	-0.00151807
	432.065	-0.00155382				67.2378	-0.00197841				432.064	-0.00151811
	432.457	-0.00155386				67.2987	-0.00197845				432.457	-0.00151813
	432.85	-0.0015539				67.3597	-0.00197854				432.85	-0.0015181
	433.243	-0.00155398				67.4209	-0.00197846				433.242	-0.00151821
	433.635	-0.00155405				67.4813	-0.00197835				433.635	-0.00151825
	434.028	-0.00155408				67.5414	-0.00197848				434.028	-0.00151827
	434.421	-0.00155415				67.6021	-0.00197852				434.42	-0.0015183
	434.813	-0.00155418				67.6784	-0.00197853				434.813	-0.00151832
	435.206	-0.00155425				67.7393	-0.00197845				435.206	-0.00151846
	435.598	-0.00155431				67.8001	-0.00197848				435.598	-0.0015184
	435.991	-0.00155437				67.8605	-0.00197851				435.991	-0.00151843
	436.384	-0.00155441				67.9209	-0.00197847				436.384	-0.00151848
	436.776	-0.00155446				67.9812	-0.00197839				436.776	-0.0015185
	437.169	-0.00155453				68.0414	-0.00197851				437.169	-0.00151853
	437.562	-0.00155456				68.1021	-0.00197851				437.562	-0.00151857
	437.954	-0.00155462				68.163	-0.00197839				437.954	-0.00151857
	438.347	-0.00155466				68.2236	-0.00197856				438.347	-0.00151864
	438.74	-0.00155473				68.2847	-0.00197857				438.739	-0.00151868
	439.132	-0.00155479				68.3453	-0.00197854				439.132	-0.00151871
	439.525	-0.00155485				68.4061	-0.00197858				439.525	-0.00151873
	439.918	-0.00155488				68.4666	-0.00197863				439.917	-0.00151876
	440.31	-0.00155495				68.5274	-0.0019786				440.31	-0.00151882
	440.703	-0.00155499				68.5881	-0.0019785				440.703	-0.00151885
	441.096	-0.00155505				68.6489	-0.00197861				441.095	-0.00151888
	441.488	-0.0015551				68.7097	-0.00197858				441.488	-0.0015189
	441.881	-0.00155513				68.7711	-0.00197851				441.881	-0.00151894
	442.273	-0.00155521				68.8318	-0.00197857				442.273	-0.00151897
	442.666	-0.00155525				68.8953	-0.00197864				442.666	-0.00151899
	443.059	-0.0015553				68.9559	-0.00197844				443.059	-0.00151906
	443.451	-0.00155529				69.0165	-0.00197856				443.451	-0.00151909
	443.844	-0.00155536				69.0779	-0.00197862				443.844	-0.00151912
	444.237	-0.00155544				69.1385	-0.00197848				444.236	-0.00151916
	444.629	-0.0015555				69.1991	-0.00197852				444.629	-0.00151919
	445.022	-0.00155553				69.2601	-0.0019786				445.022	-0.00151923
	445.415	-0.00155559				69.3211	-0.00197848				445.414	-0.00151927
	445.807	-0.00155563				69.3813	-0.00197849				445.807	-0.00151931
	446.2	-0.00155568				69.4422	-0.00197861				446.2	-0.00151933
	446.593	-0.00155574				69.5035	-0.00197853				446.592	-0.00151936
	446.985	-0.00155576				69.5642	-0.00197848				446.985	-0.00151939
	447.378	-0.00155583				69.6249	-0.00197867				447.378	-0.00151942
	447.77	-0.00155586				69.6859	-0.00197861				447.77	-0.00151946
	448.163	-0.00155591				69.7466	-0.00197853				448.163	-0.00151948
	448.556	-0.001556				69.8072	-0.00197865				448.556	-0.00151952
	448.948	-0.00155602				69.8685	-0.00197865				448.948	-0.00151956
	449.341	-0.00155606				69.9293	-0.00197851				449.341	-0.00151956
	449.734	-0.00155612				69.99	-0.00197867				449.734	-0.00151965
	450.126	-0.00155616				70.0503	-0.00197865				450.126	-0.00151965
	450.519	-0.0015562				70.1113	-0.00197856				450.519	-0.00151968
	450.912	-0.00155628				70.1717	-0.0019786				450.911	-0.00139031
	451.304	-0.00155632				70.2326	-0.0019787				451.304	-0.000826836
	451.697	-0.00155636				70.2928	-0.00197863				451.697	-0.00139724
	452.09	-0.0015564				70.3541	-0.00197857				452.089	-0.000908276
	452.482	-0.00155646				70.4151	-0.00197861				452.482	-0.00122853
	452.875	-0.00155651				70.4763	-0.0019786				452.875	-0.00129211
	453.268	-0.00155652				70.5376	-0.00197855				453.267	-0.000674777
	453.66	-0.0015566				70.5984	-0.00197862				453.66	-0.00128124
	454.053	-0.00155666				70.6591	-0.00197861				454.053	-0.000810867
	454.445	-0.00155668				70.7194	-0.0019785				454.445	-0.00106453
	454.838	-0.00155676				70.783	-0.00197858				454.838	-0.0012801
	455.231	-0.00155674				70.8441	-0.00197864				455.231	-0.000631692
	455.623	-0.0015568				70.9045	-0.00197853				455.623	-0.00121432
	456.016	-0.00155686				70.9653	-0.00197851				456.016	-0.0012718
	456.409	-0.0015569				71.0264	-0.00197858				456.408	-0.00129292
	456.801	-0.00155694				71.0877	-0.00197847				456.801	-0.00130636
	457.194	-0.00155699				71.1481	-0.00197848				457.194	-0.00131632
	457.587	-0.00155704				71.2082	-0.00197858				457.586	-0.00132418
	457.979	-0.00155708				71.2695	-0.00197849				457.979	-0.00133067
	458.372	-0.00155713				71.331	-0.00197842				458.372	-0.00133603
	458.765	-0.00155719				71.3917	-0.0019786				458.764	-0.00134076
	459.157	-0.00155724				71.4525	-0.00197857				459.157	-0.00134491
	459.55	-0.0015572				71.5132	-0.00197851				459.55	-0.00134856
	459.942	-0.00155732				71.5738	-0.00197866				459.942	-0.00135185
	460.335	-0.00155738				71.6342	-0.00197866				460.335	-0.00135495
	460.728	-0.00155741				71.6949	-0.00197853				460.728	-0.00135791
	461.12	-0.00155748				71.7557	-0.00197863				461.12	-0.00136012
	461.513	-0.00155751				71.8162	-0.00197868				461.513	-0.00136246
	461.906	-0.00155756				71.8766	-0.0019786				461.906	-0.00136454
	462.298	-0.0015576				71.9374	-0.00197851				462.298	-0.00136654
	462.691	-0.00155764				71.9978	-0.00197852				462.691	-0.00136842
	463.084	-0.0015577				72.0584	-0.00197854				463.083	-0.00137015
	463.476	-0.00155773				72.1192	-0.0019785				463.476	-0.00137181
	463.869	-0.00155778				72.1801	-0.00197849				463.869	-0.00137337
	464.262	-0.00155782				72.241	-0.00197861				464.261	-0.00137483
	464.654	-0.00155786				72.3021	-0.00197849				464.654	-0.00137624
	465.047	-0.00155791				72.363	-0.00197845				465.047	-0.00137756
	465.44	-0.00155794				72.4239	-0.00197867				465.439	-0.00137883
	465.832	-0.00155799				72.4842	-0.0019786				465.832	-0.00138
	466.225	-0.00155804				72.5451	-0.00197856				466.225	-0.00138117
	466.617	-0.00155809				72.6063	-0.00197867				466.617	-0.00138228
	467.01	-0.00155812				72.6706	-0.00197872				467.01	-0.00138333
	467.403	-0.00155817				72.7309	-0.00197866				467.403	-0.00138435
	467.795	-0.00155821				72.7917	-0.0019786				467.795	-0.00138534
	468.188	-0.00155827				72.8525	-0.00197863				468.188	-0.00138621
	468.581	-0.00155828				72.9131	-0.00197872				468.581	-0.00138718
	468.973	-0.00155834				72.974	-0.00197856				468.973	-0.00138804
	469.366	-0.00155838				73.0348	-0.00197862				469.366	-0.00138889
	469.759	-0.0015584				73.0959	-0.00197871				469.758	-0.00138968
	470.151	-0.00155848				73.1566	-0.00197856				470.151	-0.00139048
	470.544	-0.00155853				73.2174	-0.00197858				470.544	-0.00139125
	470.937	-0.00155856				73.2784	-0.00197866				470.936	-0.001392
	471.329	-0.00155858				73.3392	-0.00197864				471.329	-0.00139271
	471.722	-0.00155865				73.4001	-0.00197856				471.722	-0.00139339
	472.114	-0.00155868				73.4605	-0.00197859				472.114	-0.00139408
	472.507	-0.00155873				73.5211	-0.00197866				472.507	-0.00139472
	472.9	-0.00155876				73.5816	-0.00197853				472.9	-0.00139536
	473.292	-0.00155881				73.6428	-0.00197868				473.292	-0.00139597
	473.685	-0.0015588				73.7042	-0.00197871				473.685	-0.00139658
	474.078	-0.0015589				73.7653	-0.00197859				474.078	-0.00139716
	474.47	-0.00155894				73.8263	-0.00197867				474.47	-0.00139773
	474.863	-0.00155896				73.8874	-0.00197871				474.863	-0.00139829
	475.256	-0.00155902				73.9476	-0.00197871				475.255	-0.00139882
	475.648	-0.00155908				74.0083	-0.00197859				475.648	-0.00139937
	476.041	-0.00155909				74.0692	-0.00197868				476.041	-0.0013999
	476.434	-0.00155916				74.1299	-0.00197871				476.433	-0.00140041
	476.826	-0.0015592				74.1908	-0.00197857				476.826	-0.0014009
	477.219	-0.00155921				74.2515	-0.00197867				477.219	-0.00140137
	477.612	-0.00155928				74.3126	-0.00197871				477.611	-0.00140185
	478.004	-0.00155932				74.3734	-0.00197856				478.004	-0.00140232
	478.397	-0.00155936				74.4339	-0.00197858				478.397	-0.00140276
	478.789	-0.00155932				74.4946	-0.00197873				478.789	-0.00140322
	479.182	-0.00155943				74.5583	-0.00197861				479.182	-0.00140367
	479.575	-0.00155945				74.6192	-0.00197861				479.575	-0.00140407
	479.967	-0.00155952				74.68	-0.00197866				479.967	-0.00140449
	480.36	-0.00155954				74.7411	-0.0019787				480.36	-0.00140491
	480.753	-0.00155961				74.8022	-0.00197862				480.753	-0.00140531
	481.145	-0.00155965				74.8627	-0.00197867				481.145	-0.00140572
	481.538	-0.00155968				74.9234	-0.00197873				481.538	-0.00140612
	481.931	-0.00155975				74.9843	-0.0019787				481.93	-0.00140621
	482.323	-0.00155977				75.045	-0.00197867				482.323	-0.00140685
	482.716	-0.00155983				75.1063	-0.00197878				482.716	-0.00140721
	483.109	-0.00155988				75.1669	-0.00197875				483.108	-0.0014076
	483.501	-0.0015599				75.2282	-0.00197865				483.501	-0.00140797
	483.894	-0.00155995				75.3041	-0.00197865				483.894	-0.00140831
	484.286	-0.00155999				75.3643	-0.00197869				484.286	-0.00140867
	484.679	-0.00156005				75.4251	-0.00197875				484.679	-0.001409
	485.072	-0.00156009				75.4859	-0.00197864				485.072	-0.00140932
	485.464	-0.00156012				75.5463	-0.00197866				485.464	-0.00140967
	485.857	-0.00156019				75.6074	-0.00197879				485.857	-0.00140999
	486.25	-0.00156021				75.6683	-0.00197876				486.25	-0.00141031
	486.642	-0.00156026				75.7289	-0.00197867				486.642	-0.00141062
	487.035	-0.0015603				75.789	-0.00197874				487.035	-0.00141095
	487.428	-0.00156033				75.8496	-0.00197877				487.427	-0.00141123
	487.82	-0.00156036				75.9101	-0.00197865				487.82	-0.00141156
	488.213	-0.00156042				75.9711	-0.00197873				488.213	-0.00141185
	488.606	-0.00156044				76.0318	-0.00197881				488.605	-0.00141215
	488.998	-0.0015605				76.0925	-0.00197862				488.998	-0.00141214
	489.391	-0.00156052				76.1539	-0.00197873				489.391	-0.00141272
	489.784	-0.00156056				76.2147	-0.00197879				489.783	-0.001413
	490.176	-0.00156061				76.275	-0.00197862				490.176	-0.00141329
	490.569	-0.00156062				76.3358	-0.00197868				490.569	-0.00141357
	490.961	-0.00156068				76.3968	-0.00197877				490.961	-0.00141385
	491.354	-0.00156074				76.4605	-0.00197864				491.354	-0.00141412
	491.747	-0.00156075				76.5209	-0.00197864				491.747	-0.0014144
	492.139	-0.00156081				76.5813	-0.00197867				492.139	-0.00141466
	492.532	-0.00156085				76.6421	-0.00197872				492.532	-0.00141492
	492.925	-0.00156089				76.7038	-0.00197858				492.924	-0.00141518
	493.317	-0.00156093				76.7646	-0.00197862				493.317	-0.00141543
	493.71	-0.00156097				76.825	-0.00197879				493.71	-0.00141568
	494.103	-0.001561				76.886	-0.0019787				494.102	-0.00141596
	494.495	-0.00156105				76.9469	-0.00197864				494.495	-0.0014162
	494.888	-0.00156109				77.0077	-0.00197878				494.888	-0.00141644
	495.281	-0.00156115				77.068	-0.00197876				495.28	-0.00141667
	495.673	-0.00156117				77.1287	-0.00197867				495.673	-0.00141691
	496.066	-0.0015612				77.1889	-0.00197876				496.066	-0.00141714
	496.458	-0.00156126				77.25	-0.00197881				496.458	-0.00141737
	496.851	-0.0015613				77.3105	-0.00197866				496.851	-0.00141762
	497.244	-0.00156133				77.3711	-0.00197872				497.244	-0.00141785
	497.636	-0.00156138				77.4316	-0.00197877				497.636	-0.00141805
	498.029	-0.00156142				77.4925	-0.00197865				498.029	-0.00141829
	498.422	-0.00156143				77.5537	-0.00197874				498.422	-0.00141849
	498.814	-0.00156148				77.6145	-0.00197877				498.814	-0.00141873
	499.207	-0.00156152				77.6753	-0.00197865				499.207	-0.00141895
	499.6	-0.00156153				77.736	-0.00197868				499.599	-0.00141917
	499.992	-0.00156159				77.7969	-0.00197879				499.992	-0.00141939
	500.385	-0.00156163				77.8574	-0.00197866				500.385	-0.00141959
	500.778	-0.00156165				77.9184	-0.00197868				500.777	-0.0014198
	501.17	-0.00156171				77.9794	-0.00197878				501.17	-0.00142
	501.563	-0.00156176				78.0402	-0.00197875				501.563	-0.00142021
	501.956	-0.00156177				78.1006	-0.00197867				501.955	-0.00142039
	502.348	-0.00156181				78.1617	-0.00197882				502.348	-0.00142064
	502.741	-0.00156184				78.2225	-0.00197881				502.741	-0.00142082
	503.133	-0.00156188				78.2837	-0.00197871				503.133	-0.001421
	503.526	-0.00156192				78.3476	-0.00197873				503.526	-0.00142115
	503.919	-0.00156198				78.4089	-0.00197884				503.919	-0.0014214
	504.311	-0.00156201				78.4705	-0.0019788				504.311	-0.00142159
	504.704	-0.00156204				78.5311	-0.00197869				504.704	-0.00142178
	505.097	-0.00156207				78.5914	-0.00197882				505.096	-0.00142199
	505.489	-0.00156213				78.652	-0.00197885				505.489	-0.00142218
	505.882	-0.00156215				78.7129	-0.00197877				505.882	-0.00142233
	506.275	-0.00156219				78.7736	-0.00197878				506.274	-0.00142252
	506.667	-0.00156225				78.8341	-0.00197882				506.667	-0.00142271
	507.06	-0.00156227				78.8951	-0.00197869				507.06	-0.00142291
	507.453	-0.00156231				78.9563	-0.00197871				507.452	-0.00142308
	507.845	-0.00156236				79.0168	-0.00197878				507.845	-0.00142329
	508.238	-0.00156238				79.0776	-0.00197867				508.238	-0.00142346
	508.631	-0.00156242				79.1384	-0.00197869				508.63	-0.0014236
	509.023	-0.00156243				79.1992	-0.00197874				509.023	-0.00142381
	509.416	-0.00156249				79.26	-0.00197877				509.416	-0.00142399
	509.808	-0.00156253				79.3209	-0.00197868				509.808	-0.00142415
	510.201	-0.00156257				79.3815	-0.00197871				510.201	-0.00142433
	510.594	-0.0015626				79.442	-0.00197878				510.594	-0.0014245
	510.986	-0.00156264				79.5026	-0.00197873				510.986	-0.00142467
	511.379	-0.00156267				79.5636	-0.00197874				511.379	-0.00142482
	511.772	-0.00156271				79.6245	-0.00197887				511.771	-0.001425
	512.164	-0.00156276				79.6856	-0.00197882				512.164	-0.00142518
	512.557	-0.00156278				79.7464	-0.00197874				512.557	-0.00142533
	512.95	-0.00156281				79.8074	-0.00197883				512.949	-0.0014255
	513.342	-0.00156285				79.8678	-0.00197879				513.342	-0.00142568
	513.735	-0.00156288				79.9285	-0.00197872				513.735	-0.00142584
	514.128	-0.00156285				79.9891	-0.00197881				514.127	-0.001426
	514.52	-0.00156295				80.0503	-0.00197886				514.52	-0.00142616
	514.913	-0.00156297				80.1112	-0.00197868				514.913	-0.00142631
	515.305	-0.00156302				80.1723	-0.00197877				515.305	-0.00142646
	515.698	-0.00156308				80.2358	-0.00197881				515.698	-0.00142662
	516.091	-0.00156311				80.2966	-0.00197873				516.091	-0.00142679
	516.483	-0.00156313				80.3572	-0.00197873				516.483	-0.00142695
	516.876	-0.00156315				80.4174	-0.00197878				516.876	-0.0014271
	517.269	-0.00156321				80.4784	-0.00197866				517.268	-0.00142725
	517.661	-0.00156325				80.5395	-0.00197864				517.661	-0.00142739
	518.054	-0.00156327				80.6	-0.00197871				518.054	-0.00142754
	518.447	-0.00156332				80.6605	-0.00197874				518.446	-0.0014277
	518.839	-0.00156335				80.7214	-0.00197867				518.839	-0.00142786
	519.232	-0.00156337				80.7819	-0.00197868				519.232	-0.001428
	519.625	-0.00156344				80.8419	-0.00197881				519.624	-0.00142814
	520.017	-0.00156345				80.9027	-0.00197876				520.017	-0.00142828
	520.41	-0.00156349				80.9634	-0.00197869				520.41	-0.00142843
	520.802	-0.00156354				81.0241	-0.00197879				520.802	-0.00142859
	521.195	-0.00156358				81.085	-0.00197878				521.195	-0.00142874
	521.588	-0.00156361				81.1462	-0.0019787				521.588	-0.0014289
	521.98	-0.00156363				81.2067	-0.00197878				521.98	-0.00142904
	522.373	-0.00156367				81.2677	-0.00197883				522.373	-0.00142917
	522.766	-0.00156371				81.3278	-0.00197869				522.766	-0.00142931
	523.158	-0.00156371				81.3887	-0.00197869				523.158	-0.00142947
	523.551	-0.00156378				81.4497	-0.00197874				523.551	-0.00142961
	523.944	-0.00156382				81.5103	-0.00197863				523.943	-0.00142974
	524.336	-0.00156384				81.571	-0.00197864				524.336	-0.00142989
	524.729	-0.00156389				81.6318	-0.00197877				524.729	-0.00143003
	525.122	-0.00156392				81.6923	-0.00197877				525.121	-0.00143016
	525.514	-0.00156394				81.7539	-0.0019787				525.514	-0.00143029
	525.907	-0.00156399				81.8146	-0.00197875				525.907	-0.00143045
	526.299	-0.00156403				81.8759	-0.00197883				526.299	-0.00143058
	526.692	-0.00156404				81.9372	-0.00197876				526.692	-0.00143069
	527.085	-0.00156409				81.998	-0.00197878				527.085	-0.00143084
	527.477	-0.00156414				82.059	-0.00197884				527.477	-0.00143097
	527.87	-0.00156415				82.1234	-0.00197881				527.87	-0.00143109
	528.263	-0.00156419				82.1841	-0.00197869				528.263	-0.00143125
	528.655	-0.00156424				82.2443	-0.00197886				528.655	-0.00143138
	529.048	-0.00156426				82.305	-0.00197886				529.048	-0.0014315
	529.441	-0.0015643				82.3659	-0.00197876				529.44	-0.00143161
	529.833	-0.00156435				82.4268	-0.00197876				529.833	-0.00143175
	530.226	-0.00156437				82.488	-0.00197886				530.226	-0.00143187
	530.619	-0.00156441				82.5485	-0.00197875				530.618	-0.001432
	531.011	-0.00156444				82.6093	-0.00197874				531.011	-0.00143213
	531.404	-0.00156448				82.6703	-0.00197883				531.404	-0.00143227
	531.797	-0.00156449				82.7305	-0.00197868				531.796	-0.00143241
	532.189	-0.00156452				82.7911	-0.00197869				532.189	-0.00143252
	532.582	-0.00156459				82.852	-0.00197882				532.582	-0.00143265
	532.974	-0.00156462				82.9282	-0.00197878				532.974	-0.00143277
	533.367	-0.00156464				82.9889	-0.00197879				533.367	-0.00143288
	533.76	-0.00156468				83.0499	-0.0019787				533.76	-0.00143302
	534.152	-0.0015647				83.1112	-0.00197879				534.152	-0.00143317
	534.545	-0.00156475				83.1715	-0.00197881				534.545	-0.00143326
	534.938	-0.00156477				83.2322	-0.00197871				534.938	-0.00143339
	535.33	-0.00156481				83.2929	-0.00197875				535.33	-0.0014335
	535.723	-0.00156485				83.3544	-0.00197886				535.723	-0.00143361
	536.116	-0.00156486				83.415	-0.00197871				536.115	-0.00143374
	536.508	-0.00156491				83.476	-0.00197878				536.508	-0.00143386
	536.901	-0.00156493				83.5377	-0.00197884				536.901	-0.001434
	537.294	-0.00156494				83.5988	-0.00197879				537.293	-0.0014341
	537.686	-0.00156501				83.6597	-0.00197872				537.686	-0.0014342
	538.079	-0.00156504				83.7209	-0.00197876				538.079	-0.00143434
	538.472	-0.00156507				83.782	-0.00197877				538.471	-0.00143446
	538.864	-0.0015651				83.8426	-0.00197872				538.864	-0.00143451
	539.257	-0.00156513				83.9039	-0.0019788				539.257	-0.0014347
	539.649	-0.00156517				83.9644	-0.00197877				539.649	-0.00143479
	540.042	-0.00156519				84.0279	-0.00197872				540.042	-0.00143492
	540.435	-0.00156523				84.0888	-0.00197879				540.435	-0.00143502
	540.827	-0.00156528				84.1495	-0.00197887				540.827	-0.00143516
	541.22	-0.0015653				84.2103	-0.0019788				541.22	-0.00143528
	541.613	-0.00156533				84.2707	-0.00197876				541.613	-0.00143537
	542.005	-0.00156538				84.3316	-0.00197887				542.005	-0.00143549
	542.398	-0.00156539				84.3924	-0.00197871				542.398	-0.0014356
	542.791	-0.00156544				84.4538	-0.00197869				542.79	-0.00143573
	543.183	-0.00156547				84.5146	-0.00197882				543.183	-0.00143584
	543.576	-0.00156549				84.5756	-0.00197875				543.576	-0.00143596
	543.969	-0.00156553				84.637	-0.00197867				543.968	-0.00143607
	544.361	-0.00156552				84.6981	-0.00197882				544.361	-0.00143617
	544.754	-0.00156559				84.7589	-0.00197882				544.754	-0.00143629
	545.147	-0.00156563				84.8202	-0.00197875				545.146	-0.00143639
	545.539	-0.00156568				84.8811	-0.00197882				545.539	-0.00143651
	545.932	-0.00156571				84.9417	-0.00197885				545.932	-0.00143661
	546.324	-0.00156574				85.002	-0.00197883				546.324	-0.00143674
	546.717	-0.00156575				85.0629	-0.00197883				546.717	-0.00143686
	547.11	-0.00156581				85.1235	-0.00197887				547.11	-0.00143694
	547.502	-0.00156595				85.1842	-0.00197876				547.502	-0.00143705
	547.895	-0.00156595				85.2446	-0.00197876				547.895	-0.00143716
	548.288	-0.00156592				85.3053	-0.00197884				548.288	-0.00143726
	548.68	-0.00156607				85.3662	-0.00197878				548.68	-0.00143736
	549.073	-0.00156595				85.4266	-0.00197878				549.073	-0.00143748
	549.466	-0.00156595				85.4868	-0.00197886				549.465	-0.0014376
	549.858	-0.00156605				85.5476	-0.0019787				549.858	-0.00143769
	550.251	-0.00156602				85.6085	-0.00197872				550.251	-0.0014378
	550.644	-0.0015661				85.6691	-0.00197881				550.643	-0.0014379
	551.036	-0.00156614				85.7297	-0.00197874				551.036	-0.001438
	551.429	-0.00156612				85.7902	-0.0019787				551.429	-0.0014381
	551.822	-0.00156617				85.851	-0.00197877				551.821	-0.00143808
	552.214	-0.00156623				85.9144	-0.00197874				552.214	-0.00143832
	552.607	-0.00156621				85.9745	-0.00197867				552.607	-0.00143842
	552.999	-0.00156628				86.0356	-0.00197869				552.999	-0.00143853
	553.392	-0.00156624				86.0964	-0.00197884				553.392	-0.00143861
	553.785	-0.00156632				86.1571	-0.00197878				553.784	-0.0014387
	554.177	-0.00156637				86.2177	-0.0019787				554.177	-0.00143882
	554.57	-0.0015664				86.2786	-0.00197886				554.57	-0.00143892
	554.963	-0.00156639				86.3393	-0.00197882				554.962	-0.00143903
	555.355	-0.00156645				86.3995	-0.00197879				555.355	-0.00143914
	555.748	-0.00156648				86.4595	-0.00197884				555.748	-0.00143922
	556.141	-0.00156652				86.5209	-0.00197887				556.14	-0.00143929
	556.533	-0.00156656				86.5817	-0.00197876				556.533	-0.0014394
	556.926	-0.00156659				86.6421	-0.00197882				556.926	-0.00143951
	557.319	-0.00156663				86.7031	-0.00197889				557.318	-0.00143962
	557.711	-0.00156667				86.7637	-0.00197877				557.711	-0.00143972
	558.104	-0.00156668				86.8243	-0.0019788				558.104	-0.00143982
	558.496	-0.00156672				86.885	-0.00197882				558.496	-0.00143992
	558.889	-0.00156675				86.9457	-0.00197875				558.889	-0.00143999
	559.282	-0.00156678				87.0069	-0.00197873				559.282	-0.00144009
	559.674	-0.00156678				87.0677	-0.00197883				559.674	-0.0014402
	560.067	-0.00156685				87.1283	-0.00197875				560.067	-0.0014403
	560.46	-0.00156688				87.1894	-0.00197872				560.459	-0.00144041
	560.852	-0.00156689				87.2504	-0.00197886				560.852	-0.0014405
	561.245	-0.00156693				87.3105	-0.00197883				561.245	-0.00144059
	561.638	-0.00156696				87.3707	-0.00197872				561.637	-0.00144068
	562.03	-0.00156698				87.4316	-0.00197887				562.03	-0.00144077
	562.423	-0.00156702				87.4921	-0.00197887				562.423	-0.00144086
	562.816	-0.00156706				87.5532	-0.00197883				562.815	-0.00144098
	563.208	-0.00156707				87.614	-0.0019788				563.208	-0.00144107
	563.601	-0.00156711				87.6746	-0.00197889				563.601	-0.00144117
	563.994	-0.00156713				87.736	-0.00197886				563.993	-0.00144126
	564.386	-0.00156716				87.8001	-0.00197879				564.386	-0.00144136
	564.779	-0.00156719				87.8608	-0.00197884				564.779	-0.00144143
	565.171	-0.00156723				87.9218	-0.00197891				565.171	-0.00144152
	565.564	-0.00156724				87.9826	-0.00197878				565.564	-0.00144163
	565.957	-0.00156729				88.0435	-0.00197881				565.957	-0.00144173
	566.349	-0.00156731				88.1043	-0.00197887				566.349	-0.00144181
	566.742	-0.00156734				88.165	-0.00197873				566.742	-0.00144192
	567.135	-0.00156739				88.2261	-0.00197878				567.134	-0.00144199
	567.527	-0.00156739				88.2875	-0.00197881				567.527	-0.00144209
	567.92	-0.00156742				88.3481	-0.00197881				567.92	-0.00144217
	568.313	-0.00156746				88.4089	-0.00197874				568.312	-0.00144228
	568.705	-0.00156748				88.47	-0.00197874				568.705	-0.00144238
	569.098	-0.00156755				88.5309	-0.00197894				569.098	-0.00144245
	569.491	-0.00156756				88.5912	-0.00197881				569.49	-0.00144256
	569.883	-0.00156758				88.6519	-0.00197878				569.883	-0.00144265
	570.276	-0.00156764				88.7122	-0.00197892				570.276	-0.00144272
	570.668	-0.00156764				88.7733	-0.0019789				570.668	-0.0014428
	571.061	-0.00156767				88.8342	-0.00197881				571.061	-0.0014429
	571.454	-0.0015677				88.8948	-0.00197885				571.454	-0.00144299
	571.846	-0.00156773				88.9555	-0.00197891				571.846	-0.00144308
	572.239	-0.00156775				89.0166	-0.0019788				572.239	-0.00144318
	572.632	-0.00156777				89.0769	-0.00197885				572.632	-0.00144328
	573.024	-0.0015678				89.1373	-0.00197895				573.024	-0.00144335
	573.417	-0.00156784				89.1981	-0.00197878				573.417	-0.00144344
	573.81	-0.00156787				89.2587	-0.0019788				573.809	-0.00144351
	574.202	-0.00156789				89.32	-0.00197888				574.202	-0.00144354
	574.595	-0.00156794				89.3806	-0.00197882				574.595	-0.00144369
	574.988	-0.00156796				89.4416	-0.00197876				574.987	-0.00144378
	575.38	-0.00156798				89.5027	-0.00197883				575.38	-0.00144389
	575.773	-0.00156801				89.5633	-0.00197893				575.773	-0.00144396
	576.165	-0.00156805				89.6235	-0.00197882				576.165	-0.00144403
	576.558	-0.00156805				89.6873	-0.00197879				576.558	-0.00144412
	576.951	-0.00156811				89.7482	-0.00197895				576.951	-0.0014442
	577.343	-0.00156815				89.8086	-0.00197888				577.343	-0.0014443
	577.736	-0.00156816				89.8701	-0.00197876				577.736	-0.00144438
	578.129	-0.00156821				89.9304	-0.00197891				578.129	-0.00144447
	578.521	-0.00156823				89.9914	-0.00197893				578.521	-0.00144456
	578.914	-0.00156825				90.0524	-0.00197883				578.914	-0.00144464
	579.307	-0.00156827				90.113	-0.0019789				579.307	-0.00144472
	579.699	-0.00156826				90.1743	-0.00197892				579.699	-0.00144482
	580.092	-0.00156835				90.2349	-0.00197882				580.092	-0.00144489
	580.485	-0.00156838				90.2963	-0.00197881				580.484	-0.00144498
	580.877	-0.00156842				90.3571	-0.00197888				580.877	-0.00144507
	581.27	-0.00156843				90.4177	-0.00197881				581.27	-0.00144515
	581.663	-0.00156846				90.4781	-0.00197882				581.662	-0.00144521
	582.055	-0.00156848				90.5552	-0.00197879				582.055	-0.0014453
	582.448	-0.00156852				90.616	-0.00197894				582.448	-0.0014454
	582.84	-0.00156856				90.6769	-0.00197891				582.84	-0.00144549
	583.233	-0.00156858				90.7374	-0.00197885				583.233	-0.00144557
	583.626	-0.00156861				90.7986	-0.00197884				583.626	-0.00144567
	584.018	-0.00156863				90.859	-0.00197895				584.018	-0.00144574
	584.411	-0.00156865				90.9209	-0.00197894				584.411	-0.00144582
	584.804	-0.00156862				90.9812	-0.0019788				584.804	-0.0014459
	585.196	-0.00156869				91.042	-0.00197882				585.196	-0.001446
	585.589	-0.00156871				91.1026	-0.0019789				585.589	-0.00144606
	585.982	-0.00156877				91.1638	-0.00197877				585.981	-0.00144614
	586.374	-0.00156879				91.2242	-0.00197879				586.374	-0.00144622
	586.767	-0.00156879				91.2852	-0.00197888				586.767	-0.0014463
	587.16	-0.00156884				91.3459	-0.0019788				587.159	-0.00144638
	587.552	-0.00156886				91.4068	-0.00197878				587.552	-0.00144647
	587.945	-0.00156889				91.4671	-0.00197891				587.945	-0.00144656
	588.338	-0.00156893				91.5272	-0.00197882				588.337	-0.00144663
	588.73	-0.00156895				91.5906	-0.00197873				588.73	-0.00144671
	589.123	-0.00156898				91.6517	-0.0019789				589.123	-0.00144678
	589.515	-0.00156901				91.7125	-0.00197889				589.515	-0.00144687
	589.908	-0.00156904				91.773	-0.00197881				589.908	-0.00144696
	590.301	-0.00156908				91.8339	-0.00197889				590.301	-0.00144704
	590.693	-0.0015691				91.8946	-0.00197895				590.693	-0.00144712
	591.086	-0.00156913				91.9553	-0.00197892				591.086	-0.00144717
	591.479	-0.00156918				92.0161	-0.00197888				591.478	-0.00144726
	591.871	-0.00156919				92.0768	-0.00197897				591.871	-0.00144733
	592.264	-0.00156919				92.1379	-0.0019789				592.264	-0.00144743
	592.657	-0.00156925				92.1988	-0.00197887				592.656	-0.00144749
	593.049	-0.00156927				92.2599	-0.00197896				593.049	-0.00144757
	593.442	-0.00156928				92.321	-0.00197891				593.442	-0.00144764
	593.835	-0.00156932				92.381	-0.00197888				593.834	-0.00144771
	594.227	-0.00156936				92.4418	-0.00197891				594.227	-0.0014478
	594.62	-0.00156936				92.5026	-0.0019789				594.62	-0.0014479
	595.012	-0.00156941				92.5635	-0.00197881				595.012	-0.00144796
	595.405	-0.00156945				92.6244	-0.00197888				595.405	-0.00144803
	595.798	-0.00156944				92.6852	-0.00197891				595.798	-0.00144809
	596.19	-0.00156949				92.7463	-0.00197879				596.19	-0.00144819
	596.583	-0.00156953				92.8073	-0.00197873				596.583	-0.00144827
	596.976	-0.00156954				92.8679	-0.00197893				596.975	-0.00144834
	597.368	-0.00156957				92.9288	-0.00197888				597.368	-0.00144843
	597.761	-0.00156961				92.9894	-0.0019788				597.761	-0.00144849
	598.154	-0.00156963				93.0501	-0.00197899				598.153	-0.00144855
	598.546	-0.00156965				93.1111	-0.00197893				598.546	-0.00144863
	598.939	-0.00156967				93.1721	-0.0019788				598.939	-0.00144873
	599.332	-0.00156971				93.2331	-0.00197893				599.331	-0.00144879
	599.724	-0.00156973				93.2937	-0.00197893				599.724	-0.00144888
	600.117	-0.00156975				93.3542	-0.00197884				600.117	-0.00144894
	600.509	-0.0015698				93.4146	-0.00197893				600.509	-0.00144901
	600.902	-0.00156982				93.4786	-0.00197898				600.902	-0.00144907
	601.295	-0.00156983				93.5395	-0.00197896				601.295	-0.00144915
	601.687	-0.00156988				93.6	-0.00197894				601.687	-0.00144925
	602.08	-0.00156992				93.6605	-0.00197896				602.08	-0.00144931
	602.473	-0.00156991				93.7208	-0.00197891				602.473	-0.00144937
	602.865	-0.00156996				93.7808	-0.00197891				602.865	-0.00144947
	603.258	-0.00156997				93.8414	-0.00197892				603.258	-0.00144952
	603.651	-0.00156997				93.9024	-0.00197887				603.65	-0.0014496
	604.043	-0.00156992				93.9631	-0.00197885				604.043	-0.0014497
	604.436	-0.00157004				94.0242	-0.00197892				604.436	-0.00144975
	604.829	-0.00157008				94.0853	-0.00197885				604.828	-0.00144982
	605.221	-0.00157011				94.1463	-0.00197881				605.221	-0.00144989
	605.614	-0.00157017				94.207	-0.00197886				605.614	-0.00144997
	606.006	-0.00157016				94.2679	-0.00197893				606.006	-0.00145005
	606.399	-0.00157019				94.329	-0.00197881				606.399	-0.00145013
	606.792	-0.00157022				94.3897	-0.00197881				606.792	-0.00145021
	607.184	-0.00157025				94.4506	-0.00197896				607.184	-0.00145029
	607.577	-0.00157028				94.5112	-0.0019788				607.577	-0.00145035
	607.97	-0.00157028				94.572	-0.00197877				607.97	-0.00145041
	608.362	-0.00157032				94.6329	-0.00197892				608.362	-0.0014505
	608.755	-0.00157035				94.6929	-0.00197883				608.755	-0.00145056
	609.148	-0.00157036				94.7543	-0.00197885				609.148	-0.00145063
	609.54	-0.00157041				94.8149	-0.00197893				609.54	-0.00145064
	609.933	-0.00157042				94.8755	-0.0019789				609.933	-0.00145079
	610.326	-0.00157044				94.9364	-0.00197885				610.325	-0.00145085
	610.718	-0.00157047				94.9974	-0.00197893				610.718	-0.00145092
	611.111	-0.00157053				95.0581	-0.00197893				611.111	-0.00145101
	611.504	-0.00157052				95.1185	-0.00197877				611.503	-0.00145106
	611.896	-0.00157057				95.1793	-0.00197888				611.896	-0.00145115
	612.289	-0.00157061				95.2401	-0.00197894				612.289	-0.00145122
	612.681	-0.00157061				95.3008	-0.00197882				612.681	-0.00145128
	613.074	-0.00157064				95.3641	-0.00197887				613.074	-0.00145127
	613.467	-0.00157071				95.4252	-0.00197894				613.467	-0.00145142
	613.859	-0.00157071				95.4865	-0.00197884				613.859	-0.00145151
	614.252	-0.00157075				95.5473	-0.00197884				614.252	-0.00145158
	614.645	-0.00157078				95.6075	-0.00197887				614.645	-0.00145161
	615.037	-0.00157075				95.6679	-0.00197883				615.037	-0.00145171
	615.43	-0.00157083				95.7285	-0.00197879				615.43	-0.00145177
	615.823	-0.00157086				95.7892	-0.00197885				615.822	-0.00145184
	616.215	-0.00157088				95.8501	-0.0019789				616.215	-0.0014519
	616.608	-0.00157093				95.911	-0.00197883				616.608	-0.001452
	617.001	-0.00157095				95.9718	-0.00197885				617	-0.00145207
	617.393	-0.00157097				96.0325	-0.00197892				617.393	-0.00145212
	617.786	-0.00157099				96.0927	-0.0019789				617.786	-0.0014522
	618.179	-0.00157101				96.1544	-0.00197887				618.178	-0.00145226
	618.571	-0.00157103				96.2151	-0.001979				618.571	-0.00145233
	618.964	-0.00157107				96.2762	-0.00197896				618.964	-0.0014524
	619.356	-0.00157109				96.3374	-0.00197886				619.356	-0.00145248
	619.749	-0.00157111				96.3983	-0.0019789				619.749	-0.00145255
	620.142	-0.00157111				96.4594	-0.00197897				620.142	-0.0014526
	620.534	-0.00157117				96.5203	-0.00197887				620.534	-0.00145269
	620.927	-0.0015712				96.5808	-0.00197886				620.927	-0.00145275
	621.32	-0.00157123				96.6418	-0.00197888				621.32	-0.00145282
	621.712	-0.00157125				96.7025	-0.00197885				621.712	-0.00145288
	622.105	-0.00157129				96.7632	-0.00197881				622.105	-0.00145297
	622.498	-0.0015713				96.8236	-0.00197891				622.497	-0.00145303
	622.89	-0.00157133				96.8846	-0.0019788				622.89	-0.0014531
	623.283	-0.00157136				96.9458	-0.0019788				623.283	-0.00145318
	623.676	-0.00157136				97.0058	-0.00197889				623.675	-0.00145325
	624.068	-0.00157141				97.0662	-0.00197886				624.068	-0.00145329
	624.461	-0.00157143				97.1275	-0.0019788				624.461	-0.00145336
	624.854	-0.00157145				97.1887	-0.00197887				624.853	-0.00145344
	625.246	-0.0015715				97.2526	-0.00197894				625.246	-0.00145351
	625.639	-0.0015715				97.3131	-0.00197888				625.639	-0.00145355
	626.031	-0.0015715				97.3737	-0.00197879				626.031	-0.00145363
	626.424	-0.00157156				97.4344	-0.00197897				626.424	-0.00145369
	626.817	-0.00157159				97.495	-0.00197893				626.817	-0.00145376
	627.209	-0.00157159				97.556	-0.00197883				627.209	-0.00145381
	627.602	-0.00157162				97.6165	-0.00197899				627.602	-0.00145392
	627.995	-0.00157165				97.6775	-0.00197894				627.994	-0.00145398
	628.387	-0.00157166				97.7381	-0.00197886				628.387	-0.00145401
	628.78	-0.00157169				97.7989	-0.00197893				628.78	-0.00145409
	629.173	-0.00157173				97.8596	-0.00197898				629.172	-0.00145414
	629.565	-0.00157173				97.9199	-0.00197888				629.565	-0.00145421
	629.958	-0.00157176				97.9809	-0.00197892				629.958	-0.00145427
	630.351	-0.00157179				98.0417	-0.00197898				630.35	-0.00145436
	630.743	-0.00157181				98.1023	-0.00197881				630.743	-0.0014544
	631.136	-0.00157185				98.1784	-0.00197889				631.136	-0.00145446
	631.529	-0.00157186				98.2396	-0.00197881				631.528	-0.00145453
	631.921	-0.00157188				98.3003	-0.00197893				631.921	-0.00145461
	632.314	-0.00157191				98.3608	-0.00197893				632.314	-0.00145468
	632.706	-0.00157194				98.4214	-0.00197884				632.706	-0.00145472
	633.099	-0.00157197				98.4824	-0.00197896				633.099	-0.00145482
	633.492	-0.001572				98.5433	-0.00197899				633.491	-0.00145488
	633.884	-0.00157202				98.6044	-0.00197891				633.884	-0.00145493
	634.277	-0.00157203				98.6654	-0.00197891				634.277	-0.00145501
	634.67	-0.00157208				98.7262	-0.00197895				634.669	-0.00145508
	635.062	-0.00157208				98.7877	-0.00197882				635.062	-0.00145513
	635.455	-0.00157211				98.8478	-0.00197888				635.455	-0.00145519
	635.848	-0.00157214				98.9079	-0.00197894				635.847	-0.00145526
	636.24	-0.00157215				98.9685	-0.00197884				636.24	-0.00145533
	636.633	-0.00157218				99.0297	-0.00197883				636.633	-0.00145538
	637.026	-0.00157221				99.0908	-0.00197896				637.025	-0.00145545
	637.418	-0.00157224				99.1553	-0.00197886				637.418	-0.00145552
	637.811	-0.00157225				99.2161	-0.00197884				637.811	-0.00145558
	638.203	-0.00157227				99.2768	-0.00197895				638.203	-0.00145566
	638.596	-0.00157231				99.3376	-0.00197884				638.596	-0.00145571
	638.989	-0.00157232				99.3985	-0.0019788				638.989	-0.00145579
	639.381	-0.00157234				99.4594	-0.00197884				639.381	-0.00145582
	639.774	-0.00157237				99.5206	-0.00197885				639.774	-0.00145589
	640.167	-0.00157241				99.5819	-0.00197879				640.167	-0.00145598
	640.559	-0.00157242				99.6427	-0.0019788				640.559	-0.00145604
	640.952	-0.00157247				99.7041	-0.00197889				640.952	-0.00145609
	641.345	-0.0015725				99.7643	-0.0019788				641.344	-0.00145616
	641.737	-0.00157251				99.8254	-0.00197877				641.737	-0.00145621
	642.13	-0.00157255				99.8871	-0.00197889				642.13	-0.00145627
	642.523	-0.00157257				99.948	-0.00197889				642.522	-0.00145636
	642.915	-0.00157258				100.009	-0.00197877				642.915	-0.00145644
	643.308	-0.00157261				100.07	-0.00197896				643.308	-0.00145649
	643.701	-0.00157263				100.131	-0.00197889				643.7	-0.00145653
	644.093	-0.00157274				100.192	-0.00197881				644.093	-0.00145659
	644.486	-0.00157267				100.253	-0.00197895				644.486	-0.00145665
	644.878	-0.00157282				100.314	-0.00197896				644.878	-0.00145663
	645.271	-0.00157287				100.374	-0.00197889				645.271	-0.00145678
	645.664	-0.00157285				100.435	-0.00197892				645.664	-0.00145685
	646.056	-0.00157287				100.495	-0.00197897				646.056	-0.0014569
	646.449	-0.0015729				100.556	-0.00197888				646.449	-0.00145697
	646.842	-0.00157281				100.617	-0.00197894				646.841	-0.00145703
	647.234	-0.00157284				100.678	-0.00197899				647.234	-0.00145708
	647.627	-0.00157286				100.738	-0.00197886				647.627	-0.00145713
	648.02	-0.0015729				100.799	-0.00197892				648.019	-0.0014572
	648.412	-0.0015729				100.86	-0.00197899				648.412	-0.00145726
	648.805	-0.00157293				100.921	-0.00197892				648.805	-0.00145733
	649.198	-0.00157297				100.982	-0.00197893				649.197	-0.00145739
	649.59	-0.00157298				101.045	-0.00197898				649.59	-0.00145745
	649.983	-0.00157299				101.106	-0.00197891				649.983	-0.00145749
	650.375	-0.001573				101.167	-0.00197884				650.375	-0.00145756
	650.768	-0.00157306				101.227	-0.00197886				650.768	-0.00145762
	651.161	-0.00157306				101.288	-0.0019789				651.161	-0.00145766
	651.553	-0.00157312				101.349	-0.00197885				651.553	-0.00145773
	651.946	-0.00157312				101.41	-0.00197878				651.946	-0.00145779
	652.339	-0.00157314				101.471	-0.001979				652.339	-0.00145786
	652.731	-0.00157319				101.531	-0.00197889				652.731	-0.00145794
	653.124	-0.00157321				101.591	-0.00197883				653.124	-0.00145797
	653.517	-0.00157324				101.652	-0.00197898				653.516	-0.00145804
	653.909	-0.00157325				101.713	-0.00197899				653.909	-0.00145811
	654.302	-0.00157326				101.774	-0.00197887				654.302	-0.00145822
	654.695	-0.00157335				101.835	-0.00197892				654.694	-0.00145826
	655.087	-0.00157333				101.896	-0.00197905				655.087	-0.00145833
	655.48	-0.00157337				101.957	-0.0019789				655.48	-0.00145841
	655.872	-0.00157337				102.017	-0.00197889				655.872	-0.00145842
	656.265	-0.00157349				102.077	-0.00197901				656.265	-0.00145848
	656.658	-0.00157341				102.138	-0.00197885				656.658	-0.00145853
	657.05	-0.00157344				102.199	-0.00197886				657.05	-0.00145862
	657.443	-0.00157346				102.259	-0.00197892				657.443	-0.00145869
	657.836	-0.00157347				102.321	-0.00197894				657.836	-0.00145877
	658.228	-0.00157351				102.382	-0.00197887				658.228	-0.00145882
	658.621	-0.00157353				102.443	-0.00197883				658.621	-0.00145889
	659.014	-0.00157353				102.504	-0.00197897				659.013	-0.00145892
	659.406	-0.00157357				102.565	-0.00197896				659.406	-0.00145898
	659.799	-0.00157358				102.626	-0.00197886				659.799	-0.00145899
	660.192	-0.0015736				102.687	-0.00197904				660.191	-0.00145905
	660.584	-0.00157364				102.748	-0.00197903				660.584	-0.0014591
	660.977	-0.00157366				102.809	-0.00197902				660.977	-0.00145916
	661.37	-0.00157367				102.871	-0.00197893				661.369	-0.00145921
	661.762	-0.00157371				102.934	-0.00197896				661.762	-0.00145924
	662.155	-0.00157374				102.994	-0.00197903				662.155	-0.00145932
	662.547	-0.00157376				103.056	-0.00197891				662.547	-0.0014594
	662.94	-0.00157377				103.117	-0.00197896				662.94	-0.00145943
	663.333	-0.00157379				103.177	-0.00197896				663.333	-0.00145949
	663.725	-0.00157381				103.238	-0.00197883				663.725	-0.00145954
	664.118	-0.00157385				103.299	-0.00197887				664.118	-0.00145958
	664.511	-0.00157385				103.36	-0.00197896				664.51	-0.00145964
	664.903	-0.00157389				103.42	-0.00197893				664.903	-0.00145973
	665.296	-0.00157392				103.481	-0.00197884				665.296	-0.00145978
	665.689	-0.00157394				103.542	-0.00197892				665.688	-0.00145982
	666.081	-0.00157396				103.603	-0.00197896				666.081	-0.00145988
	666.474	-0.001574				103.664	-0.0019788				666.474	-0.00145993
	666.867	-0.00157402				103.725	-0.00197887				666.866	-0.00145998
	667.259	-0.00157401				103.786	-0.00197893				667.259	-0.00146007
	667.652	-0.00157407				103.846	-0.00197885				667.652	-0.00146013
	668.044	-0.00157408				103.907	-0.0019789				668.044	-0.00146018
	668.437	-0.0015741				103.968	-0.00197899				668.437	-0.00146021
	668.83	-0.00157414				104.029	-0.00197895				668.83	-0.00146027
	669.222	-0.00157417				104.09	-0.00197894				669.222	-0.00146034
	669.615	-0.00157417				104.151	-0.00197902				669.615	-0.00146038
	670.008	-0.00157419				104.211	-0.00197907				670.008	-0.00146045
	670.4	-0.00157421				104.272	-0.00197888				670.4	-0.00146051
	670.793	-0.00157424				104.333	-0.0019789				670.793	-0.00146057
	671.186	-0.00157427				104.395	-0.00197898				671.185	-0.00146061
	671.578	-0.0015743				104.455	-0.00197884				671.578	-0.00146066
	671.971	-0.0015743				104.516	-0.00197884				671.971	-0.00146072
	672.364	-0.00157435				104.577	-0.0019789				672.363	-0.00146078
	672.756	-0.00157438				104.638	-0.00197889				672.756	-0.00146084
	673.149	-0.0015744				104.698	-0.00197884				673.149	-0.00146089
	673.541	-0.00157442				104.759	-0.00197887				673.541	-0.00146095
	673.934	-0.00157444				104.822	-0.00197901				673.934	-0.00146101
	674.327	-0.00157446				104.883	-0.00197892				674.327	-0.00146105
	674.719	-0.00157448				104.943	-0.00197886				674.719	-0.00146111
	675.112	-0.00157451				105.004	-0.00197901				675.112	-0.00146115
	675.505	-0.00157453				105.065	-0.00197902				675.505	-0.00146123
	675.897	-0.00157454				105.126	-0.00197889				675.897	-0.00146128
	676.29	-0.00157456				105.187	-0.00197895				676.29	-0.00146134
	676.683	-0.00157459				105.248	-0.00197899				676.682	-0.0014614
	677.075	-0.00157462				105.308	-0.00197891				677.075	-0.00146145
	677.468	-0.00157462				105.369	-0.00197891				677.468	-0.00146153
	677.86	-0.00157464				105.43	-0.00197897				677.86	-0.00146156
	678.253	-0.00157469				105.491	-0.00197896				678.253	-0.00146163
	678.646	-0.00157469				105.552	-0.00197888				678.646	-0.00146168
	679.038	-0.00157472				105.612	-0.00197893				679.038	-0.00146174
	679.431	-0.00157476				105.673	-0.00197895				679.431	-0.00146175
	679.824	-0.00157477				105.734	-0.00197889				679.824	-0.00146182
	680.216	-0.00157478				105.811	-0.00197911				680.216	-0.00146182
	680.609	-0.00157483				105.872	-0.00197895				680.609	-0.00146191
	681.002	-0.00157485				105.932	-0.00197901				681.002	-0.001462
	681.394	-0.00157485				105.993	-0.00197904				681.394	-0.00146205
	681.787	-0.00157489				106.054	-0.00197889				681.787	-0.0014621
	682.18	-0.00157492				106.115	-0.00197893				682.18	-0.00146216
	682.572	-0.00157493				106.175	-0.00197896				682.572	-0.0014622
	682.965	-0.00157495				106.236	-0.00197886				682.965	-0.00146228
	683.358	-0.00157498				106.297	-0.0019789				683.357	-0.00146233
	683.75	-0.00157499				106.358	-0.001979				683.75	-0.00146238
	684.143	-0.00157503				106.419	-0.00197888				684.143	-0.0014624
	684.535	-0.00157506				106.48	-0.00197889				684.535	-0.00146247
	684.928	-0.00157508				106.541	-0.00197896				684.928	-0.00146254
	685.321	-0.00157512				106.602	-0.001979				685.321	-0.00146257
	685.713	-0.00157507				106.663	-0.00197891				685.713	-0.00146257
	686.106	-0.0015752				106.726	-0.00197892				686.106	-0.00146269
	686.499	-0.00157523				106.787	-0.00197901				686.499	-0.00146274
	686.891	-0.00157524				106.848	-0.00197892				686.891	-0.00146279
	687.284	-0.00157526				106.909	-0.00197889				687.284	-0.00146282
	687.677	-0.00157529				106.97	-0.00197902				687.677	-0.00146289
	688.069	-0.00157529				107.032	-0.00197897				688.069	-0.00146294
	688.462	-0.00157536				107.092	-0.00197888				688.462	-0.00146301
	688.855	-0.00157537				107.153	-0.00197902				688.854	-0.00146306
	689.247	-0.00157537				107.214	-0.00197906				689.247	-0.0014631
	689.64	-0.00157541				107.275	-0.00197892				689.64	-0.00146317
	690.032	-0.00157544				107.335	-0.00197898				690.032	-0.00146321
	690.425	-0.00157557				107.396	-0.00197901				690.425	-0.00146327
	690.818	-0.0015754				107.457	-0.00197885				690.818	-0.00146333
	691.21	-0.00157551				107.517	-0.00197891				691.21	-0.0014634
	691.603	-0.00157554				107.578	-0.00197906				691.603	-0.00146343
	691.996	-0.00157555				107.638	-0.00197887				691.996	-0.00146347
	692.388	-0.00157558				107.699	-0.0019789				692.388	-0.00146352
	692.781	-0.0015756				107.76	-0.00197893				692.781	-0.00146358
	693.174	-0.00157564				107.821	-0.00197885				693.174	-0.00146363
	693.566	-0.00157567				107.881	-0.00197884				693.566	-0.00146371
	693.959	-0.00157567				107.942	-0.00197898				693.959	-0.00146376
	694.352	-0.00157572				108.004	-0.00197891				694.352	-0.00146381
	694.744	-0.00157572				108.064	-0.00197886				694.744	-0.00146385
	695.137	-0.00157574				108.124	-0.001979				695.137	-0.0014639
	695.529	-0.0015759				108.186	-0.00197894				695.529	-0.00146393
	695.922	-0.00157579				108.247	-0.00197886				695.922	-0.001464
	696.315	-0.0015758				108.307	-0.00197896				696.315	-0.00146404
	696.707	-0.00157586				108.368	-0.00197901				696.707	-0.00146409
	697.1	-0.00157587				108.429	-0.00197896				697.1	-0.00146414
	697.493	-0.00157587				108.49	-0.00197896				697.493	-0.00146417
	697.885	-0.0015759				108.55	-0.001979				697.885	-0.00146424
	698.278	-0.00157593				108.613	-0.00197899				698.278	-0.00146427
	698.671	-0.00157605				108.674	-0.0019789				698.671	-0.00146434
	699.063	-0.00157596				108.734	-0.00197901				699.063	-0.0014644
	699.456	-0.00157599				108.795	-0.00197903				699.456	-0.00146444
	699.849	-0.00157601				108.856	-0.00197893				699.849	-0.00146448
	700.241	-0.00157602				108.917	-0.00197902				700.241	-0.00146452
	700.634	-0.00157605				108.977	-0.00197902				700.634	-0.00146459
	701.026	-0.00157607				109.038	-0.00197891				701.026	-0.00146463
	701.419	-0.00157612				109.099	-0.00197895				701.419	-0.00146468
	701.812	-0.00157616				109.159	-0.00197898				701.812	-0.00146474
	702.204	-0.00157614				109.221	-0.00197888				702.204	-0.00146478
	702.597	-0.00157618				109.281	-0.00197891				702.597	-0.00146484
	702.99	-0.00157621				109.342	-0.00197896				702.99	-0.00146487
	703.382	-0.0015762				109.403	-0.00197882				703.382	-0.00146493
	703.775	-0.00157625				109.464	-0.00197882				703.775	-0.00146498
	704.168	-0.00157639				109.525	-0.00197896				704.168	-0.00146504
	704.56	-0.00157628				109.586	-0.00197894				704.56	-0.00146509
	704.953	-0.00157643				109.647	-0.00197888				704.953	-0.00146513
	705.346	-0.00157643				109.707	-0.00197899				705.346	-0.00146518
	705.738	-0.00157643				109.768	-0.00197898				705.738	-0.00146522
	706.131	-0.00157641				109.829	-0.00197885				706.131	-0.00146528
	706.524	-0.00157639				109.889	-0.00197892				706.524	-0.0014653
	706.916	-0.00157656				109.95	-0.00197901				706.916	-0.00146537
	707.309	-0.00157644				110.011	-0.00197894				707.309	-0.00146542
	707.701	-0.00157655				110.071	-0.0019789				707.701	-0.00146548
	708.094	-0.00157659				110.132	-0.00197899				708.094	-0.00146551
	708.487	-0.0015765				110.193	-0.00197894				708.487	-0.00146557
	708.879	-0.00157653				110.254	-0.00197886				708.879	-0.00146562
	709.272	-0.00157652				110.315	-0.0019789				709.272	-0.00146566
	709.665	-0.00157656				110.375	-0.00197893				709.665	-0.00146572
	710.057	-0.00157671				110.436	-0.00197886				710.057	-0.00146577
	710.45	-0.00157661				110.5	-0.00197889				710.45	-0.00146582
	710.843	-0.00157662				110.56	-0.00197898				710.843	-0.00146587
	711.235	-0.00157666				110.621	-0.00197883				711.235	-0.00146591
	711.628	-0.00157668				110.683	-0.00197883				711.628	-0.00146596
	712.021	-0.00157669				110.744	-0.00197896				712.021	-0.00146602
	712.413	-0.00157671				110.804	-0.00197894				712.413	-0.00146607
	712.806	-0.00157673				110.865	-0.00197887				712.806	-0.00146612
	713.199	-0.00157688				110.926	-0.00197897				713.199	-0.00146615
	713.591	-0.00157677				110.988	-0.001979				713.591	-0.0014662
	713.984	-0.00157682				111.049	-0.00197887				713.984	-0.00146625
	714.376	-0.00157684				111.11	-0.00197888				714.376	-0.00146632
	714.769	-0.00157686				111.171	-0.00197901				714.769	-0.00146636
	715.162	-0.0015769				111.231	-0.00197901				715.162	-0.00146641
	715.554	-0.00157689				111.291	-0.00197889				715.554	-0.00146639
	715.947	-0.00157692				111.352	-0.00197898				715.947	-0.0014665
	716.34	-0.00157705				111.413	-0.00197901				716.34	-0.00146654
	716.732	-0.00157697				111.474	-0.00197887				716.732	-0.0014666
	717.125	-0.00157699				111.534	-0.00197892				717.125	-0.00146666
	717.518	-0.00157702				111.595	-0.00197899				717.518	-0.0014667
	717.91	-0.00157704				111.655	-0.00197886				717.91	-0.00146674
	718.303	-0.00157706				111.716	-0.00197887				718.303	-0.00146678
	718.696	-0.00157707				111.776	-0.00197899				718.695	-0.00146683
	719.088	-0.0015771				111.837	-0.00197892				719.088	-0.00146689
	719.481	-0.00157716				111.898	-0.00197888				719.481	-0.00146692
	719.874	-0.00157715				111.959	-0.00197894				719.873	-0.00146698
	720.266	-0.00157716				112.02	-0.00197898				720.266	-0.00146704
	720.659	-0.0015772				112.081	-0.0019789				720.659	-0.00146703
	721.051	-0.00157718				112.142	-0.00197899				721.051	-0.00146713
	721.444	-0.00157723				112.204	-0.00197898				721.444	-0.00146719
	721.837	-0.00157724				112.264	-0.00197894				721.837	-0.00146724
	722.229	-0.00157729				112.325	-0.00197896				722.229	-0.00146729
	722.622	-0.00157733				112.389	-0.00197902				722.622	-0.00146735
	723.015	-0.00157733				112.45	-0.001979				723.015	-0.00146738
	723.407	-0.00157736				112.511	-0.00197893				723.407	-0.0014674
	723.8	-0.00157736				112.571	-0.00197897				723.8	-0.00146748
	724.193	-0.00157737				112.632	-0.00197903				724.193	-0.00146753
	724.585	-0.00157752				112.693	-0.00197894				724.585	-0.00146759
	724.978	-0.00157743				112.754	-0.00197895				724.978	-0.00146763
	725.371	-0.00157744				112.815	-0.00197903				725.37	-0.00146768
	725.763	-0.00157749				112.876	-0.00197893				725.763	-0.00146771
	726.156	-0.00157745				112.937	-0.0019789				726.156	-0.00146775
	726.549	-0.0015775				112.998	-0.00197891				726.548	-0.00146781
	726.941	-0.00157754				113.058	-0.00197888				726.941	-0.00146789
	727.334	-0.00157757				113.119	-0.00197884				727.334	-0.00146791
	727.726	-0.00157768				113.179	-0.00197885				727.726	-0.00146797
	728.119	-0.00157759				113.24	-0.00197897				728.119	-0.00146803
	728.512	-0.00157762				113.301	-0.00197886				728.512	-0.00146806
	728.904	-0.00157774				113.379	-0.00197901				728.904	-0.00146809
	729.297	-0.00157774				113.44	-0.0019789				729.297	-0.00146817
	729.69	-0.00157779				113.501	-0.00197896				729.69	-0.0014682
	730.082	-0.0015777				113.562	-0.00197904				730.082	-0.00146824
	730.475	-0.00157772				113.622	-0.00197889				730.475	-0.0014683
	730.868	-0.00157786				113.683	-0.00197897				730.868	-0.00146833
	731.26	-0.00157774				113.744	-0.00197902				731.26	-0.00146838
	731.653	-0.00157778				113.805	-0.0019789				731.653	-0.00146842
	732.046	-0.00157782				113.866	-0.00197885				732.045	-0.00146848
	732.438	-0.0015778				113.927	-0.00197902				732.438	-0.00146854
	732.831	-0.00157784				113.988	-0.00197901				732.831	-0.00146856
	733.224	-0.00157784				114.048	-0.00197892				733.223	-0.00146861
	733.616	-0.00157786				114.109	-0.00197898				733.616	-0.00146866
	734.009	-0.00157806				114.171	-0.00197901				734.009	-0.00146868
	734.401	-0.0015779				114.232	-0.00197902				734.401	-0.00146874
	734.794	-0.00157792				114.295	-0.00197893				734.794	-0.0014688
	735.187	-0.00157797				114.356	-0.00197906				735.187	-0.00146883
	735.579	-0.00157798				114.417	-0.00197905				735.579	-0.00146887
	735.972	-0.001578				114.478	-0.00197896				735.972	-0.00146892
	736.365	-0.001578				114.538	-0.00197898				736.365	-0.00146895
	736.757	-0.00157803				114.598	-0.00197902				736.757	-0.00146901
	737.15	-0.00157813				114.659	-0.00197886				737.15	-0.00146904
	737.543	-0.00157809				114.721	-0.00197892				737.543	-0.00146912
	737.935	-0.0015781				114.781	-0.00197893				737.935	-0.00146916
	738.328	-0.00157812				114.842	-0.00197898				738.328	-0.0014692
	738.721	-0.00157815				114.904	-0.00197887				738.72	-0.00146924
	739.113	-0.00157817				114.964	-0.00197885				739.113	-0.00146928
	739.506	-0.00157818				115.025	-0.00197902				739.506	-0.00146931
	739.898	-0.0015782				115.085	-0.00197893				739.898	-0.00146938
	740.291	-0.00157826				115.147	-0.00197885				740.291	-0.00146944
	740.684	-0.00157821				115.208	-0.00197902				740.684	-0.00146948
	741.076	-0.00157825				115.268	-0.00197901				741.076	-0.0014695
	741.469	-0.00157829				115.329	-0.00197894				741.469	-0.00146955
	741.862	-0.00157829				115.39	-0.00197896				741.862	-0.00146961
	742.254	-0.00157832				115.45	-0.00197901				742.254	-0.00146965
	742.647	-0.00157835				115.511	-0.00197895				742.647	-0.00146969
	743.04	-0.00157837				115.571	-0.00197891				743.04	-0.00146974
	743.432	-0.00157844				115.631	-0.001979				743.432	-0.00146978
	743.825	-0.00157839				115.692	-0.00197888				743.825	-0.00146982
	744.218	-0.00157842				115.753	-0.00197888				744.218	-0.00146985
	744.61	-0.00157844				115.814	-0.00197895				744.61	-0.00146991
	745.003	-0.00157846				115.875	-0.00197891				745.003	-0.00146997
	745.395	-0.00157849				115.935	-0.00197884				745.395	-0.00147
	745.788	-0.00157849				115.996	-0.00197898				745.788	-0.00147005
	746.181	-0.00157851				116.056	-0.00197894				746.181	-0.00147008
	746.573	-0.00157859				116.117	-0.00197886				746.573	-0.00147012
	746.966	-0.00157855				116.18	-0.00197888				746.966	-0.00147018
	747.359	-0.00157856				116.241	-0.001979				747.359	-0.00147021
	747.751	-0.000849029				116.302	-0.0019789				747.751	-0.00147027
	748.144	-0.00125698				116.363	-0.00197891				748.144	-0.00147032
	748.537	-0.00140592				116.424	-0.00197905				748.537	-0.00147037
	748.929	-0.00143508				116.485	-0.00197896				748.929	-0.00147041
	749.322	-0.00144933				116.545	-0.00197894				749.322	-0.00147043
	749.715	-0.00145844				116.606	-0.00197903				749.715	-0.00147047
	750.107	-0.00146467				116.666	-0.00197897				750.107	-0.00147053
	750.5	-0.00146949				116.727	-0.00197894				750.5	-0.00147058
	750.893	-0.00147337				116.788	-0.00197901				750.892	-0.00147056
	751.285	-0.00147654				116.848	-0.00197906				751.285	-0.00147068
	751.678	-0.00147921				116.909	-0.00197891				751.678	-0.00147071
	752.07	-0.0014815				116.97	-0.00197894				752.07	-0.00147073
	752.463	-0.00148354				117.031	-0.00197898				752.463	-0.00147079
	752.856	-0.00148539				117.092	-0.00197892				752.856	-0.00147084
	753.248	-0.00148691				117.152	-0.00197884				753.248	-0.00147088
	753.641	-0.00148837				117.213	-0.00197896				753.641	-0.00147093
	754.034	-0.0014897				117.273	-0.00197891				754.034	-0.00147098
	754.426	-0.00149087				117.334	-0.00197889				754.426	-0.00147103
	754.819	-0.00149199				117.394	-0.00197896				754.819	-0.00147104
	755.212	-0.00149301				117.455	-0.00197899				755.212	-0.00147109
	755.604	-0.00149394				117.516	-0.00197885				755.604	-0.00147113
	755.997	-0.00149489				117.577	-0.00197891				755.997	-0.00147116
	756.39	-0.00149563				117.638	-0.00197901				756.389	-0.00147123
	756.782	-0.00149647				117.698	-0.00197896				756.782	-0.00147127
	757.175	-0.00149722				117.758	-0.001979				757.175	-0.0014713
	757.568	-0.0014979				117.819	-0.00197905				757.567	-0.00147133
	757.96	-0.00149855				117.88	-0.00197897				757.96	-0.00147139
	758.353	-0.00149921				117.941	-0.00197889				758.353	-0.00147144
	758.745	-0.00149979				118.002	-0.00197899				758.745	-0.00147147
	759.138	-0.00150039				118.065	-0.00197904				759.138	-0.00147152
	759.531	-0.0015009				118.126	-0.00197887				759.531	-0.00147155
	759.923	-0.00150141				118.187	-0.00197894				759.923	-0.00147159
	760.316	-0.00150191				118.248	-0.001979				760.316	-0.00147164
	760.709	-0.00150238				118.308	-0.00197889				760.709	-0.00147169
	761.101	-0.00150283				118.369	-0.00197886				761.101	-0.00147173
	761.494	-0.0015032				118.43	-0.00197892				761.494	-0.00147177
	761.887	-0.00150368				118.491	-0.001979				761.886	-0.00147182
	762.279	-0.00150415				118.552	-0.00197891				762.279	-0.00147186
	762.672	-0.00150447				118.612	-0.00197899				762.672	-0.00147189
	763.065	-0.00150489				118.672	-0.00197906				763.064	-0.00147193
	763.457	-0.00150526				118.733	-0.00197898				763.457	-0.001472
	763.85	-0.00150559				118.794	-0.00197895				763.85	-0.00147205
	764.242	-0.0015059				118.855	-0.001979				764.242	-0.00147207
	764.635	-0.00150631				118.916	-0.00197907				764.635	-0.00147211
	765.028	-0.00150663				118.977	-0.00197891				765.028	-0.00147215
	765.42	-0.00150696				119.038	-0.001979				765.42	-0.00147218
	765.813	-0.00150724				119.098	-0.00197905				765.813	-0.00147223
	766.206	-0.00150753				119.158	-0.00197896				766.206	-0.00147229
	766.598	-0.00150783				119.219	-0.00197898				766.598	-0.00147234
	766.991	-0.00150811				119.28	-0.00197898				766.991	-0.00147244
	767.384	-0.00150852				119.342	-0.00197887				767.384	-0.00147243
	767.776	-0.00150868				119.403	-0.00197889				767.776	-0.00147254
	768.169	-0.00150894				119.464	-0.001979				768.169	-0.00147255
	768.562	-0.00150922				119.525	-0.00197893				768.561	-0.0014726
	768.954	-0.00150935				119.586	-0.0019789				768.954	-0.00147259
	769.347	-0.00150961				119.647	-0.00197901				769.347	-0.00147261
	769.74	-0.00150982				119.708	-0.00197899				769.739	-0.00147264
	770.132	-0.00151009				119.769	-0.00197887				770.132	-0.00147269
	770.525	-0.00151045				119.829	-0.00197897				770.525	-0.00147276
	770.917	-0.00151065				119.89	-0.00197904				770.917	-0.0014728
	771.31	-0.00151089				119.955	-0.00197899				771.31	-0.00147283
	771.703	-0.00151111				120.016	-0.00197889				771.703	-0.00147292
	772.095	-0.00151128				120.075	-0.00197909				772.095	-0.00147291
	772.488	-0.00151151				120.136	-0.00197909				772.488	-0.00147295
	772.881	-0.00151174				120.197	-0.00197897				772.881	-0.00147296
	773.273	-0.00151193				120.258	-0.00197903				773.273	-0.00147305
	773.666	-0.00151228				120.318	-0.00197905				773.666	-0.0014731
	774.059	-0.00151235				120.379	-0.00197896				774.059	-0.00147314
	774.451	-0.00151254				120.439	-0.00197895				774.451	-0.00147318
	774.844	-0.00151277				120.5	-0.00197907				774.844	-0.00147318
	775.237	-0.00151292				120.561	-0.00197897				775.236	-0.00147318
	775.629	-0.00151319				120.621	-0.00197891				775.629	-0.00147322
	776.022	-0.00151329				120.682	-0.00197891				776.022	-0.00147327
	776.414	-0.00151354				120.743	-0.00197904				776.414	-0.00147332
	776.807	-0.00151386				120.804	-0.00197899				776.807	-0.00147335
	777.2	-0.00151389				120.865	-0.00197895				777.2	-0.00147339
	777.592	-0.001514				120.926	-0.00197906				777.592	-0.00147342
	777.985	-0.00151424				121.005	-0.00197898				777.985	-0.00147346
	778.378	-0.00151428				121.066	-0.00197906				778.378	-0.00147349
	778.77	-0.00151456				121.126	-0.00197893				778.77	-0.00147352
	779.163	-0.00151468				121.187	-0.00197897				779.163	-0.00147359
	779.556	-0.00151481				121.248	-0.00197905				779.556	-0.00147362
	779.948	-0.00151511				121.308	-0.00197894				779.948	-0.00147364
	780.341	-0.00151518				121.369	-0.00197893				780.341	-0.00147367
	780.734	-0.00151538				121.43	-0.00197903				780.734	-0.00147372
	781.126	-0.00151545				121.49	-0.00197898				781.126	-0.00147376
	781.519	-0.00151555				121.551	-0.00197892				781.519	-0.00147382
	781.911	-0.00151569				121.612	-0.00197908				781.911	-0.00147385
	782.304	-0.00151583				121.673	-0.00197908				782.304	-0.00147389
	782.697	-0.00151597				121.733	-0.00197898				782.697	-0.00147394
	783.089	-0.00151627				121.794	-0.00197908				783.089	-0.00147397
	783.482	-0.00151628				121.858	-0.00197907				783.482	-0.00147402
	783.875	-0.00151643				121.918	-0.00197906				783.875	-0.00147404
	784.267	-0.00151659				121.979	-0.00197901				784.267	-0.00147409
	784.66	-0.00151666				122.04	-0.00197911				784.66	-0.00147411
[truncated: 35,717 more rows]

## Sheet: Fig. S4
	Fig. S4 (a)				Fig. S4 (b)				Fig. S4 (c)
	Time (s)	Id (A)			Time (s)	Id (A)			Time (s)	Id (A)
	0.547607	-0.00152221			0.547398	-0.00147833			0.547805	-0.00147253
	0.940215	-0.00151546			0.940045	-0.00147139			0.940412	-0.00146478
	1.33288	-0.00151172			1.33271	-0.00146749			1.33311	-0.00146007
	1.72554	-0.00150899			1.72534	-0.00146511			1.72578	-0.00145685
	2.11817	-0.00150694			2.118	-0.00146346			2.1184	-0.00145434
	2.5108	-0.00150575			2.51067	-0.00146232			2.51106	-0.0014524
	2.90345	-0.00150451			2.90329	-0.0014614			2.90372	-0.00145076
	3.2961	-0.0015031			3.29592	-0.00146072			3.29636	-0.00144938
	3.68873	-0.00150233			3.68858	-0.00146016			3.68899	-0.00144823
	4.08138	-0.00150145			4.08124	-0.00145967			4.08164	-0.00144712
	4.47406	-0.00150107			4.47386	-0.00145929			4.4743	-0.00144619
	4.86668	-0.00150015			4.86651	-0.00145897			4.86692	-0.0014453
	5.25932	-0.0014996			5.25919	-0.00145866			5.25957	-0.00144453
	5.65197	-0.00149905			5.6518	-0.00145842			5.65224	-0.00144378
	6.04462	-0.0014986			6.04444	-0.00145817			6.04486	-0.00144311
	6.43725	-0.00149806			6.43711	-0.00145798			6.4375	-0.00144247
	6.82991	-0.00149774			6.82974	-0.0014578			6.83016	-0.00144186
	7.22258	-0.00149736			7.22237	-0.00145763			7.22282	-0.00144133
	7.6152	-0.00149694			7.61503	-0.00145751			7.61544	-0.00144075
	8.00783	-0.00149668			8.00768	-0.00145733			8.00809	-0.00144026
	8.40048	-0.00149662			8.40031	-0.00145721			8.40077	-0.00143979
	8.79313	-0.00149604			8.79295	-0.00145707			8.7934	-0.00143931
	9.18576	-0.0014958			9.18561	-0.00145701			9.18602	-0.00143889
	9.57842	-0.00149578			9.57826	-0.00145687			9.57868	-0.00143843
	9.97108	-0.00149519			9.97088	-0.00145678			9.97134	-0.00143807
	10.3637	-0.00149515			10.3635	-0.00145626			10.364	-0.00143768
	10.7563	-0.001495			10.7562	-0.0014566			10.7566	-0.00143731
	11.149	-0.00149476			11.1488	-0.00145655			11.1493	-0.00143695
	11.5417	-0.00149451			11.5415	-0.00145646			11.5419	-0.00143647
	11.9343	-0.00149405			11.9341	-0.00145638			11.9345	-0.00143623
	12.3269	-0.00149378			12.3268	-0.00145633			12.3272	-0.00143593
	12.7196	-0.00149366			12.7194	-0.00145624			12.7199	-0.0014356
	13.1122	-0.00149346			13.1121	-0.00145617			13.1125	-0.00143532
	13.5049	-0.00149342			13.5047	-0.00145605			13.5051	-0.00143498
	13.8975	-0.00149345			13.8974	-0.00145604			13.8978	-0.0014347
	14.2902	-0.00149291			14.29	-0.001456			14.2904	-0.00143442
	14.6828	-0.00149274			14.6827	-0.00145591			14.6831	-0.00143417
	15.0755	-0.00149266			15.0753	-0.00145583			15.0757	-0.00143389
	15.4681	-0.00149214			15.4679	-0.00145582			15.4684	-0.00143364
	15.8608	-0.00149264			15.8606	-0.00145579			15.861	-0.00143337
	16.2534	-0.00149252			16.2533	-0.00145563			16.2536	-0.00143308
	16.6461	-0.00149237			16.6459	-0.00145513			16.6463	-0.00143287
	17.0388	-0.00149194			17.0385	-0.00145519			17.0389	-0.00143265
	17.4314	-0.00149181			17.4312	-0.00145532			17.4316	-0.0014324
	17.8241	-0.00149197			17.8238	-0.00145506			17.8242	-0.00143219
	18.2167	-0.00149157			18.2164	-0.00145499			18.2169	-0.00143196
	18.6093	-0.00149137			18.6091	-0.00145523			18.6095	-0.00143176
	19.002	-0.00149129			19.0018	-0.00145485			19.0022	-0.00143155
	19.3947	-0.00149126			19.3944	-0.00145488			19.3948	-0.00143132
	19.7873	-0.00149112			19.787	-0.00145533			19.7875	-0.00143114
	20.1799	-0.00149103			20.1797	-0.00145526			20.1801	-0.00143093
	20.5726	-0.00149093			20.5723	-0.00145525			20.5728	-0.00143072
	20.9652	-0.00149085			20.965	-0.00145521			20.9654	-0.00143055
	21.3578	-0.00149069			21.3576	-0.00145517			21.358	-0.00143028
	21.7505	-0.00149063			21.7503	-0.00145515			21.7507	-0.00143017
	22.1432	-0.0014908			22.1429	-0.0014551			22.1433	-0.00142998
	22.5358	-0.00149069			22.5355	-0.0014551			22.536	-0.00142978
	22.9284	-0.00149045			22.9282	-0.001455			22.9286	-0.00142964
	23.3211	-0.00149025			23.3208	-0.00145503			23.3213	-0.00142947
	23.7137	-0.00149015			23.7135	-0.00145497			23.7139	-0.0014293
	24.1064	-0.00149003			24.1061	-0.00145494			24.1065	-0.0014291
	24.499	-0.00148996			24.4988	-0.00145494			24.4992	-0.00142898
	24.8917	-0.00149012			24.8914	-0.00145489			24.8919	-0.00142879
	25.2843	-0.00148974			25.2841	-0.00145486			25.2845	-0.00142861
	25.6769	-0.00148965			25.6767	-0.0014548			25.6771	-0.00142848
	26.0696	-0.00148981			26.0694	-0.00145478			26.0698	-0.00142828
	26.4622	-0.00148939			26.462	-0.00145471			26.4624	-0.00142771
	26.8549	-0.00148929			26.8546	-0.00145471			26.8551	-0.00142797
	27.2475	-0.00148921			27.2473	-0.00145469			27.2477	-0.00142784
	27.6402	-0.00148908			27.6399	-0.00145465			27.6404	-0.0014272
	28.0328	-0.00148899			28.0326	-0.00145463			28.033	-0.0014272
	28.4255	-0.00148901			28.4252	-0.00145458			28.4256	-0.00142741
	28.8181	-0.0014885			28.8179	-0.00145456			28.8183	-0.00142723
	29.2108	-0.00148911			29.2105	-0.00145456			29.211	-0.00142711
	29.6034	-0.0014891			29.6032	-0.00145451			29.6036	-0.00142696
	29.996	-0.00148869			29.9958	-0.00145451			29.9962	-0.00142685
	30.3887	-0.00148863			30.3885	-0.00145444			30.3889	-0.0014267
	30.7813	-0.00148877			30.7811	-0.00145443			30.7815	-0.00142654
	31.174	-0.00148868			31.1737	-0.00145443			31.1742	-0.00142643
	31.5666	-0.00148863			31.5664	-0.00145442			31.5668	-0.00142629
	31.9593	-0.00148822			31.959	-0.00145438			31.9595	-0.00142616
	32.3519	-0.00148813			32.3517	-0.00145436			32.3521	-0.00142606
	32.7446	-0.00148815			32.7444	-0.00145431			32.7447	-0.00142547
	33.1372	-0.00148826			33.137	-0.00145432			33.1374	-0.00142579
	33.5299	-0.0014881			33.5296	-0.00145429			33.5301	-0.00142566
	33.9225	-0.00148828			33.9223	-0.00145425			33.9227	-0.00142552
	34.3151	-0.00148794			34.3149	-0.00145421			34.3154	-0.00142542
	34.7078	-0.00148782			34.7075	-0.00145416			34.708	-0.00142528
	35.1004	-0.00148774			35.1002	-0.00145418			35.1006	-0.00142516
	35.4931	-0.00148774			35.4929	-0.00145416			35.4933	-0.00142506
	35.8858	-0.00148745			35.8855	-0.00145414			35.8859	-0.00142491
	36.2784	-0.00148749			36.2781	-0.00145409			36.2786	-0.00142483
	36.671	-0.00148784			36.6708	-0.00145411			36.6712	-0.00142469
	37.0637	-0.00148778			37.0634	-0.00145404			37.0638	-0.00142459
	37.4563	-0.00148761			37.4561	-0.00145405			37.4565	-0.00142446
	37.8489	-0.00148764			37.8487	-0.00145402			37.8491	-0.00142435
	38.2416	-0.00148753			38.2414	-0.001454			38.2418	-0.00142428
	38.6343	-0.00148716			38.634	-0.00145398			38.6344	-0.00142363
	39.0269	-0.00148741			39.0267	-0.0014539			39.0271	-0.00142321
	39.4195	-0.00148739			39.4193	-0.00145391			39.4197	-0.00142383
	39.8122	-0.00148734			39.812	-0.00145387			39.8124	-0.00142381
	40.2048	-0.00148728			40.2046	-0.00145389			40.205	-0.0014237
	40.5975	-0.00148728			40.5972	-0.00145385			40.5976	-0.00142359
	40.9901	-0.00148714			40.9899	-0.00145385			40.9903	-0.0014235
	41.3828	-0.00148714			41.3825	-0.00145354			41.383	-0.00142275
	41.7754	-0.00148707			41.7752	-0.00145327			41.7756	-0.00142277
	42.168	-0.001487			42.1678	-0.00145329			42.1682	-0.00142299
	42.5607	-0.00148699			42.5605	-0.00145327			42.5609	-0.00142247
	42.9534	-0.00148691			42.9531	-0.00145329			42.9535	-0.00142249
	43.346	-0.00148686			43.3457	-0.00145364			43.3462	-0.00142286
	43.7386	-0.00148681			43.7384	-0.00145368			43.7388	-0.00142233
	44.1313	-0.00148671			44.131	-0.00145366			44.1315	-0.00142221
	44.5239	-0.00148668			44.5237	-0.00145362			44.5241	-0.00142256
	44.9166	-0.00148663			44.9163	-0.00145361			44.9167	-0.00142206
	45.3092	-0.0014862			45.309	-0.00145359			45.3094	-0.00142236
	45.7019	-0.00148646			45.7016	-0.00145355			45.7021	-0.00142232
	46.0945	-0.00148645			46.0943	-0.00145355			46.0947	-0.00142218
	46.4871	-0.00148639			46.4869	-0.00145352			46.4873	-0.00142213
	46.8798	-0.00148631			46.8796	-0.0014535			46.88	-0.001422
	47.2724	-0.00148627			47.2722	-0.00145346			47.2726	-0.00142193
	47.6651	-0.00148624			47.6649	-0.00145346			47.6653	-0.00142184
	48.0577	-0.00148621			48.0575	-0.00145344			48.0579	-0.00142175
	48.4504	-0.00148619			48.4501	-0.0014534			48.4506	-0.00142168
	48.843	-0.00148612			48.8428	-0.00145339			48.8432	-0.00142158
	49.2357	-0.00148604			49.2354	-0.00145337			49.2358	-0.00142146
	49.6283	-0.001486			49.6281	-0.00145338			49.6285	-0.0014214
	50.021	-0.00148593			50.0207	-0.0014529			50.0212	-0.00142123
	50.4136	-0.00139025			50.4134	-0.00145327			50.4138	-0.00142106
	50.8063	-0.00120967			50.806	-0.00128065			50.8064	-0.000998427
	51.1989	-0.00141451			51.1986	-0.00140935			51.1991	-0.00107671
	51.5915	-0.00144928			51.5913	-0.0014298			51.5917	-0.00125945
	51.9842	-0.00146002			51.984	-0.00143706			51.9844	-0.00130418
	52.3768	-0.00146495			52.3766	-0.00144011			52.377	-0.00132087
	52.7695	-0.00146761			52.7692	-0.00144136			52.7697	-0.00132909
	53.1621	-0.00146933			53.1619	-0.00144277			53.1623	-0.0013339
	53.5548	-0.00147052			53.5545	-0.00144352			53.5549	-0.00133708
	53.9474	-0.0014713			53.9471	-0.00144399			53.9476	-0.00133922
	54.34	-0.00147201			54.3398	-0.00144437			54.3402	-0.00134086
	54.7327	-0.00147245			54.7325	-0.00144464			54.7329	-0.00134185
	55.1254	-0.00147285			55.1251	-0.00144486			55.1255	-0.00134307
	55.518	-0.00147321			55.5177	-0.00144502			55.5182	-0.00134387
	55.9106	-0.00147345			55.9104	-0.00144516			55.9108	-0.00134453
	56.3033	-0.0014737			56.3031	-0.0014453			56.3035	-0.00134509
	56.6959	-0.00147387			56.6957	-0.00144535			56.6961	-0.00134552
	57.0886	-0.00147403			57.0883	-0.0014455			57.0887	-0.00134596
	57.4812	-0.00147415			57.481	-0.00144545			57.4814	-0.00134636
	57.8739	-0.0014743			57.8736	-0.00144564			57.8741	-0.00134666
	58.2665	-0.00147443			58.2663	-0.00144568			58.2667	-0.00134698
	58.6591	-0.00147448			58.6589	-0.00144566			58.6593	-0.0013472
	59.0518	-0.00147464			59.0516	-0.00144532			59.052	-0.00134745
	59.4445	-0.0014747			59.4442	-0.00144529			59.4446	-0.00134765
	59.8371	-0.00147474			59.8369	-0.00144545			59.8373	-0.00134783
	60.2297	-0.00147486			60.2295	-0.00144545			60.2299	-0.00134802
	60.6224	-0.00147487			60.6222	-0.00144542			60.6226	-0.00134819
	61.015	-0.00147492			61.0148	-0.0014457			61.0152	-0.00134832
	61.4077	-0.00147497			61.4074	-0.00144554			61.4078	-0.00134842
	61.8003	-0.001475			61.8001	-0.00144555			61.8005	-0.00134859
	62.193	-0.00147505			62.1927	-0.00144506			62.1932	-0.0013487
	62.5856	-0.00147509			62.5854	-0.00144603			62.5858	-0.00134879
	62.9783	-0.00147512			62.978	-0.0014456			62.9784	-0.00134891
	63.3709	-0.00147513			63.3707	-0.00144555			63.3711	-0.00134896
	63.7635	-0.00147517			63.7633	-0.00144569			63.7637	-0.00134904
	64.1562	-0.00147514			64.156	-0.00144395			64.1563	-0.00134911
	64.5488	-0.00147519			64.5486	-0.00144584			64.549	-0.0013492
	64.9415	-0.00147523			64.9412	-0.00144597			64.9417	-0.00134928
	65.3341	-0.00147526			65.3339	-0.00144597			65.3343	-0.00134933
	65.7268	-0.00147528			65.7266	-0.00144614			65.7269	-0.00134941
	66.1194	-0.00147531			66.1192	-0.00144615			66.1196	-0.00134945
	66.5121	-0.00147528			66.5118	-0.00144618			66.5122	-0.00134952
	66.9047	-0.00147531			66.9045	-0.00144613			66.9049	-0.00134952
	67.2974	-0.00147535			67.2971	-0.00144616			67.2975	-0.00134962
	67.69	-0.00147531			67.6898	-0.00144613			67.6902	-0.00134966
	68.0826	-0.00147535			68.0824	-0.00144615			68.0828	-0.00134967
	68.4753	-0.00147537			68.4751	-0.00144616			68.4755	-0.00134972
	68.868	-0.00147505			68.8677	-0.00144614			68.8681	-0.00134976
	69.2606	-0.00147491			69.2603	-0.00144615			69.2608	-0.00134977
	69.6532	-0.00147507			69.653	-0.00144616			69.6534	-0.00134984
	70.0459	-0.00147504			70.0456	-0.00144613			70.0461	-0.00134983
	70.4385	-0.00147494			70.4383	-0.00144616			70.4387	-0.00134988
	70.8311	-0.00147509			70.8309	-0.00144615			70.8313	-0.00134984
	71.2238	-0.00147521			71.2236	-0.00144592			71.224	-0.0013499
	71.6165	-0.00147512			71.6162	-0.00144614			71.6166	-0.00134992
	72.0091	-0.00147494			72.0088	-0.00144612			72.0093	-0.00134995
	72.4017	-0.00147535			72.4015	-0.00144615			72.4019	-0.00134995
	72.7944	-0.00147536			72.7942	-0.00144611			72.7946	-0.00134997
	73.187	-0.00147536			73.1868	-0.00144613			73.1872	-0.00134998
	73.5797	-0.00147535			73.5795	-0.00144611			73.5798	-0.00135001
	73.9723	-0.00147537			73.9721	-0.00144609			73.9725	-0.00135003
	74.365	-0.00147537			74.3647	-0.00144608			74.3652	-0.00135005
	74.7576	-0.00147536			74.7574	-0.0014461			74.7578	-0.00135
	75.1502	-0.00147536			75.15	-0.00144601			75.1504	-0.00135005
	75.5429	-0.00147535			75.5427	-0.00144608			75.5431	-0.00135006
	75.9355	-0.00147523			75.9353	-0.00144608			75.9357	-0.00135007
	76.3282	-0.00147527			76.3279	-0.00144608			76.3284	-0.0013501
	76.7208	-0.00147521			76.7206	-0.00144606			76.721	-0.00135008
	77.1135	-0.00147538			77.1132	-0.00144606			77.1137	-0.0013501
	77.5061	-0.00147538			77.5059	-0.00144608			77.5063	-0.0013501
	77.8988	-0.00147536			77.8985	-0.00144607			77.8989	-0.00135009
	78.2914	-0.00147537			78.2912	-0.00144604			78.2916	-0.00135013
	78.6841	-0.00147538			78.6838	-0.00144605			78.6843	-0.00135013
	79.0767	-0.00147536			79.0765	-0.00144603			79.0769	-0.00135014
	79.4693	-0.00147537			79.4692	-0.001446			79.4695	-0.00135011
	79.862	-0.00147536			79.8618	-0.00144605			79.8622	-0.00135012
	80.2546	-0.00147535			80.2545	-0.001446			80.2548	-0.0013501
	80.6473	-0.00147534			80.6471	-0.001446			80.6475	-0.00135008
	81.0399	-0.00147535			81.0398	-0.00144598			81.0401	-0.00135012
	81.4326	-0.00147532			81.4324	-0.00144599			81.4328	-0.00135011
	81.8252	-0.00147534			81.8251	-0.00144588			81.8254	-0.0013501
	82.2179	-0.00147534			82.2177	-0.00144597			82.218	-0.00135015
	82.6105	-0.00147532			82.6103	-0.00144596			82.6107	-0.00135007
	83.0032	-0.00147532			83.003	-0.00144593			83.0033	-0.00135013
	83.3958	-0.00147532			83.3957	-0.00144593			83.396	-0.00135008
	83.7885	-0.00147529			83.7883	-0.00144592			83.7886	-0.00135009
	84.1811	-0.00147531			84.1809	-0.00144591			84.1813	-0.00135008
	84.5737	-0.0014753			84.5736	-0.0014459			84.5739	-0.00135009
	84.9664	-0.00147529			84.9662	-0.00144588			84.9666	-0.00135009
	85.359	-0.00147531			85.3589	-0.00144589			85.3592	-0.00135005
	85.7517	-0.00147528			85.7515	-0.0014458			85.7519	-0.00135006
	86.1443	-0.00147528			86.1442	-0.00144586			86.1445	-0.00135006
	86.537	-0.00147527			86.5368	-0.00144586			86.5372	-0.00135003
	86.9296	-0.00147521			86.9294	-0.00144583			86.9298	-0.00134998
	87.3223	-0.00147526			87.3221	-0.00144584			87.3224	-0.00135001
	87.7149	-0.00147523			87.7148	-0.0014458			87.7151	-0.00134969
	88.1076	-0.00147517			88.1074	-0.0014458			88.1077	-0.00134999
	88.5002	-0.00147523			88.5	-0.00144575			88.5004	-0.00135
	88.8928	-0.00147521			88.8927	-0.00144578			88.893	-0.00134997
	89.2855	-0.00147521			89.2853	-0.00144577			89.2857	-0.00134998
	89.6781	-0.00147518			89.678	-0.00144574			89.6783	-0.00134998
	90.0708	-0.00147519			90.0706	-0.00144574			90.0709	-0.00134996
	90.4634	-0.00147517			90.4633	-0.0014457			90.4636	-0.00134995
	90.8561	-0.00147517			90.8559	-0.00144574			90.8563	-0.00134993
	91.2487	-0.00147513			91.2485	-0.00144571			91.2489	-0.00134991
	91.6413	-0.00147516			91.6412	-0.0014457			91.6415	-0.00134996
	92.034	-0.00147515			92.0338	-0.00144568			92.0342	-0.00134987
	92.4266	-0.00147511			92.4265	-0.00144568			92.4268	-0.00134991
	92.8193	-0.00147504			92.8191	-0.00144564			92.8195	-0.00134986
	93.2119	-0.00147515			93.2118	-0.00144563			93.2121	-0.00134986
	93.6046	-0.00147513			93.6044	-0.00144562			93.6048	-0.00134981
	93.9972	-0.00147513			93.9971	-0.00144564			93.9974	-0.00134987
	94.3899	-0.0014751			94.3897	-0.00144558			94.39	-0.00134982
	94.7825	-0.00147508			94.7824	-0.00144562			94.7827	-0.00134979
	95.1752	-0.00147509			95.175	-0.00144558			95.1754	-0.00134977
	95.5678	-0.00147509			95.5676	-0.0014456			95.568	-0.00134979
	95.9604	-0.00147498			95.9603	-0.00144556			95.9606	-0.00134934
	96.3531	-0.00147506			96.3529	-0.00144555			96.3533	-0.00134979
	96.7457	-0.001475			96.7456	-0.00144556			96.7459	-0.00134972
	97.1384	-0.00147506			97.1383	-0.0014455			97.1386	-0.00134974
	97.531	-0.00147502			97.5309	-0.00144554			97.5312	-0.00134969
	97.9237	-0.00147498			97.9235	-0.00144548			97.9239	-0.0013497
	98.3163	-0.00147499			98.3162	-0.00144552			98.3165	-0.00134968
	98.709	-0.00147496			98.7088	-0.00144546			98.7092	-0.00134968
	99.1016	-0.00147479			99.1014	-0.00144547			99.1018	-0.00134964
	99.4943	-0.00147461			99.4941	-0.00144544			99.4944	-0.00134964
	99.8869	-0.00147467			99.8868	-0.00144542			99.8871	-0.00134961
	100.28	-0.00147468			100.279	-0.00144541			100.28	-0.00134961
	100.672	-0.00147471			100.672	-0.0014454			100.672	-0.00134961
	101.065	-0.00147469			101.065	-0.00144538			101.065	-0.00134962
	101.457	-0.00147467			101.457	-0.00144539			101.458	-0.00134908
	101.85	-0.00147443			101.85	-0.00144535			101.85	-0.00134908
	102.243	-0.0014749			102.243	-0.0014454			102.243	-0.00134906
	102.635	-0.00147493			102.635	-0.00144535			102.636	-0.0013491
	103.028	-0.0014749			103.028	-0.00144533			103.028	-0.00134905
	103.421	-0.00147489			103.421	-0.00144534			103.421	-0.00134916
	103.813	-0.00147493			103.813	-0.00144532			103.814	-0.00134916
	104.206	-0.00147487			104.206	-0.00144532			104.206	-0.001349
	104.599	-0.00147489			104.598	-0.00144532			104.599	-0.00134902
	104.991	-0.00147489			104.991	-0.0014453			104.991	-0.00134946
	105.384	-0.00147486			105.384	-0.00144528			105.384	-0.00134939
	105.777	-0.0014749			105.776	-0.00144527			105.777	-0.00134941
	106.169	-0.00147485			106.169	-0.00144524			106.169	-0.0013494
	106.562	-0.00147484			106.562	-0.00144523			106.562	-0.00134939
	106.955	-0.00147481			106.954	-0.00144523			106.955	-0.00134936
	107.347	-0.00147466			107.347	-0.00144521			107.347	-0.00134934
	107.74	-0.0014747			107.74	-0.00144517			107.74	-0.0013493
	108.132	-0.00147461			108.132	-0.0014452			108.133	-0.00134928
	108.525	-0.00147466			108.525	-0.00144518			108.525	-0.00134934
	108.918	-0.00147463			108.918	-0.00144519			108.918	-0.00134929
	109.31	-0.00147459			109.31	-0.00144517			109.311	-0.00134925
	109.703	-0.00147465			109.703	-0.00144515			109.703	-0.00134927
	110.096	-0.00147459			110.096	-0.00144513			110.096	-0.0013492
	110.488	-0.00147462			110.488	-0.00144475			110.489	-0.00134922
	110.881	-0.0014746			110.881	-0.00144509			110.881	-0.00134919
	111.274	-0.00147456			111.273	-0.00144508			111.274	-0.00134918
	111.666	-0.00147458			111.666	-0.00144512			111.666	-0.00134915
	112.059	-0.00147453			112.059	-0.00144504			112.059	-0.00134911
	112.452	-0.00147453			112.451	-0.00144505			112.452	-0.00134912
	112.844	-0.00147456			112.844	-0.001445			112.844	-0.0013491
	113.237	-0.00147451			113.237	-0.00144499			113.237	-0.00134868
	113.629	-0.00147453			113.629	-0.00144499			113.63	-0.00134906
	114.022	-0.00147451			114.022	-0.00144497			114.022	-0.00134904
	114.415	-0.00147448			114.415	-0.00144493			114.415	-0.00134904
	114.807	-0.0014745			114.807	-0.00144494			114.808	-0.001349
	115.2	-0.00147446			115.2	-0.00144491			115.2	-0.00134902
	115.593	-0.00147451			115.593	-0.00144494			115.593	-0.00134897
	115.985	-0.0014744			115.985	-0.00144486			115.986	-0.00134896
	116.378	-0.00147444			116.378	-0.00144488			116.378	-0.00134896
	116.771	-0.00147449			116.771	-0.00144483			116.771	-0.00134892
	117.163	-0.00147442			117.163	-0.00144486			117.163	-0.00134888
	117.556	-0.00147443			117.556	-0.00144483			117.556	-0.00134888
	117.949	-0.00147439			117.948	-0.00144481			117.949	-0.00134889
	118.341	-0.00147441			118.341	-0.00144482			118.341	-0.00134845
	118.734	-0.00147438			118.734	-0.00144483			118.734	-0.0013488
	119.127	-0.0014744			119.126	-0.0014448			119.127	-0.00134885
	119.519	-0.00147439			119.519	-0.00144476			119.519	-0.00134882
	119.912	-0.00147435			119.912	-0.00144475			119.912	-0.00134881
	120.304	-0.00147439			120.304	-0.00144474			120.305	-0.00134879
	120.697	-0.00147438			120.697	-0.00144473			120.697	-0.00134877
	121.09	-0.00147438			121.09	-0.00144466			121.09	-0.00134872
	121.482	-0.00147418			121.482	-0.0014447			121.483	-0.00134871
	121.875	-0.00147403			121.875	-0.00144466			121.875	-0.00134872
	122.268	-0.00147392			122.268	-0.0014447			122.268	-0.00134865
	122.66	-0.00147409			122.66	-0.00144465			122.661	-0.00134867
	123.053	-0.00147432			123.053	-0.00144463			123.053	-0.0013487
	123.446	-0.00147426			123.445	-0.00144456			123.446	-0.00134864
	123.838	-0.00147431			123.838	-0.00144464			123.838	-0.00134865
	124.231	-0.00147427			124.231	-0.00144456			124.231	-0.0013486
	124.624	-0.00147433			124.623	-0.00144457			124.624	-0.00134861
	125.016	-0.00147431			125.016	-0.00144455			125.016	-0.0013486
	125.409	-0.00147426			125.409	-0.00144456			125.409	-0.00134853
	125.801	-0.00147431			125.801	-0.00144454			125.802	-0.00134856
	126.194	-0.00147424			126.194	-0.0014445			126.194	-0.00134853
	126.587	-0.00147429			126.587	-0.00144452			126.587	-0.00134852
	126.979	-0.00147427			126.979	-0.0014445			126.98	-0.0013485
	127.372	-0.00147424			127.372	-0.00144447			127.372	-0.00134844
	127.765	-0.00147427			127.765	-0.00144446			127.765	-0.00134845
	128.157	-0.00147421			128.157	-0.00144444			128.158	-0.00134842
	128.55	-0.00147422			128.55	-0.00144445			128.55	-0.00134842
	128.943	-0.00147419			128.942	-0.00144442			128.943	-0.00134842
	129.335	-0.00147415			129.335	-0.00144444			129.335	-0.00134839
	129.728	-0.00147418			129.728	-0.00144439			129.728	-0.00134837
	130.121	-0.00147415			130.12	-0.00144439			130.121	-0.00134836
	130.513	-0.00147419			130.513	-0.00144438			130.513	-0.00134831
	130.906	-0.00147417			130.906	-0.00144434			130.906	-0.0013483
	131.299	-0.00147414			131.298	-0.00144437			131.299	-0.00134828
	131.691	-0.00147413			131.691	-0.00144433			131.691	-0.00134827
	132.084	-0.00147412			132.084	-0.0014443			132.084	-0.00134822
	132.476	-0.0014741			132.476	-0.00144428			132.477	-0.00134827
	132.869	-0.00147412			132.869	-0.00144429			132.869	-0.0013482
	133.262	-0.00147408			133.262	-0.00144431			133.262	-0.00134821
	133.654	-0.00147407			133.654	-0.00144429			133.655	-0.00134817
	134.047	-0.0014741			134.047	-0.00144428			134.047	-0.00134815
	134.44	-0.00147408			134.44	-0.00144424			134.44	-0.00134814
	134.832	-0.00147402			134.832	-0.00144424			134.833	-0.00134813
	135.225	-0.00147404			135.225	-0.00144421			135.225	-0.0013481
	135.618	-0.00147404			135.617	-0.00144423			135.618	-0.00134808
	136.01	-0.00147405			136.01	-0.0014442			136.01	-0.00134805
	136.403	-0.001474			136.403	-0.00144416			136.403	-0.00134803
	136.796	-0.00147404			136.795	-0.00144414			136.796	-0.001348
	137.188	-0.00147402			137.188	-0.00144413			137.188	-0.00134802
	137.581	-0.00147403			137.581	-0.00144411			137.581	-0.00134797
	137.974	-0.00147398			137.973	-0.00144413			137.974	-0.00134798
	138.366	-0.00147397			138.366	-0.00144408			138.366	-0.00134793
	138.759	-0.00147399			138.759	-0.0014441			138.759	-0.00134792
	139.151	-0.00147397			139.151	-0.00144405			139.152	-0.00134792
	139.544	-0.00147395			139.544	-0.00144362			139.544	-0.00134791
	139.937	-0.00147393			139.937	-0.00144345			139.937	-0.00134787
	140.329	-0.00147397			140.329	-0.00144355			140.33	-0.00134786
	140.722	-0.00147397			140.722	-0.00144358			140.722	-0.00134784
	141.115	-0.00147394			141.115	-0.00144398			141.115	-0.00134782
	141.507	-0.00147395			141.507	-0.00144365			141.508	-0.00134779
	141.9	-0.0014739			141.9	-0.00144394			141.9	-0.00134778
	142.293	-0.00147391			142.292	-0.00144395			142.293	-0.00134773
	142.685	-0.00147392			142.685	-0.00144394			142.685	-0.00134772
	143.078	-0.0014739			143.078	-0.00144392			143.078	-0.00134769
	143.471	-0.00147391			143.47	-0.0014439			143.471	-0.00134769
	143.863	-0.00147391			143.863	-0.00144391			143.863	-0.00134764
	144.256	-0.0014739			144.256	-0.00144386			144.256	-0.00134765
	144.648	-0.00147391			144.648	-0.00144384			144.649	-0.00134761
	145.041	-0.00147387			145.041	-0.00144383			145.041	-0.00134765
	145.434	-0.00147386			145.434	-0.00144385			145.434	-0.00134756
	145.826	-0.00147387			145.826	-0.0014438			145.827	-0.00134758
	146.219	-0.00147377			146.219	-0.00144382			146.219	-0.00134752
	146.612	-0.00147359			146.612	-0.00144378			146.612	-0.00134752
	147.004	-0.0014739			147.004	-0.00144378			147.005	-0.0013475
	147.397	-0.00147327			147.397	-0.00144377			147.397	-0.00134706
	147.79	-0.00147383			147.789	-0.00144375			147.79	-0.00134745
	148.182	-0.00147363			148.182	-0.00144373			148.182	-0.00134744
	148.575	-0.00147378			148.575	-0.00144371			148.575	-0.0013474
	148.968	-0.00147381			148.967	-0.00144369			148.968	-0.00134743
	149.36	-0.00147379			149.36	-0.00144366			149.36	-0.00134736
	149.753	-0.0014738			149.753	-0.00144368			149.753	-0.00134739
	150.146	-0.00147379			150.145	-0.00144367			150.146	-0.00134732
	150.538	-0.00147375			150.538	-0.00144364			150.538	-0.00134733
	150.931	-0.00147349			150.931	-0.00144362			150.931	-0.00134732
	151.323	-0.00105263			151.323	-0.00144355			151.324	-0.00134731
	151.716	-0.00128428			151.716	-0.00144357			151.716	-0.0013473
	152.109	-0.00138215			152.109	-0.00144359			152.109	-0.00134727
	152.501	-0.00140653			152.501	-0.00144355			152.502	-0.00134726
	152.894	-0.00141648			152.894	-0.00144356			152.894	-0.00134723
	153.287	-0.0014217			153.286	-0.00144353			153.287	-0.00134721
	153.679	-0.00142492			153.679	-0.00144355			153.679	-0.00134721
	154.072	-0.00142706			154.072	-0.00144349			154.072	-0.00134713
	154.465	-0.00142865			154.464	-0.00144346			154.465	-0.00134716
	154.857	-0.00142982			154.857	-0.00144347			154.857	-0.00134711
	155.25	-0.00143046			155.25	-0.00144342			155.25	-0.00134707
	155.643	-0.0014313			155.642	-0.00144344			155.643	-0.00134706
	156.035	-0.00143174			156.035	-0.00144342			156.035	-0.00134708
	156.428	-0.00143245			156.428	-0.00144337			156.428	-0.00134703
	156.82	-0.00143315			156.82	-0.00144339			156.821	-0.00134701
	157.213	-0.00143327			157.213	-0.00144336			157.213	-0.00134701
	157.606	-0.00143349			157.606	-0.00144335			157.606	-0.00134696
	157.998	-0.00143407			157.998	-0.00144335			157.999	-0.0013469
	158.391	-0.00143424			158.391	-0.00144333			158.391	-0.00134664
	158.784	-0.00143464			158.784	-0.00144334			158.784	-0.00134689
	159.176	-0.00143476			159.176	-0.00144331			159.177	-0.00134642
	159.569	-0.00143515			159.569	-0.00144331			159.569	-0.00134656
	159.962	-0.00143552			159.961	-0.00144326			159.962	-0.00134639
	160.354	-0.00143557			160.354	-0.00144326			160.354	-0.00134686
	160.747	-0.0014356			160.747	-0.00144325			160.747	-0.00134681
	161.14	-0.00143557			161.139	-0.00144324			161.14	-0.00134641
	161.532	-0.00143617			161.532	-0.00144323			161.532	-0.00134678
	161.925	-0.00143628			161.925	-0.00144323			161.925	-0.0013464
	162.318	-0.00143645			162.317	-0.00144322			162.318	-0.00134679
	162.71	-0.00143658			162.71	-0.00144319			162.71	-0.00134674
	163.103	-0.00143668			163.103	-0.00144319			163.103	-0.00134675
	163.495	-0.00143684			163.495	-0.00144313			163.496	-0.00134671
	163.888	-0.00143691			163.888	-0.00144314			163.888	-0.00134669
	164.281	-0.00143703			164.281	-0.00144314			164.281	-0.00134665
	164.673	-0.00143713			164.673	-0.00144312			164.674	-0.00134665
	165.066	-0.0014372			165.066	-0.00144311			165.066	-0.00134664
	165.459	-0.00143703			165.458	-0.00144308			165.459	-0.00134662
	165.851	-0.00143743			165.851	-0.00144305			165.851	-0.00134661
	166.244	-0.00143744			166.244	-0.00144304			166.244	-0.00134661
	166.637	-0.00143759			166.636	-0.00144303			166.637	-0.00134655
	167.029	-0.00143767			167.029	-0.00144304			167.029	-0.00134654
	167.422	-0.00143778			167.422	-0.00144303			167.422	-0.00134652
	167.815	-0.00143784			167.814	-0.00144303			167.815	-0.00134652
	168.207	-0.00143788			168.207	-0.00144297			168.207	-0.00134648
	168.6	-0.00143798			168.6	-0.00144297			168.6	-0.00134647
	168.992	-0.00143803			168.992	-0.00144297			168.993	-0.00134646
	169.385	-0.00143814			169.385	-0.00144294			169.385	-0.00134642
	169.778	-0.00143818			169.778	-0.00144298			169.778	-0.00134641
	170.17	-0.00143813			170.17	-0.00144291			170.171	-0.00134639
	170.563	-0.00143828			170.563	-0.00144293			170.563	-0.00134637
	170.956	-0.00143828			170.956	-0.00144287			170.956	-0.00134636
	171.348	-0.00143838			171.348	-0.00144288			171.349	-0.00134634
	171.741	-0.00143838			171.741	-0.00144288			171.741	-0.00134634
	172.134	-0.00143846			172.133	-0.00144286			172.134	-0.00134628
	172.526	-0.00143854			172.526	-0.00144286			172.526	-0.00134631
	172.919	-0.00143854			172.919	-0.00144282			172.919	-0.00134622
	173.312	-0.00143864			173.311	-0.00144283			173.312	-0.00134624
	173.704	-0.00143866			173.704	-0.00144278			173.704	-0.00134576
	174.097	-0.0014387			174.097	-0.00144277			174.097	-0.00134575
	174.49	-0.00143875			174.489	-0.00144276			174.49	-0.0013462
	174.882	-0.00143876			174.882	-0.00144273			174.882	-0.00134618
	175.275	-0.00143885			175.275	-0.00144273			175.275	-0.00134615
	175.667	-0.00143887			175.667	-0.00144273			175.668	-0.00134613
	176.06	-0.00143892			176.06	-0.00144269			176.06	-0.0013461
	176.453	-0.00143897			176.453	-0.00144268			176.453	-0.00134611
	176.845	-0.00143902			176.845	-0.00144266			176.846	-0.00134606
	177.238	-0.00143905			177.238	-0.00144267			177.238	-0.00134608
	177.631	-0.00143909			177.63	-0.0014426			177.631	-0.00134603
	178.023	-0.00143911			178.023	-0.00144264			178.023	-0.00134601
	178.416	-0.00143915			178.416	-0.00144259			178.416	-0.001346
	178.809	-0.00143919			178.808	-0.0014426			178.809	-0.00134598
	179.201	-0.00143919			179.201	-0.00144257			179.201	-0.00134564
	179.594	-0.00143926			179.594	-0.00144258			179.594	-0.00134595
	179.987	-0.00143927			179.986	-0.00144255			179.987	-0.00134594
	180.379	-0.00143928			180.379	-0.00144253			180.379	-0.0013459
	180.772	-0.00143937			180.772	-0.00144251			180.772	-0.00134588
	181.164	-0.00143935			181.164	-0.0014425			181.165	-0.00134588
	181.557	-0.00143941			181.557	-0.00144247			181.557	-0.00134585
	181.95	-0.0014394			181.95	-0.00144246			181.95	-0.00134582
	182.342	-0.00143945			182.342	-0.00144245			182.343	-0.00134539
	182.735	-0.00143951			182.735	-0.00144245			182.735	-0.00134533
	183.128	-0.00143948			183.128	-0.00144245			183.128	-0.0013458
	183.52	-0.00143955			183.52	-0.00144239			183.521	-0.00134533
	183.913	-0.00143955			183.913	-0.00144238			183.913	-0.00134533
	184.306	-0.00143959			184.305	-0.00144235			184.306	-0.00134572
	184.698	-0.00143961			184.698	-0.00144238			184.698	-0.0013457
	185.091	-0.0014396			185.091	-0.00144235			185.091	-0.00134569
	185.484	-0.00143967			185.483	-0.00144238			185.484	-0.00134568
	185.876	-0.00143969			185.876	-0.00144234			185.876	-0.00134565
	186.269	-0.00143973			186.269	-0.00144231			186.269	-0.00134566
	186.662	-0.00143976			186.661	-0.00144222			186.662	-0.00134559
	187.054	-0.00143978			187.054	-0.00144228			187.054	-0.00134563
	187.447	-0.00143984			187.447	-0.00144229			187.447	-0.00134558
	187.839	-0.00143983			187.839	-0.00144222			187.84	-0.00134554
	188.232	-0.00143983			188.232	-0.00144223			188.232	-0.00134554
	188.625	-0.00143989			188.625	-0.00144222			188.625	-0.00134553
	189.017	-0.00143987			189.017	-0.00144219			189.018	-0.0013455
	189.41	-0.00143994			189.41	-0.00144218			189.41	-0.00134549
	189.803	-0.00143995			189.802	-0.0014422			189.803	-0.00134547
	190.195	-0.00143994			190.195	-0.00144214			190.196	-0.00134545
	190.588	-0.00144002			190.588	-0.00144213			190.588	-0.00134543
	190.981	-0.00143995			190.98	-0.00144207			190.981	-0.00134543
	191.373	-0.00144002			191.373	-0.00144213			191.373	-0.00134538
	191.766	-0.00144004			191.766	-0.00144207			191.766	-0.00134543
	192.159	-0.00144007			192.158	-0.00144211			192.159	-0.00134536
	192.551	-0.0014401			192.551	-0.00144206			192.551	-0.00134536
	192.944	-0.00144007			192.944	-0.00144207			192.944	-0.00134526
	193.336	-0.00144011			193.336	-0.00144203			193.337	-0.00134492
	193.729	-0.00144012			193.729	-0.00144203			193.729	-0.00134527
	194.122	-0.00144016			194.122	-0.00144203			194.122	-0.00134529
	194.514	-0.00144016			194.514	-0.00144197			194.515	-0.00134525
	194.907	-0.00144017			194.907	-0.001442			194.907	-0.00134525
	195.3	-0.00144019			195.3	-0.00144194			195.3	-0.00134519
	195.692	-0.00144022			195.692	-0.00144196			195.693	-0.00134519
	196.085	-0.00144023			196.085	-0.00144192			196.085	-0.00134517
	196.478	-0.00144026			196.477	-0.00144194			196.478	-0.0013452
	196.87	-0.00144025			196.87	-0.00144188			196.87	-0.00134515
	197.263	-0.00144029			197.263	-0.00144188			197.263	-0.00134514
	197.656	-0.00144029			197.655	-0.00144186			197.656	-0.00134508
	198.048	-0.00144029			198.048	-0.00144185			198.048	-0.00134508
	198.441	-0.00144032			198.441	-0.00144185			198.441	-0.00134507
	198.834	-0.00144034			198.833	-0.00144183			198.834	-0.00134507
	199.226	-0.00144033			199.226	-0.00144181			199.226	-0.00134505
	199.619	-0.00144039			199.619	-0.00144182			199.619	-0.00134504
	200.011	-0.00144041			200.011	-0.00144134			200.012	-0.00134502
	200.404	-0.00144035			200.404	-0.00144133			200.404	-0.00134499
	200.797	-0.00144046			200.797	-0.00144154			200.797	-0.000865204
	201.189	-0.00144041			201.189	-0.00144176			201.19	-0.0010859
	201.582	-0.00144046			201.582	-0.00144147			201.582	-0.000936281
	201.975	-0.00144045			201.975	-0.0014417			201.975	-0.00073211
	202.367	-0.00144047			202.367	-0.00144172			202.368	-0.0011076
	202.76	-0.00144049			202.76	-0.00134354			202.76	-0.00118302
	203.153	-0.00144045			203.152	-0.00121151			203.153	-0.00120846
	203.545	-0.00144054			203.545	-0.00134501			203.545	-0.00122036
	203.938	-0.00144049			203.938	-0.00138038			203.938	-0.00122711
	204.331	-0.00144053			204.33	-0.00139364			204.331	-0.00123148
	204.723	-0.00144054			204.723	-0.0014001			204.723	-0.00123455
	205.116	-0.00144051			205.116	-0.00140381			205.116	-0.00123677
	205.508	-0.00144055			205.508	-0.00140616			205.509	-0.0012386
	205.901	-0.0014406			205.901	-0.00140779			205.901	-0.00124004
	206.294	-0.0014406			206.294	-0.00140902			206.294	-0.00124118
	206.686	-0.00144065			206.686	-0.00140991			206.687	-0.0012422
	207.079	-0.00144061			207.079	-0.00141065			207.079	-0.00124303
	207.472	-0.00144067			207.472	-0.00141123			207.472	-0.00124375
	207.864	-0.00144063			207.864	-0.00141172			207.865	-0.0012444
	208.257	-0.00144069			208.257	-0.00141213			208.257	-0.00124495
	208.65	-0.00144067			208.649	-0.00141249			208.65	-0.00124546
	209.042	-0.00144068			209.042	-0.00141279			209.042	-0.00124595
	209.435	-0.00144072			209.435	-0.00141305			209.435	-0.00124635
	209.828	-0.00144069			209.827	-0.00141334			209.828	-0.00124676
	210.22	-0.00144072			210.22	-0.00141352			210.22	-0.00124708
	210.613	-0.0014407			210.613	-0.00141377			210.613	-0.00124742
	211.006	-0.00144073			211.005	-0.00141391			211.006	-0.00124772
	211.398	-0.00144074			211.398	-0.00141409			211.398	-0.001248
	211.791	-0.00144078			211.791	-0.00141425			211.791	-0.00124828
	212.183	-0.00144075			212.183	-0.00141436			212.184	-0.00124849
	212.576	-0.00144065			212.576	-0.00141449			212.576	-0.00124874
	212.969	-0.00144065			212.969	-0.00141444			212.969	-0.00124894
	213.361	-0.00144066			213.361	-0.00141429			213.362	-0.00124913
	213.754	-0.0014407			213.754	-0.00141435			213.754	-0.00124929
	214.147	-0.00144065			214.147	-0.00141439			214.147	-0.0012495
	214.539	-0.0014407			214.539	-0.0014146			214.54	-0.00124969
	214.932	-0.00144069			214.932	-0.00141465			214.932	-0.00124983
	215.325	-0.00144073			215.324	-0.00141476			215.325	-0.00124996
	215.717	-0.00144031			215.717	-0.00141527			215.717	-0.00125013
	216.11	-0.00144028			216.11	-0.00141488			216.11	-0.00125028
	216.503	-0.00144022			216.502	-0.00141527			216.503	-0.00125046
	216.895	-0.00144034			216.895	-0.00141497			216.895	-0.00125054
	217.288	-0.00144084			217.288	-0.00141531			217.288	-0.00125069
	217.68	-0.00144068			217.68	-0.00141557			217.681	-0.00125077
	218.073	-0.00144084			218.073	-0.00141525			218.073	-0.00125092
	218.466	-0.00144089			218.466	-0.00141518			218.466	-0.00125103
	218.858	-0.00144087			218.858	-0.00141534			218.859	-0.00125111
	219.251	-0.00144089			219.251	-0.0014158			219.251	-0.00125097
	219.644	-0.00144092			219.644	-0.00141543			219.644	-0.00125132
	220.036	-0.00144088			220.036	-0.00141549			220.037	-0.00125137
	220.429	-0.00144095			220.429	-0.00141547			220.429	-0.0012515
	220.822	-0.00144093			220.822	-0.00141582			220.822	-0.00125157
	221.214	-0.00144095			221.214	-0.00141555			221.214	-0.00125171
	221.607	-0.00144086			221.607	-0.00141603			221.607	-0.00125174
	222	-0.00144095			221.999	-0.00141601			222	-0.00125185
	222.392	-0.00144097			222.392	-0.00141614			222.392	-0.00125192
	222.785	-0.00144097			222.785	-0.00141617			222.785	-0.00125201
	223.178	-0.00144099			223.177	-0.00141619			223.178	-0.00125204
	223.57	-0.00144101			223.57	-0.00141584			223.57	-0.00125216
	223.963	-0.001441			223.963	-0.00141627			223.963	-0.00125219
	224.355	-0.00144105			224.355	-0.00141627			224.356	-0.00125228
	224.748	-0.00144101			224.748	-0.00141632			224.748	-0.00125232
	225.141	-0.00144102			225.141	-0.00141632			225.141	-0.0012524
	225.533	-0.00144104			225.533	-0.00141637			225.534	-0.00125243
	225.926	-0.00144105			225.926	-0.00141638			225.926	-0.00125253
	226.319	-0.00144104			226.319	-0.0014164			226.319	-0.00125254
	226.711	-0.00144106			226.711	-0.00141646			226.712	-0.00125261
	227.104	-0.00144107			227.104	-0.00141641			227.104	-0.00125268
	227.497	-0.00144108			227.496	-0.00141648			227.497	-0.00125236
	227.889	-0.00144107			227.889	-0.00141646			227.889	-0.00125279
	228.282	-0.00144107			228.282	-0.00141653			228.282	-0.00125279
	228.675	-0.00144109			228.674	-0.00141653			228.675	-0.00125287
	229.067	-0.0014411			229.067	-0.00141654			229.067	-0.00125293
	229.46	-0.00144111			229.46	-0.00141656			229.46	-0.00125296
	229.853	-0.00144111			229.852	-0.00141656			229.853	-0.00125304
	230.245	-0.00144112			230.245	-0.00141658			230.245	-0.00125304
	230.638	-0.00144112			230.638	-0.00141663			230.638	-0.00125309
	231.03	-0.00144111			231.03	-0.00141663			231.031	-0.00125315
	231.423	-0.00144114			231.423	-0.00141665			231.423	-0.00125316
	231.816	-0.00144116			231.816	-0.00141662			231.816	-0.00125323
	232.208	-0.00144114			232.208	-0.00141666			232.209	-0.00125326
	232.601	-0.00144117			232.601	-0.00141665			232.601	-0.00125327
	232.994	-0.00144115			232.993	-0.00141669			232.994	-0.00125334
	233.386	-0.00144117			233.386	-0.0014167			233.386	-0.00125332
	233.779	-0.00144115			233.779	-0.00141673			233.779	-0.00125337
	234.172	-0.00144117			234.171	-0.00141672			234.172	-0.00125342
	234.564	-0.00144119			234.564	-0.00141675			234.564	-0.00125346
	234.957	-0.00144119			234.957	-0.00141674			234.957	-0.00125351
	235.35	-0.00144121			235.349	-0.00141676			235.35	-0.0012535
	235.742	-0.00144118			235.742	-0.00141678			235.742	-0.00125358
	236.135	-0.00144122			236.135	-0.0014168			236.135	-0.00125358
	236.528	-0.00144125			236.527	-0.00141677			236.528	-0.00125364
	236.92	-0.00144123			236.92	-0.00141683			236.92	-0.00125362
	237.313	-0.00144124			237.313	-0.0014168			237.313	-0.00125365
	237.705	-0.00144125			237.705	-0.00141684			237.706	-0.00125369
	238.098	-0.00144124			238.098	-0.00141683			238.098	-0.00125371
	238.491	-0.00144125			238.491	-0.00141685			238.491	-0.00125376
	238.883	-0.00144126			238.883	-0.00141685			238.884	-0.00125378
	239.276	-0.00144125			239.276	-0.00141685			239.276	-0.00125379
	239.669	-0.00144129			239.668	-0.00141687			239.669	-0.00125382
	240.061	-0.00144128			240.061	-0.00141686			240.061	-0.00125386
	240.454	-0.00144133			240.454	-0.00141687			240.454	-0.0012539
	240.847	-0.00144124			240.846	-0.00141686			240.847	-0.0012539
	241.239	-0.0014413			241.239	-0.00141686			241.239	-0.00125395
	241.632	-0.00144132			241.632	-0.00141685			241.632	-0.00125393
	242.025	-0.00144131			242.024	-0.00141687			242.025	-0.00125395
	242.417	-0.00144133			242.417	-0.00141687			242.417	-0.001254
	242.81	-0.00144132			242.81	-0.00141688			242.81	-0.001254
	243.203	-0.00144131			243.202	-0.00141688			243.203	-0.00125404
	243.595	-0.00144138			243.595	-0.00141687			243.595	-0.00125404
	243.988	-0.00144136			243.988	-0.00141685			243.988	-0.00125406
	244.381	-0.00144137			244.38	-0.00141689			244.381	-0.00125409
	244.773	-0.00144137			244.773	-0.00141688			244.773	-0.00125411
	245.166	-0.00144135			245.165	-0.00141693			245.166	-0.00125414
	245.558	-0.0014414			245.558	-0.00141687			245.558	-0.00125413
	245.951	-0.00144139			245.951	-0.00141691			245.951	-0.00125416
	246.344	-0.00144138			246.343	-0.0014169			246.344	-0.00125418
	246.736	-0.00144138			246.736	-0.0014169			246.736	-0.00125419
	247.129	-0.00144139			247.129	-0.00141694			247.129	-0.00125424
	247.522	-0.00144141			247.521	-0.0014169			247.522	-0.00125425
	247.914	-0.0014414			247.914	-0.00141693			247.914	-0.00125426
	248.307	-0.00144141			248.307	-0.00141689			248.307	-0.00125427
	248.7	-0.00144138			248.699	-0.00141691			248.7	-0.0012543
	249.092	-0.00144142			249.092	-0.0014169			249.092	-0.00125431
	249.485	-0.00144141			249.485	-0.0014169			249.485	-0.00125432
	249.878	-0.00144144			249.877	-0.0014169			249.878	-0.00125433
	250.27	-0.00144142			250.27	-0.00141687			250.27	-0.00125435
	250.663	-0.00144146			250.663	-0.0014169			250.663	-0.00125434
	251.055	-0.00144146			251.055	-0.0014169			251.056	-0.00125437
	251.448	-0.00144144			251.448	-0.00141687			251.448	-0.00125438
	251.841	-0.00144147			251.84	-0.00141692			251.841	-0.00125441
	252.233	-0.00144143			252.233	-0.00141687			252.233	-0.00125438
	252.626	-0.00144147			252.626	-0.00141692			252.626	-0.0012544
	253.019	-0.00144148			253.018	-0.00141687			253.019	-0.00125445
	253.411	-0.00144149			253.411	-0.00141689			253.411	-0.00125445
	253.804	-0.0014415			253.804	-0.0014169			253.804	-0.00125446
	254.197	-0.00144147			254.196	-0.00141687			254.197	-0.00125447
	254.589	-0.00144152			254.589	-0.00141689			254.589	-0.00125445
	254.982	-0.00144151			254.982	-0.00141686			254.982	-0.00125449
	255.375	-0.00144151			255.374	-0.0014169			255.375	-0.00125446
	255.767	-0.00144153			255.767	-0.00141685			255.767	-0.00125453
	256.16	-0.00144149			256.16	-0.00141687			256.16	-0.0012545
	256.553	-0.00144155			256.552	-0.00141689			256.553	-0.00125454
	256.945	-0.0014415			256.945	-0.00141688			256.945	-0.00125451
	257.338	-0.00144155			257.337	-0.00141683			257.338	-0.00125453
	257.73	-0.00144155			257.73	-0.00141688			257.73	-0.00125456
	258.123	-0.00144153			258.123	-0.00141685			258.123	-0.00125458
	258.516	-0.00144155			258.515	-0.0014169			258.516	-0.00125455
	258.908	-0.00144155			258.908	-0.0014168			258.908	-0.0012542
	259.301	-0.00144156			259.301	-0.00141689			259.301	-0.00125457
	259.694	-0.00144155			259.693	-0.00141685			259.694	-0.00125462
	260.086	-0.00144154			260.086	-0.00141686			260.086	-0.0012546
	260.479	-0.00144154			260.479	-0.00141685			260.479	-0.00125463
	260.872	-0.00144157			260.871	-0.00141686			260.872	-0.00125462
	261.264	-0.00144155			261.264	-0.00141686			261.264	-0.00125464
	261.657	-0.00144158			261.657	-0.00141683			261.657	-0.00125462
	262.05	-0.00144158			262.049	-0.00141686			262.05	-0.00125464
	262.442	-0.00144155			262.442	-0.0014168			262.442	-0.00125467
	262.835	-0.0014416			262.835	-0.00141688			262.835	-0.00125466
	263.227	-0.00144157			263.227	-0.00141684			263.228	-0.00125466
	263.62	-0.00144161			263.62	-0.00141685			263.62	-0.00125462
	264.013	-0.00144159			264.012	-0.00141679			264.013	-0.00125469
	264.405	-0.00144159			264.405	-0.00141682			264.405	-0.00125433
	264.798	-0.00144161			264.798	-0.00141681			264.798	-0.00125467
	265.191	-0.0014416			265.19	-0.0014168			265.191	-0.0012547
	265.583	-0.00144164			265.583	-0.00141682			265.583	-0.0012547
	265.976	-0.00144159			265.976	-0.00141679			265.976	-0.00125472
	266.369	-0.00144159			266.368	-0.00141629			266.369	-0.00125472
	266.761	-0.0014416			266.761	-0.00141603			266.761	-0.00125475
	267.154	-0.00144158			267.154	-0.00140757			267.154	-0.00125475
	267.547	-0.00144162			267.546	-0.00140943			267.547	-0.00125476
	267.939	-0.00144161			267.939	-0.00141037			267.939	-0.00125476
	268.332	-0.0014416			268.332	-0.00141068			268.332	-0.00125382
	268.725	-0.00144161			268.724	-0.00141078			268.725	-0.00125475
	269.117	-0.00144161			269.117	-0.00141081			269.117	-0.00125479
	269.51	-0.00144162			269.509	-0.00141089			269.51	-0.00125476
	269.902	-0.00144163			269.902	-0.00141083			269.902	-0.00125478
	270.295	-0.00144161			270.295	-0.00141087			270.295	-0.00125477
	270.688	-0.00144164			270.687	-0.00141019			270.688	-0.00125478
	271.08	-0.00144158			271.08	-0.00141037			271.08	-0.00125478
	271.473	-0.00144161			271.473	-0.00141132			271.473	-0.00125476
	271.866	-0.0014416			271.865	-0.00141146			271.866	-0.00125479
	272.258	-0.00144161			272.258	-0.00141161			272.258	-0.00125477
	272.651	-0.00144164			272.651	-0.00141162			272.651	-0.00125433
	273.044	-0.00144164			273.043	-0.00141169			273.044	-0.00125479
	273.436	-0.00144164			273.436	-0.00141172			273.436	-0.00125479
	273.829	-0.00144163			273.829	-0.00141176			273.829	-0.0012548
	274.222	-0.00144156			274.221	-0.00141179			274.222	-0.00125478
	274.614	-0.00144152			274.614	-0.0014118			274.614	-0.00125478
	275.007	-0.00144162			275.007	-0.00141183			275.007	-0.00125481
	275.4	-0.00144163			275.399	-0.00141185			275.4	-0.00125479
	275.792	-0.00144166			275.792	-0.00141185			275.792	-0.00125481
	276.185	-0.00144158			276.184	-0.00141185			276.185	-0.00125479
	276.577	-0.00144164			276.577	-0.00141189			276.577	-0.00125482
	276.97	-0.00144166			276.97	-0.0014119			276.97	-0.00125481
	277.363	-0.00144166			277.362	-0.00141187			277.363	-0.00125481
	277.755	-0.00144168			277.755	-0.00141191			277.755	-0.00125478
	278.148	-0.00144167			278.148	-0.00141189			278.148	-0.00125479
	278.541	-0.00144169			278.54	-0.00141191			278.541	-0.00125481
	278.933	-0.00144164			278.933	-0.00141193			278.933	-0.00125481
	279.326	-0.00144171			279.326	-0.00141193			279.326	-0.0012548
	279.719	-0.00144166			279.718	-0.00141192			279.719	-0.00125483
	280.111	-0.00144171			280.111	-0.00141187			280.111	-0.00125478
	280.504	-0.00144171			280.504	-0.0014119			280.504	-0.00125483
	280.896	-0.00144169			280.896	-0.00141193			280.897	-0.00125479
	281.289	-0.0014417			281.289	-0.00141191			281.289	-0.00125481
	281.682	-0.00144171			281.682	-0.00141193			281.682	-0.00125478
	282.074	-0.00144172			282.074	-0.00141191			282.075	-0.00125481
	282.467	-0.00144167			282.467	-0.00141192			282.467	-0.00125482
	282.86	-0.00144171			282.859	-0.00141189			282.86	-0.0012548
	283.252	-0.00144168			283.252	-0.00141196			283.252	-0.00125482
	283.645	-0.00144171			283.645	-0.00141193			283.645	-0.0012548
	284.038	-0.00144172			284.037	-0.00141193			284.038	-0.00125482
	284.43	-0.0014417			284.43	-0.00141193			284.43	-0.00125484
	284.823	-0.00144172			284.823	-0.00141193			284.823	-0.00125481
	285.216	-0.00144169			285.215	-0.00141194			285.216	-0.00125481
	285.608	-0.00144173			285.608	-0.00141193			285.608	-0.0012548
	286.001	-0.00144171			286.001	-0.00141195			286.001	-0.00125483
	286.394	-0.00144167			286.393	-0.00141194			286.394	-0.00125484
	286.786	-0.00144173			286.786	-0.00141193			286.786	-0.00125481
	287.179	-0.00144163			287.179	-0.00141192			287.179	-0.00125482
	287.572	-0.00144173			287.571	-0.0014119			287.572	-0.00125479
	287.964	-0.0014417			287.964	-0.00141193			287.964	-0.00125481
	288.357	-0.00144173			288.356	-0.00141193			288.357	-0.00125478
	288.749	-0.00144174			288.749	-0.00141191			288.749	-0.00125482
	289.142	-0.00144171			289.142	-0.00141194			289.142	-0.00125479
	289.535	-0.00144174			289.534	-0.0014119			289.535	-0.00125479
	289.927	-0.00144176			289.927	-0.00141188			289.927	-0.0012548
	290.32	-0.00144175			290.32	-0.00141191			290.32	-0.00125478
	290.713	-0.00144176			290.712	-0.00141193			290.713	-0.00125478
	291.105	-0.00144178			291.105	-0.00141187			291.105	-0.0012548
	291.498	-0.00144174			291.498	-0.00141187			291.498	-0.00125476
	291.891	-0.00144176			291.89	-0.00141186			291.891	-0.00125479
	292.283	-0.00144177			292.283	-0.00141187			292.283	-0.00125474
	292.676	-0.00144177			292.676	-0.0014118			292.676	-0.00125475
	293.069	-0.00144177			293.068	-0.00141188			293.069	-0.00125477
	293.461	-0.00144177			293.461	-0.00141186			293.461	-0.00125476
	293.854	-0.00144182			293.854	-0.00141187			293.854	-0.00125471
	294.246	-0.00144175			294.246	-0.00141185			294.246	-0.00125477
	294.639	-0.00144177			294.639	-0.00141185			294.639	-0.00125477
	295.032	-0.00144178			295.031	-0.00141186			295.032	-0.00125477
	295.424	-0.00144179			295.424	-0.00141184			295.424	-0.00125477
	295.817	-0.00144178			295.817	-0.00141181			295.817	-0.0012548
	296.21	-0.00144178			296.209	-0.00141181			296.21	-0.00125475
	296.602	-0.00144179			296.602	-0.0014118			296.602	-0.00125474
	296.995	-0.00144182			296.995	-0.00141179			296.995	-0.00125474
	297.388	-0.00144178			297.387	-0.00141182			297.388	-0.00125476
	297.78	-0.0014418			297.78	-0.00141175			297.78	-0.00125476
	298.173	-0.00144178			298.173	-0.00141179			298.173	-0.00125472
	298.566	-0.00144178			298.565	-0.00141178			298.566	-0.00125472
	298.958	-0.00144181			298.958	-0.00141176			298.958	-0.00125468
	299.351	-0.00144177			299.351	-0.00141174			299.351	-0.00125471
	299.743	-0.00144182			299.743	-0.00141178			299.744	-0.00125474
	300.136	-0.00144179			300.136	-0.00141175			300.136	-0.00125473
	300.529	-0.0014418			300.529	-0.00141175			300.529	-0.00125476
	300.921	-0.00144182			300.921	-0.00141173			300.921	-0.00125471
	301.314	-0.00144179			301.314	-0.00141173			301.314	-0.00125471
	301.707	-0.00144183			301.706	-0.0014117			301.707	-0.00125469
	302.099	-0.00144178			302.099	-0.00141174			302.099	-0.00125471
	302.492	-0.00144182			302.492	-0.0014117			302.492	-0.00125472
	302.885	-0.0014418			302.884	-0.00141173			302.885	-0.00125469
	303.277	-0.00144181			303.277	-0.00141169			303.277	-0.00125472
	303.67	-0.00144181			303.67	-0.00141167			303.67	-0.00125468
	304.063	-0.00144183			304.062	-0.00141169			304.063	-0.0012547
	304.455	-0.00144183			304.455	-0.00141165			304.455	-0.00125472
	304.848	-0.00144182			304.848	-0.00141169			304.848	-0.00125468
	305.241	-0.00144184			305.24	-0.00141161			305.241	-0.0012547
	305.633	-0.0014418			305.633	-0.00141166			305.633	-0.00125467
	306.026	-0.00144183			306.026	-0.00141151			306.026	-0.00125468
	306.418	-0.00144173			306.418	-0.0014116			306.418	-0.0012547
	306.811	-0.00144186			306.811	-0.00141162			306.811	-0.00125467
	307.204	-0.00144183			307.203	-0.00141158			307.204	-0.00125471
	307.596	-0.00144185			307.596	-0.0014116			307.596	-0.00125464
	307.989	-0.00144186			307.989	-0.00141155			307.989	-0.00125466
	308.382	-0.00144182			308.381	-0.00141156			308.382	-0.00125465
	308.774	-0.00144189			308.774	-0.00141156			308.774	-0.00125465
	309.167	-0.00144182			309.167	-0.00141156			309.167	-0.00125466
	309.56	-0.00144185			309.559	-0.00141155			309.56	-0.00125465
	309.952	-0.0014418			309.952	-0.00141152			309.952	-0.00125464
	310.345	-0.00144182			310.345	-0.00141152			310.345	-0.00125462
	310.738	-0.00144183			310.737	-0.00141155			310.738	-0.00125459
	311.13	-0.00144181			311.13	-0.00141152			311.13	-0.00125463
	311.523	-0.00144177			311.523	-0.00141152			311.523	-0.00125463
	311.915	-0.00144181			311.915	-0.00141145			311.916	-0.00125461
	312.308	-0.00144184			312.308	-0.00141148			312.308	-0.0012546
	312.701	-0.00144182			312.7	-0.00141144			312.701	-0.0012546
	313.093	-0.00144184			313.093	-0.00141149			313.093	-0.00125461
	313.486	-0.00144183			313.486	-0.00141147			313.486	-0.00125461
	313.879	-0.00144173			313.878	-0.00141145			313.879	-0.00125461
	314.271	-0.00144184			314.271	-0.00141142			314.271	-0.00125459
	314.664	-0.00144181			314.664	-0.00141141			314.664	-0.0012546
	315.057	-0.00144186			315.056	-0.00141136			315.057	-0.00125458
	315.449	-0.00144182			315.449	-0.00141139			315.449	-0.00125459
	315.842	-0.00144186			315.842	-0.00141142			315.842	-0.00125458
	316.235	-0.00144186			316.234	-0.00141136			316.235	-0.00125459
	316.627	-0.00144183			316.627	-0.00141137			316.627	-0.00125457
	317.02	-0.00144187			317.02	-0.00141138			317.02	-0.00125457
	317.413	-0.00144183			317.412	-0.00141136			317.413	-0.00125455
	317.805	-0.00144189			317.805	-0.00141136			317.805	-0.00125458
	318.198	-0.00144184			318.198	-0.00141133			318.198	-0.00125455
	318.59	-0.00144186			318.59	-0.00141134			318.591	-0.00125457
	318.983	-0.00144186			318.983	-0.00141132			318.983	-0.00125453
	319.376	-0.00144187			319.375	-0.00141131			319.376	-0.00125454
	319.768	-0.00144186			319.768	-0.00141132			319.768	-0.00125452
	320.161	-0.00144189			320.161	-0.00141129			320.161	-0.00125454
	320.554	-0.00144189			320.553	-0.00141134			320.554	-0.00125452
	320.946	-0.00144189			320.946	-0.00141127			320.946	-0.00125452
	321.339	-0.00144185			321.339	-0.00141128			321.339	-0.0012545
	321.732	-0.00144188			321.731	-0.00141121			321.732	-0.0012545
	322.124	-0.00144189			322.124	-0.00141127			322.124	-0.00125449
	322.517	-0.00144187			322.517	-0.00141124			322.517	-0.00125452
	322.91	-0.0014419			322.909	-0.0014112			322.91	-0.00125449
	323.302	-0.00144188			323.302	-0.00141125			323.302	-0.00125449
	323.695	-0.00144189			323.695	-0.00141118			323.695	-0.00125447
	324.088	-0.00144191			324.087	-0.00141121			324.088	-0.00125449
	324.48	-0.00144192			324.48	-0.0014112			324.48	-0.00125447
	324.873	-0.00144189			324.872	-0.0014112			324.873	-0.00125447
	325.265	-0.0014419			325.265	-0.0014112			325.265	-0.00125448
	325.658	-0.0014419			325.658	-0.00141114			325.658	-0.00125445
	326.051	-0.00144193			326.05	-0.00141117			326.051	-0.00125446
	326.443	-0.00144189			326.443	-0.00141114			326.443	-0.00125444
	326.836	-0.00144191			326.836	-0.00141114			326.836	-0.00125443
	327.229	-0.00144193			327.228	-0.00141114			327.229	-0.00125443
	327.621	-0.0014419			327.621	-0.00141113			327.621	-0.00125443
	328.014	-0.00144192			328.014	-0.00141104			328.014	-0.00125444
	328.407	-0.00144188			328.406	-0.00141109			328.407	-0.00125443
	328.799	-0.00144187			328.799	-0.00141107			328.799	-0.0012544
	329.192	-0.00144192			329.192	-0.00141109			329.192	-0.00125437
	329.585	-0.00144195			329.584	-0.00141106			329.585	-0.00125439
	329.977	-0.00144195			329.977	-0.00141109			329.977	-0.00125441
	330.37	-0.00144194			330.37	-0.00141106			330.37	-0.00125436
	330.762	-0.00144195			330.762	-0.00141105			330.763	-0.0012544
	331.155	-0.00144191			331.155	-0.00141104			331.155	-0.00125437
	331.548	-0.00144194			331.547	-0.00141104			331.548	-0.00125436
	331.94	-0.00144193			331.94	-0.00141102			331.94	-0.00125438
	332.333	-0.00144194			332.333	-0.00141103			332.333	-0.00125434
	332.726	-0.00144179			332.725	-0.00141105			332.726	-0.00125435
	333.118	-0.00144194			333.118	-0.001411			333.118	-0.00125435
	333.511	-0.00144189			333.511	-0.00141103			333.511	-0.00125432
	333.904	-0.00144193			333.903	-0.001411			333.904	-0.00125435
	334.296	-0.00144191			334.296	-0.00141097			334.296	-0.0012543
	334.689	-0.00144191			334.689	-0.00141095			334.689	-0.00125433
	335.082	-0.00144194			335.081	-0.00141096			335.082	-0.0012543
	335.474	-0.00144193			335.474	-0.00141096			335.474	-0.00125432
	335.867	-0.00144197			335.867	-0.00141094			335.867	-0.00125431
	336.259	-0.00144194			336.259	-0.00141092			336.26	-0.00125431
	336.652	-0.00144194			336.652	-0.00141093			336.652	-0.00125432
	337.045	-0.00144195			337.044	-0.0014109			337.045	-0.00125429
	337.437	-0.00144193			337.437	-0.00141091			337.437	-0.00125428
	337.83	-0.00144195			337.83	-0.00141089			337.83	-0.00125428
	338.223	-0.00144191			338.222	-0.0014109			338.223	-0.00125426
	338.615	-0.00144192			338.615	-0.00141088			338.615	-0.00125427
	339.008	-0.00144194			339.008	-0.00141088			339.008	-0.00125424
	339.401	-0.00144191			339.4	-0.00141083			339.401	-0.00125425
	339.793	-0.0014419			339.793	-0.00141082			339.793	-0.00125423
	340.186	-0.00144194			340.186	-0.00141083			340.186	-0.00125418
	340.579	-0.00144146			340.578	-0.00141083			340.579	-0.00125421
	340.971	-0.00144196			340.971	-0.00141081			340.971	-0.00125419
	341.364	-0.00144196			341.364	-0.00141079			341.364	-0.00125419
	341.757	-0.00144189			341.756	-0.00141077			341.757	-0.00125416
	342.149	-0.00144197			342.149	-0.00141077			342.149	-0.00125417
	342.542	-0.00144193			342.542	-0.00141078			342.542	-0.00125418
	342.935	-0.00144197			342.934	-0.00141076			342.934	-0.00125416
	343.327	-0.00144196			343.327	-0.00141073			343.327	-0.00125415
	343.72	-0.00144199			343.719	-0.00141073			343.72	-0.00125414
	344.112	-0.00144147			344.112	-0.00141073			344.112	-0.0012541
	344.505	-0.00144143			344.505	-0.00141068			344.505	-0.00125414
	344.898	-0.00144143			344.897	-0.0014107			344.898	-0.00125412
	345.29	-0.00144145			345.29	-0.00141065			345.29	-0.00125412
	345.683	-0.00144143			345.683	-0.00141069			345.683	-0.00125411
	346.076	-0.0014416			346.075	-0.00141065			346.076	-0.0012541
	346.468	-0.00144138			346.468	-0.00141066			346.468	-0.00125412
	346.861	-0.00144135			346.861	-0.00141062			346.861	-0.0012541
	347.254	-0.00144177			347.253	-0.00141065			347.254	-0.0012541
	347.646	-0.00144194			347.646	-0.00141062			347.646	-0.00125409
	348.039	-0.00144199			348.039	-0.00141062			348.039	-0.00125409
	348.432	-0.00144195			348.431	-0.0014106			348.432	-0.0012541
	348.824	-0.00144196			348.824	-0.00141063			348.824	-0.00125404
	349.217	-0.00144199			349.216	-0.00141061			349.217	-0.00125406
	349.609	-0.00144195			349.609	-0.00141059			349.609	-0.00125403
	350.002	-0.00144197			350.002	-0.00141056			350.002	-0.00125405
	350.395	-0.00144195			350.394	-0.00141054			350.395	-0.00125405
	350.787	-0.00117009			350.787	-0.00141054			350.787	-0.00125401
	351.18	-0.000840578			351.18	-0.00141052			351.18	-0.00125404
	351.573	-0.00125672			351.572	-0.00141054			351.573	-0.00125399
	351.965	-0.00132446			351.965	-0.0014105			351.965	-0.00125401
	352.358	-0.00134521			352.358	-0.00141053			352.358	-0.00125397
	352.751	-0.00135456			352.75	-0.00141049			352.751	-0.00125399
	353.143	-0.00135979			353.143	-0.00141048			353.143	-0.00125397
	353.536	-0.00136317			353.536	-0.00141049			353.536	-0.00125396
	353.929	-0.00136503			353.928	-0.00141051			353.929	-0.00125396
	354.321	-0.00136672			354.321	-0.00141044			354.321	-0.00125395
	354.714	-0.00136813			354.714	-0.00141043			354.714	-0.00125396
	355.107	-0.0013692			355.106	-0.00141046			355.107	-0.00125396
	355.499	-0.00137037			355.499	-0.00141042			355.499	-0.00125396
	355.892	-0.00137084			355.891	-0.00141044			355.892	-0.00125395
	356.284	-0.00137194			356.284	-0.0014104			356.284	-0.00125391
	356.677	-0.00137246			356.677	-0.00141042			356.677	-0.00125392
	357.07	-0.001373			357.069	-0.0014104			357.07	-0.00125392
	357.462	-0.00137315			357.462	-0.00141036			357.462	-0.00125391
	357.855	-0.00137384			357.855	-0.00141038			357.855	-0.0012539
	358.248	-0.0013741			358.247	-0.00141034			358.248	-0.00125389
	358.64	-0.00137404			358.64	-0.00141034			358.64	-0.0012539
	359.033	-0.00137474			359.033	-0.00141035			359.033	-0.00125387
	359.426	-0.00137508			359.425	-0.00141031			359.426	-0.00125387
	359.818	-0.00137545			359.818	-0.00141033			359.818	-0.00125387
	360.211	-0.0013757			360.211	-0.00141031			360.211	-0.00125385
	360.604	-0.00137594			360.603	-0.00141033			360.604	-0.00125385
	360.996	-0.00137611			360.996	-0.00141027			360.996	-0.00125384
	361.389	-0.00137635			361.388	-0.00141027			361.389	-0.00125382
	361.781	-0.00137652			361.781	-0.00141028			361.781	-0.00125384
	362.174	-0.00137672			362.174	-0.00141025			362.174	-0.00125381
	362.567	-0.0013769			362.566	-0.00141026			362.567	-0.0012538
	362.959	-0.00137709			362.959	-0.00141022			362.959	-0.00125379
	363.352	-0.00137725			363.352	-0.00141018			363.352	-0.00125379
	363.745	-0.00137735			363.744	-0.00141019			363.745	-0.0012538
	364.137	-0.00137754			364.137	-0.00141019			364.137	-0.00125378
	364.53	-0.00137767			364.53	-0.00141018			364.53	-0.00125374
	364.923	-0.00137781			364.922	-0.00141017			364.923	-0.00125374
	365.315	-0.00137792			365.315	-0.00141018			365.315	-0.00125376
	365.708	-0.00137804			365.708	-0.00141014			365.708	-0.00125374
	366.101	-0.00137817			366.1	-0.00141014			366.101	-0.00125373
	366.493	-0.00137828			366.493	-0.00141012			366.493	-0.00125375
	366.886	-0.00137838			366.886	-0.00141012			366.886	-0.00125373
	367.279	-0.00137851			367.278	-0.0014101			367.279	-0.00125373
	367.671	-0.00137858			367.671	-0.00141009			367.671	-0.0012537
	368.064	-0.00137871			368.063	-0.00141008			368.064	-0.00125369
	368.457	-0.00137879			368.456	-0.00141004			368.456	-0.00125369
	368.849	-0.00137889			368.849	-0.00140993			368.849	-0.00125368
	369.242	-0.00137902			369.241	-0.00141005			369.242	-0.00125369
	369.634	-0.00137906			369.634	-0.00141001			369.634	-0.00125362
	370.027	-0.00137918			370.027	-0.00141001			370.027	-0.00125366
	370.42	-0.00137924			370.419	-0.00140998			370.42	-0.00125365
	370.812	-0.00137933			370.812	-0.00140998			370.812	-0.0012536
	371.205	-0.00137944			371.205	-0.00140908			371.205	-0.00125366
	371.598	-0.0013795			371.597	-0.00141001			371.598	-0.00125361
	371.99	-0.00137958			371.99	-0.00140996			371.99	-0.00125362
	372.383	-0.00137966			372.383	-0.00140995			372.383	-0.00125359
	372.776	-0.00137972			372.775	-0.00140992			372.776	-0.00125359
	373.168	-0.00137974			373.168	-0.00140991			373.168	-0.00125357
	373.561	-0.00137988			373.561	-0.00140994			373.561	-0.00125357
	373.954	-0.00137994			373.953	-0.00140988			373.953	-0.00125359
	374.346	-0.00138003			374.346	-0.0014099			374.346	-0.00125355
	374.739	-0.00138006			374.738	-0.00140977			374.739	-0.00125353
	375.132	-0.00138016			375.131	-0.00140988			375.131	-0.00125355
	375.524	-0.00138022			375.524	-0.00140989			375.524	-0.0012535
	375.917	-0.00138029			375.916	-0.00140984			375.917	-0.00125355
	376.309	-0.00138037			376.309	-0.00140985			376.309	-0.0012535
	376.702	-0.00138039			376.702	-0.00140982			376.702	-0.00125353
	377.095	-0.00138039			377.094	-0.00140982			377.095	-0.00125347
	377.487	-0.00138052			377.487	-0.00140983			377.487	-0.00125349
	377.88	-0.00138053			377.88	-0.00140979			377.88	-0.00125347
	378.273	-0.00138065			378.272	-0.00140982			378.273	-0.00125347
	378.665	-0.00138071			378.665	-0.00140978			378.665	-0.00125347
	379.058	-0.00138074			379.058	-0.00140981			379.058	-0.00125347
	379.451	-0.00138082			379.45	-0.00140974			379.451	-0.00125344
	379.843	-0.00138082			379.843	-0.00140977			379.843	-0.00125344
	380.236	-0.00138093			380.235	-0.00140976			380.236	-0.00125342
	380.629	-0.00138096			380.628	-0.00140972			380.628	-0.00125345
	381.021	-0.00138101			381.021	-0.00140974			381.021	-0.0012534
	381.414	-0.00138106			381.413	-0.00140969			381.414	-0.00125341
	381.806	-0.00138106			381.806	-0.00140969			381.806	-0.00125339
	382.199	-0.00138114			382.199	-0.00140967			382.199	-0.00125337
	382.592	-0.0013812			382.591	-0.00140964			382.592	-0.00125339
	382.984	-0.00138123			382.984	-0.00140966			382.984	-0.00125337
	383.377	-0.00138129			383.377	-0.00140966			383.377	-0.00125337
	383.77	-0.00138132			383.769	-0.00140964			383.77	-0.00125334
	384.162	-0.00138136			384.162	-0.00140963			384.162	-0.00125333
	384.555	-0.00138141			384.555	-0.00140963			384.555	-0.00125334
	384.948	-0.00138145			384.947	-0.00140963			384.948	-0.00125334
	385.34	-0.00138152			385.34	-0.00140962			385.34	-0.00125331
	385.733	-0.00138154			385.733	-0.0014096			385.733	-0.00125331
	386.126	-0.00138156			386.125	-0.00140956			386.126	-0.0012533
	386.518	-0.00138166			386.518	-0.00140955			386.518	-0.00125332
	386.911	-0.00138164			386.91	-0.00140954			386.911	-0.00125329
	387.304	-0.00138172			387.303	-0.00140953			387.303	-0.00125328
	387.696	-0.00138171			387.696	-0.00140956			387.696	-0.00125327
	388.089	-0.00138178			388.088	-0.00140952			388.089	-0.00125327
	388.481	-0.00138181			388.481	-0.00140952			388.481	-0.00125325
	388.874	-0.00138185			388.874	-0.0014095			388.874	-0.00125325
	389.267	-0.00138189			389.266	-0.00140949			389.267	-0.00125322
	389.659	-0.00138192			389.659	-0.00140951			389.659	-0.00125323
	390.052	-0.00138196			390.052	-0.00140947			390.052	-0.0012532
	390.445	-0.001382			390.444	-0.00140945			390.445	-0.00125325
	390.837	-0.00138202			390.837	-0.00140942			390.837	-0.00125318
	391.23	-0.00138206			391.23	-0.00140944			391.23	-0.0012532
	391.623	-0.00138209			391.622	-0.00140941			391.623	-0.00125316
	392.015	-0.00138213			392.015	-0.00140943			392.015	-0.0012528
	392.408	-0.00138217			392.407	-0.0014094			392.408	-0.00125271
	392.801	-0.00138217			392.8	-0.00140938			392.8	-0.00125259
	393.193	-0.00138221			393.193	-0.00140936			393.193	-0.00125262
	393.586	-0.00138228			393.585	-0.00140933			393.586	-0.00125263
	393.978	-0.00138228			393.978	-0.00140934			393.978	-0.00125268
	394.371	-0.00138232			394.371	-0.00140935			394.371	-0.00125271
	394.764	-0.00138234			394.763	-0.00140932			394.764	-0.0012527
	395.156	-0.00138237			395.156	-0.00140932			395.156	-0.00125269
	395.549	-0.0013824			395.549	-0.0014093			395.549	-0.00125298
	395.942	-0.00138243			395.941	-0.00140926			395.942	-0.00125302
	396.334	-0.00138247			396.334	-0.00140925			396.334	-0.00125261
	396.727	-0.00138253			396.727	-0.00140928			396.727	-0.00125255
	397.12	-0.00138252			397.119	-0.00140925			397.12	-0.00125263
	397.512	-0.00138259			397.512	-0.00140923			397.512	-0.00125264
	397.905	-0.00138261			397.904	-0.00140922			397.905	-0.00125264
	398.298	-0.00138264			398.297	-0.0014092			398.298	-0.00125267
	398.69	-0.00138265			398.69	-0.00140916			398.69	-0.00125265
	399.083	-0.00138268			399.082	-0.0014092			399.083	-0.001253
	399.476	-0.00138275			399.475	-0.0014092			399.475	-0.00125299
	399.868	-0.00138272			399.868	-0.00140915			399.868	-0.00125294
	400.261	-0.00138279			400.26	-0.00140918			400.261	-0.0012528
	400.653	-0.00138278			400.653	-0.00140914			400.653	-0.00125298
	401.046	-0.00138283			401.046	-0.00140915			401.046	-0.00125297
	401.439	-0.00138285			401.438	-0.00140915			401.439	-0.00125297
	401.831	-0.00138288			401.831	-0.00140914			401.831	-0.00125295
	402.224	-0.00138288			402.224	-0.00140911			402.224	-0.00125281
	402.617	-0.00138293			402.616	-0.00140911			402.617	-0.00125296
	403.009	-0.00138297			403.009	-0.00140908			403.009	-0.00125292
	403.402	-0.001383			403.402	-0.00140909			403.402	-0.00125293
	403.795	-0.00138302			403.794	-0.00140907			403.795	-0.0012525
	404.187	-0.00138306			404.187	-0.00140906			404.187	-0.00125291
	404.58	-0.00138313			404.579	-0.00140904			404.58	-0.00125286
	404.973	-0.00138309			404.972	-0.00140904			404.973	-0.00125246
	405.365	-0.00138282			405.365	-0.00140903			405.365	-0.00125287
	405.758	-0.00138314			405.757	-0.00140903			405.758	-0.00125285
	406.151	-0.00138313			406.15	-0.00140902			406.15	-0.00125283
	406.543	-0.0013832			406.543	-0.00140898			406.543	-0.00125284
	406.936	-0.00138323			406.935	-0.00140894			406.936	-0.0012528
	407.328	-0.00138324			407.328	-0.00140895			407.328	-0.00125281
	407.721	-0.00138328			407.721	-0.00140892			407.721	-0.0012528
	408.114	-0.00138329			408.113	-0.00140894			408.114	-0.00125277
	408.506	-0.00138333			408.506	-0.00140892			408.506	-0.00125275
	408.899	-0.00138334			408.899	-0.00140891			408.899	-0.00125274
	409.292	-0.00138337			409.291	-0.0014089			409.292	-0.00125275
	409.684	-0.0013834			409.684	-0.00140887			409.684	-0.00125272
	410.077	-0.00138339			410.077	-0.0014089			410.077	-0.00125275
	410.47	-0.00138344			410.469	-0.00140888			410.47	-0.00125275
	410.862	-0.00138342			410.862	-0.00140889			410.862	-0.00125272
	411.255	-0.00138344			411.254	-0.00140886			411.255	-0.0012527
	411.648	-0.00138346			411.647	-0.00140887			411.647	-0.00125269
	412.04	-0.00138349			412.04	-0.00140884			412.04	-0.00125271
	412.433	-0.00138348			412.432	-0.00140883			412.433	-0.00125232
	412.825	-0.00138355			412.825	-0.00140882			412.826	-0.00125266
	413.218	-0.0013836			413.218	-0.0014088			413.218	-0.0012527
	413.611	-0.00138358			413.61	-0.00140881			413.611	-0.00125262
	414.003	-0.00138361			414.003	-0.00140876			414.003	-0.00125265
	414.396	-0.00138359			414.396	-0.00140876			414.396	-0.00125262
	414.789	-0.0013836			414.788	-0.00140877			414.789	-0.00125264
	415.181	-0.00138365			415.181	-0.00140873			415.181	-0.00125266
	415.574	-0.0013837			415.574	-0.00140874			415.574	-0.00125266
	415.967	-0.0013837			415.966	-0.00140867			415.967	-0.00125263
	416.359	-0.00138369			416.359	-0.00140871			416.359	-0.00125262
	416.752	-0.00138374			416.751	-0.00140868			416.752	-0.00125258
	417.145	-0.00138373			417.144	-0.0014087			417.145	-0.00125261
	417.537	-0.00138378			417.537	-0.00139982			417.537	-0.00125258
	417.93	-0.00138375			417.929	-0.00140856			417.93	-0.0012526
	418.322	-0.0013838			418.322	-0.00140862			418.323	-0.00125257
	418.715	-0.00138379			418.715	-0.00140858			418.715	-0.00125256
	419.108	-0.00138379			419.107	-0.00140859			419.108	-0.00125253
	419.5	-0.00138383			419.5	-0.0014086			419.5	-0.00125253
	419.893	-0.00138385			419.893	-0.00140855			419.893	-0.00125253
	420.286	-0.00138387			420.285	-0.00140858			420.286	-0.00125252
	420.678	-0.00138389			420.678	-0.00140852			420.678	-0.00125251
	421.071	-0.00138392			421.071	-0.00140854			421.071	-0.0012525
	421.464	-0.00138395			421.463	-0.00140854			421.464	-0.0012525
	421.856	-0.00138397			421.856	-0.00140849			421.856	-0.00125249
	422.249	-0.00138396			422.249	-0.00140851			422.249	-0.00125246
	422.642	-0.00138399			422.641	-0.00140845			422.642	-0.00125249
	423.034	-0.00138399			423.034	-0.00140849			423.034	-0.00125246
	423.427	-0.00138401			423.426	-0.00140841			423.427	-0.00125244
	423.82	-0.00138403			423.819	-0.00140846			423.82	-0.00125245
	424.212	-0.00138406			424.212	-0.00140844			424.212	-0.00125243
	424.605	-0.00138406			424.604	-0.00140844			424.605	-0.00125243
	424.997	-0.00138409			424.997	-0.00140844			424.997	-0.00125241
	425.39	-0.00138411			425.39	-0.00140841			425.39	-0.00125241
	425.783	-0.00138413			425.782	-0.00140844			425.783	-0.0012524
	426.175	-0.00138411			426.175	-0.00140841			426.175	-0.00125237
	426.568	-0.00138417			426.568	-0.00140839			426.568	-0.00125236
	426.961	-0.00138417			426.96	-0.00140832			426.961	-0.00125237
	427.353	-0.00138417			427.353	-0.00140836			427.353	-0.00125237
	427.746	-0.00138422			427.746	-0.00140835			427.746	-0.00125238
	428.139	-0.00138421			428.138	-0.00140833			428.139	-0.00125234
	428.531	-0.00138424			428.531	-0.0014083			428.531	-0.00125233
	428.924	-0.00138425			428.923	-0.00140828			428.924	-0.0012523
	429.317	-0.00138429			429.316	-0.00140826			429.317	-0.00125231
	429.709	-0.0013843			429.709	-0.00140827			429.709	-0.0012523
	430.102	-0.00138431			430.101	-0.00140822			430.102	-0.00125229
	430.494	-0.00138433			430.494	-0.00140828			430.495	-0.00125231
	430.887	-0.00138433			430.887	-0.0014082			430.887	-0.00125225
	431.28	-0.0013843			431.279	-0.00140823			431.28	-0.00125228
	431.672	-0.00138437			431.672	-0.00140821			431.672	-0.00125226
	432.065	-0.00138436			432.065	-0.00140819			432.065	-0.00125226
	432.458	-0.00138439			432.457	-0.00140818			432.458	-0.00125228
	432.85	-0.00138439			432.85	-0.00140821			432.85	-0.00125223
	433.243	-0.00138442			433.243	-0.00140816			433.243	-0.00125222
	433.636	-0.00138444			433.635	-0.00140818			433.636	-0.00125222
	434.028	-0.00138444			434.028	-0.0014081			434.028	-0.0012522
	434.421	-0.00138445			434.421	-0.00140815			434.421	-0.0012522
	434.814	-0.00138447			434.813	-0.00140813			434.814	-0.00125217
	435.206	-0.00138446			435.206	-0.00140815			435.206	-0.00125214
	435.599	-0.00138453			435.598	-0.00140813			435.599	-0.00125213
	435.992	-0.00138453			435.991	-0.0014081			435.992	-0.00125215
	436.384	-0.00138452			436.384	-0.00140811			436.384	-0.00125214
	436.777	-0.00138455			436.776	-0.00140809			436.777	-0.00125213
	437.169	-0.00138457			437.169	-0.00140809			437.17	-0.00125213
	437.562	-0.00138462			437.562	-0.00140806			437.562	-0.00125213
	437.955	-0.00138459			437.954	-0.00140744			437.955	-0.00125212
	438.347	-0.00138463			438.347	-0.00140746			438.347	-0.00125211
	438.74	-0.00138465			438.74	-0.00140742			438.74	-0.00125208
	439.133	-0.00138462			439.132	-0.00140745			439.133	-0.00125208
	439.525	-0.00138467			439.525	-0.00140757			439.525	-0.00125205
	439.918	-0.00138466			439.918	-0.00140749			439.918	-0.00125209
	440.311	-0.00138467			440.31	-0.00140752			440.311	-0.00125202
	440.703	-0.0013847			440.703	-0.00140775			440.703	-0.00125202
	441.096	-0.00138472			441.096	-0.00140795			441.096	-0.00125202
	441.489	-0.00138473			441.488	-0.00140793			441.489	-0.00125201
	441.881	-0.00138476			441.881	-0.00140793			441.881	-0.00125202
	442.274	-0.00138474			442.273	-0.00140793			442.274	-0.00125199
	442.667	-0.00138476			442.666	-0.00140792			442.667	-0.00125198
	443.059	-0.00138478			443.059	-0.00140789			443.059	-0.00125198
	443.452	-0.00138479			443.451	-0.00140741			443.452	-0.00125197
	443.844	-0.0013848			443.844	-0.00140768			443.845	-0.00125196
	444.237	-0.00138482			444.237	-0.00140783			444.237	-0.00125196
	444.63	-0.00138487			444.629	-0.00140787			444.63	-0.00125194
	445.022	-0.00138485			445.022	-0.00140783			445.022	-0.00125141
	445.415	-0.00138486			445.415	-0.00140783			445.415	-0.00125152
	445.808	-0.00138486			445.807	-0.00140779			445.808	-0.0012515
	446.2	-0.00138486			446.2	-0.0014078			446.2	-0.00125146
	446.593	-0.00138487			446.593	-0.00140779			446.593	-0.00125169
	446.986	-0.0013849			446.985	-0.00140781			446.986	-0.00125184
	447.378	-0.0013849			447.378	-0.00140779			447.378	-0.00125185
	447.771	-0.00138487			447.77	-0.00140778			447.771	-0.00125183
	448.164	-0.00138492			448.163	-0.00140776			448.164	-0.00125181
	448.556	-0.00138496			448.556	-0.00140774			448.556	-0.00125182
	448.949	-0.00138498			448.948	-0.00140773			448.949	-0.00125181
	449.342	-0.00138499			449.341	-0.00140774			449.342	-0.00125179
	449.734	-0.00138502			449.734	-0.00140771			449.734	-0.00125183
	450.127	-0.00138498			450.126	-0.00140769			450.127	-0.00125177
	450.519	-0.00138503			450.519	-0.00140755			450.519	-0.00125179
	450.912	-0.00138502			450.912	-0.00102926			450.912	-0.000965744
	451.305	-0.00138503			451.304	-0.00112195			451.305	-0.000777832
	451.697	-0.00138506			451.697	-0.00127664			451.697	-0.00108738
	452.09	-0.00138509			452.09	-0.0013208			452.09	-0.00070178
	452.483	-0.0013851			452.482	-0.00133807			452.483	-0.000927556
	452.875	-0.00138511			452.875	-0.00134663			452.875	-0.000833153
	453.268	-0.00138511			453.268	-0.00135154			453.268	-0.000600291
	453.661	-0.00138512			453.66	-0.00135476			453.661	-0.000983123
	454.053	-0.0013851			454.053	-0.00135693			454.053	-0.000646131
	454.446	-0.00138515			454.445	-0.00135855			454.446	-0.000825184
	454.839	-0.00138514			454.838	-0.00135984			454.839	-0.000852754
	455.231	-0.00138516			455.231	-0.00136084			455.231	-0.000548739
	455.624	-0.00138519			455.623	-0.00136168			455.624	-0.000914385
	456.016	-0.00138522			456.016	-0.00136235			456.017	-0.00100643
	456.409	-0.0013852			456.409	-0.00136292			456.409	-0.00103552
	456.802	-0.00138526			456.801	-0.00136344			456.802	-0.00104882
	457.194	-0.00138524			457.194	-0.00136386			457.194	-0.00105649
	457.587	-0.00138526			457.587	-0.00136427			457.587	-0.00106147
	457.98	-0.00138528			457.979	-0.00136461			457.98	-0.00106506
	458.372	-0.00138529			458.372	-0.00136493			458.372	-0.00106773
	458.765	-0.00138531			458.765	-0.00136518			458.765	-0.00106986
	459.158	-0.00138527			459.157	-0.00136544			459.158	-0.00107157
	459.55	-0.0013853			459.55	-0.00136569			459.55	-0.00107303
	459.943	-0.00138531			459.943	-0.0013659			459.943	-0.00107427
	460.336	-0.00138533			460.335	-0.00136613			460.336	-0.00107535
	460.728	-0.00138536			460.728	-0.00136575			460.728	-0.00107626
	461.121	-0.00138535			461.12	-0.0013659			461.121	-0.00107712
	461.514	-0.00138536			461.513	-0.00136614			461.514	-0.00107782
	461.906	-0.00138539			461.906	-0.0013663			461.906	-0.00107854
	462.299	-0.00138537			462.298	-0.00136678			462.299	-0.00107912
	462.691	-0.00138533			462.691	-0.00136655			462.691	-0.0010797
	463.084	-0.00138538			463.084	-0.00136689			463.084	-0.0010802
	463.477	-0.0013854			463.476	-0.00136726			463.477	-0.00108067
	463.869	-0.00138542			463.869	-0.00136701			463.869	-0.0010811
	464.262	-0.00138543			464.262	-0.00136704			464.262	-0.00108152
	464.655	-0.00138543			464.654	-0.00136742			464.655	-0.00108191
	465.047	-0.00138547			465.047	-0.0013677			465.047	-0.0010823
	465.44	-0.00138544			465.439	-0.00136778			465.44	-0.00108258
	465.833	-0.00138548			465.832	-0.00136743			465.833	-0.00108295
	466.225	-0.00138542			466.225	-0.00136762			466.225	-0.0010832
	466.618	-0.00138545			466.617	-0.00136814			466.618	-0.00108351
	467.011	-0.00138549			467.01	-0.00136824			467.011	-0.00108379
	467.403	-0.00138519			467.403	-0.00136829			467.403	-0.00108403
	467.796	-0.00138552			467.795	-0.00136839			467.796	-0.00108428
	468.188	-0.00138552			468.188	-0.00136846			468.189	-0.00108452
	468.581	-0.00138555			468.581	-0.00136853			468.581	-0.00108475
	468.974	-0.00138557			468.973	-0.00136858			468.974	-0.00108496
	469.366	-0.00138557			469.366	-0.0013686			469.366	-0.00108516
	469.759	-0.00138556			469.759	-0.00136867			469.759	-0.00108536
	470.152	-0.00138558			470.151	-0.00136874			470.152	-0.00108554
	470.544	-0.00138551			470.544	-0.00136883			470.544	-0.00108566
	470.937	-0.0013856			470.937	-0.00136888			470.937	-0.0010859
	471.33	-0.00138561			471.329	-0.00136892			471.33	-0.00108606
	471.722	-0.00138562			471.722	-0.00136896			471.722	-0.00108626
	472.115	-0.00138564			472.114	-0.001369			472.115	-0.00108638
	472.508	-0.00138564			472.507	-0.00136908			472.508	-0.00108654
	472.9	-0.00138568			472.9	-0.0013691			472.9	-0.00108668
	473.293	-0.00138564			473.292	-0.00136918			473.293	-0.00108681
	473.685	-0.00138567			473.685	-0.00136919			473.686	-0.00108695
	474.078	-0.00138569			474.078	-0.00136923			474.078	-0.00108709
	474.471	-0.00138566			474.47	-0.0013693			474.471	-0.00108722
	474.863	-0.0013857			474.863	-0.00136932			474.863	-0.00108733
	475.256	-0.0013857			475.256	-0.00136942			475.256	-0.00108745
	475.649	-0.00138572			475.648	-0.00136939			475.649	-0.00108757
	476.041	-0.00138572			476.041	-0.00136945			476.041	-0.00108766
	476.434	-0.00138572			476.434	-0.00136945			476.434	-0.00108779
	476.827	-0.00138573			476.826	-0.00136949			476.827	-0.00108789
	477.219	-0.00138576			477.219	-0.00136953			477.219	-0.00108801
	477.612	-0.00138574			477.612	-0.00136957			477.612	-0.00108776
	478.005	-0.00138575			478.004	-0.00136961			478.005	-0.00108818
	478.397	-0.00138575			478.397	-0.00136964			478.397	-0.0010883
	478.79	-0.00138579			478.789	-0.00136965			478.79	-0.00108835
	479.182	-0.00138579			479.182	-0.00136971			479.183	-0.00108847
	479.575	-0.00138577			479.575	-0.00136972			479.575	-0.00108855
	479.968	-0.00138582			479.967	-0.00136977			479.968	-0.00108862
	480.36	-0.00138581			480.36	-0.00136977			480.361	-0.0010887
	480.753	-0.00138583			480.753	-0.00136982			480.753	-0.0010888
	481.146	-0.00138582			481.145	-0.00136983			481.146	-0.00108889
	481.538	-0.00138584			481.538	-0.00136987			481.538	-0.00108896
	481.931	-0.00138581			481.931	-0.00136988			481.931	-0.00108906
	482.324	-0.00138583			482.323	-0.00136992			482.324	-0.00108877
	482.716	-0.00138583			482.716	-0.00136991			482.716	-0.00108918
	483.109	-0.00138579			483.109	-0.00136993			483.109	-0.00108927
	483.502	-0.00138587			483.501	-0.00136998			483.502	-0.00108932
	483.894	-0.00138591			483.894	-0.00136998			483.894	-0.00108941
	484.287	-0.00138589			484.286	-0.00137002			484.287	-0.00108948
	484.68	-0.0013859			484.679	-0.00137003			484.68	-0.00108953
	485.072	-0.00138591			485.072	-0.00137005			485.072	-0.00108961
	485.465	-0.0013859			485.464	-0.00137005			485.465	-0.00108965
	485.857	-0.00138594			485.857	-0.00137006			485.858	-0.00108974
	486.25	-0.00138594			486.25	-0.00137006			486.25	-0.00108977
	486.643	-0.00138592			486.642	-0.00137012			486.643	-0.00108985
	487.035	-0.00138594			487.035	-0.00137013			487.035	-0.00108991
	487.428	-0.00138596			487.428	-0.00137015			487.428	-0.00108997
	487.821	-0.00138598			487.82	-0.00137014			487.821	-0.00109003
	488.213	-0.001386			488.213	-0.00137018			488.213	-0.0010901
	488.606	-0.00138597			488.606	-0.00137016			488.606	-0.00109013
	488.999	-0.00138603			488.998	-0.00137021			488.999	-0.00109021
	489.391	-0.001386			489.391	-0.00137021			489.391	-0.00109026
	489.784	-0.001386			489.784	-0.00137021			489.784	-0.00109032
	490.177	-0.001386			490.176	-0.00137024			490.177	-0.00109035
	490.569	-0.00138603			490.569	-0.00137027			490.569	-0.00109041
	490.962	-0.00138605			490.961	-0.00137028			490.962	-0.00109046
	491.355	-0.00138604			491.354	-0.00137029			491.355	-0.00109051
	491.747	-0.00138607			491.747	-0.00137031			491.747	-0.00109057
	492.14	-0.00138606			492.139	-0.0013703			492.14	-0.00109057
	492.532	-0.00138606			492.532	-0.00137033			492.532	-0.00109064
	492.925	-0.00138608			492.925	-0.00137033			492.925	-0.00109066
	493.318	-0.00138609			493.317	-0.00137035			493.318	-0.00109072
	493.71	-0.00138606			493.71	-0.00137035			493.71	-0.00109077
	494.103	-0.00138608			494.103	-0.00137038			494.103	-0.00109082
	494.496	-0.00138606			494.495	-0.00137036			494.496	-0.00109086
	494.888	-0.00138609			494.888	-0.0013704			494.888	-0.00109089
	495.281	-0.00138609			495.281	-0.00137039			495.281	-0.00109091
	495.674	-0.00138612			495.673	-0.00137045			495.674	-0.00109099
	496.066	-0.00138613			496.066	-0.0013704			496.066	-0.00109101
	496.459	-0.00138613			496.458	-0.00137045			496.459	-0.00109109
	496.852	-0.00138613			496.851	-0.00137043			496.852	-0.00109109
	497.244	-0.00138615			497.244	-0.00137046			497.244	-0.00109114
	497.637	-0.00138614			497.636	-0.00137048			497.637	-0.00109116
	498.029	-0.00138617			498.029	-0.0013705			498.03	-0.0010912
	498.422	-0.00138615			498.422	-0.00137051			498.422	-0.00109125
	498.815	-0.00138618			498.814	-0.0013705			498.815	-0.00109128
	499.207	-0.00138621			499.207	-0.0013705			499.207	-0.00109135
	499.6	-0.00138617			499.6	-0.00137045			499.6	-0.00109136
	499.993	-0.00138622			499.992	-0.00137053			499.993	-0.00109139
	500.385	-0.00138617			500.385	-0.00137023			500.385	-0.00109142
	500.778	-0.00138619			500.778	-0.00137057			500.778	-0.00109142
	501.171	-0.0013862			501.17	-0.00137052			501.171	-0.00109149
	501.563	-0.0013862			501.563	-0.00137049			501.563	-0.0010915
	501.956	-0.00138622			501.956	-0.00137052			501.956	-0.00109152
	502.349	-0.00138626			502.348	-0.00137057			502.349	-0.00109159
	502.741	-0.0013862			502.741	-0.00137055			502.741	-0.00109158
	503.134	-0.00138628			503.133	-0.00137058			503.134	-0.00109165
	503.527	-0.00138627			503.526	-0.00137055			503.527	-0.00109164
	503.919	-0.00138628			503.919	-0.00137059			503.919	-0.0010917
	504.312	-0.00138628			504.311	-0.00137058			504.312	-0.00109172
	504.704	-0.00138628			504.704	-0.00137053			504.704	-0.00109176
	505.097	-0.00138629			505.097	-0.00137062			505.097	-0.00109177
	505.49	-0.00138631			505.489	-0.00137059			505.49	-0.00109181
	505.882	-0.00138626			505.882	-0.00137061			505.882	-0.00109182
	506.275	-0.00138632			506.275	-0.00137061			506.275	-0.00109188
	506.668	-0.00138629			506.667	-0.0013706			506.668	-0.0010919
	507.06	-0.00138631			507.06	-0.00137063			507.06	-0.00109194
	507.453	-0.00138633			507.453	-0.00137061			507.453	-0.00109196
	507.846	-0.00138632			507.845	-0.00137063			507.846	-0.00109197
	508.238	-0.00138638			508.238	-0.00137063			508.238	-0.00109202
	508.631	-0.00138633			508.63	-0.00137063			508.631	-0.00109203
	509.024	-0.00138637			509.023	-0.00137063			509.024	-0.00109207
	509.416	-0.00138633			509.416	-0.00137062			509.416	-0.00109207
	509.809	-0.00138636			509.808	-0.00137065			509.809	-0.00109211
	510.201	-0.00138638			510.201	-0.00137062			510.202	-0.0010921
	510.594	-0.00138637			510.594	-0.00137063			510.594	-0.00109215
	510.987	-0.00138637			510.986	-0.00137061			510.987	-0.00109219
	511.379	-0.0013864			511.379	-0.00137064			511.379	-0.0010922
	511.772	-0.00138638			511.772	-0.00137066			511.772	-0.00109222
	512.165	-0.00138641			512.164	-0.00137065			512.165	-0.00109225
	512.557	-0.00138638			512.557	-0.00137067			512.557	-0.00109227
	512.95	-0.0013864			512.95	-0.00137064			512.95	-0.0010923
	513.343	-0.00138629			513.342	-0.00137068			513.343	-0.00109231
	513.735	-0.0013864			513.735	-0.00137067			513.735	-0.00109234
	514.128	-0.00138644			514.128	-0.00137065			514.128	-0.00109233
	514.521	-0.00138644			514.52	-0.0013707			514.521	-0.00109237
	514.913	-0.00138645			514.913	-0.00137066			514.913	-0.00109239
	515.306	-0.00138646			515.305	-0.00137069			515.306	-0.00109239
	515.699	-0.00138643			515.698	-0.00137067			515.699	-0.00109244
	516.091	-0.00138647			516.091	-0.00137066			516.091	-0.00109244
	516.484	-0.00138648			516.483	-0.00137068			516.484	-0.00109248
	516.876	-0.00138645			516.876	-0.00137065			516.877	-0.00109247
	517.269	-0.0013865			517.269	-0.00137071			517.269	-0.0010925
	517.662	-0.00138646			517.661	-0.00137063			517.662	-0.00109251
	518.054	-0.00138649			518.054	-0.0013707			518.054	-0.00109254
	518.447	-0.00138643			518.447	-0.00137065			518.447	-0.00109256
	518.84	-0.00138652			518.839	-0.00137067			518.84	-0.00109256
	519.232	-0.00138653			519.232	-0.00137066			519.232	-0.00109255
	519.625	-0.00138651			519.625	-0.00137066			519.625	-0.0010926
	520.018	-0.00138655			520.017	-0.00137069			520.018	-0.00109262
	520.41	-0.00138653			520.41	-0.00137068			520.41	-0.00109267
	520.803	-0.00138652			520.802	-0.00137069			520.803	-0.00109265
	521.196	-0.00138654			521.195	-0.00137069			521.196	-0.00109269
	521.588	-0.00138656			521.588	-0.00137066			521.588	-0.0010927
	521.981	-0.00138654			521.98	-0.0013707			521.981	-0.00109273
	522.374	-0.00138657			522.373	-0.00137068			522.374	-0.00109275
	522.766	-0.00138655			522.766	-0.00137071			522.766	-0.00109275
	523.159	-0.00138657			523.158	-0.00137068			523.159	-0.00109277
	523.551	-0.00138655			523.551	-0.00137071			523.551	-0.00109278
	523.944	-0.00138659			523.944	-0.00137068			523.944	-0.00109281
	524.337	-0.00138661			524.336	-0.00137066			524.337	-0.00109282
	524.729	-0.00138659			524.729	-0.00137066			524.729	-0.0010928
	525.122	-0.00138661			525.122	-0.00137064			525.122	-0.00109286
	525.515	-0.00138661			525.514	-0.0013707			525.515	-0.00109286
	525.907	-0.0013866			525.907	-0.00137065			525.907	-0.00109286
	526.3	-0.00138666			526.299	-0.00137068			526.3	-0.0010929
	526.693	-0.00138665			526.692	-0.00137062			526.693	-0.00109289
	527.085	-0.00138663			527.085	-0.00137065			527.085	-0.00109293
	527.478	-0.00138665			527.477	-0.00137062			527.478	-0.00109292
	527.871	-0.00138661			527.87	-0.00137068			527.871	-0.00109297
	528.263	-0.00138667			528.263	-0.00137067			528.263	-0.00109298
	528.656	-0.00138663			528.655	-0.00137065			528.656	-0.00109298
	529.049	-0.00138667			529.048	-0.00137065			529.049	-0.00109299
	529.441	-0.00138667			529.441	-0.00137066			529.441	-0.00109301
	529.834	-0.00138671			529.833	-0.00137064			529.834	-0.00109302
	530.226	-0.00138671			530.226	-0.0013707			530.226	-0.00109304
	530.619	-0.00138671			530.619	-0.00137065			530.619	-0.00109306
	531.012	-0.00138672			531.011	-0.00137069			531.012	-0.00109306
	531.404	-0.00138671			531.404	-0.00137062			531.404	-0.00109306
	531.797	-0.00138674			531.797	-0.00137068			531.797	-0.00109307
	532.19	-0.00138672			532.189	-0.00137067			532.19	-0.00109308
	532.582	-0.00138673			532.582	-0.00137066			532.582	-0.00109309
	532.975	-0.0013867			532.974	-0.00137065			532.975	-0.00109315
	533.368	-0.00138676			533.367	-0.00137062			533.368	-0.00109312
	533.76	-0.00138675			533.76	-0.00137067			533.76	-0.00109314
	534.153	-0.00138676			534.152	-0.00137064			534.153	-0.00109313
	534.545	-0.00138678			534.545	-0.00137067			534.546	-0.00109316
	534.938	-0.00138675			534.938	-0.0013706			534.938	-0.00109317
	535.331	-0.00138677			535.33	-0.00137063			535.331	-0.00109321
	535.723	-0.00138677			535.723	-0.00137063			535.724	-0.00109321
	536.116	-0.00138677			536.116	-0.00137062			536.116	-0.00109319
	536.509	-0.00138679			536.508	-0.00137065			536.509	-0.00109321
	536.901	-0.00138677			536.901	-0.00137066			536.901	-0.00109324
	537.294	-0.00138684			537.294	-0.00137064			537.294	-0.00109323
	537.687	-0.0013868			537.686	-0.00137062			537.687	-0.00109326
	538.079	-0.00138684			538.079	-0.00137057			538.079	-0.00109326
	538.472	-0.00138684			538.472	-0.00137064			538.472	-0.00109326
	538.865	-0.00138682			538.864	-0.00137059			538.865	-0.0010933
	539.257	-0.00138683			539.257	-0.00137064			539.257	-0.00109329
	539.65	-0.00138682			539.649	-0.00137061			539.65	-0.00109332
	540.043	-0.00138684			540.042	-0.00137056			540.043	-0.0010933
	540.435	-0.00138683			540.435	-0.00137058			540.435	-0.00109333
	540.828	-0.00138684			540.827	-0.00137059			540.828	-0.00109331
	541.22	-0.00138682			541.22	-0.00137061			541.221	-0.00109328
	541.613	-0.00138689			541.613	-0.0013706			541.613	-0.00109335
	542.006	-0.00138685			542.005	-0.00137059			542.006	-0.00109338
	542.398	-0.00138686			542.398	-0.00137032			542.398	-0.00109337
	542.791	-0.00138686			542.791	-0.00137058			542.791	-0.00109338
	543.184	-0.00138688			543.183	-0.00137058			543.184	-0.00109338
	543.576	-0.0013869			543.576	-0.00137059			543.576	-0.00109339
	543.969	-0.00138689			543.969	-0.00137061			543.969	-0.00109337
	544.362	-0.0013869			544.361	-0.00137056			544.362	-0.00109344
	544.754	-0.00138691			544.754	-0.00137055			544.754	-0.00109343
	545.147	-0.00138692			545.147	-0.00137054			545.147	-0.00109345
	545.54	-0.00138694			545.539	-0.00137052			545.54	-0.00109344
	545.932	-0.00138692			545.932	-0.00137054			545.932	-0.00109345
	546.325	-0.00138692			546.324	-0.00137052			546.325	-0.00109346
	546.718	-0.00138694			546.717	-0.00137053			546.718	-0.00109347
	547.11	-0.00138692			547.11	-0.00137052			547.11	-0.00109347
	547.503	-0.00138697			547.502	-0.00137054			547.503	-0.00109346
	547.895	-0.00138695			547.895	-0.00137051			547.895	-0.00109348
	548.288	-0.00138695			548.288	-0.00137052			548.288	-0.0010935
	548.681	-0.00138691			548.68	-0.0013705			548.681	-0.00109351
	549.073	-0.00138696			549.073	-0.00137048			549.073	-0.0010935
	549.466	-0.00138699			549.466	-0.00137051			549.466	-0.00109354
	549.859	-0.00138697			549.858	-0.00137046			549.859	-0.00109352
	550.251	-0.00138696			550.251	-0.00137048			550.251	-0.00109355
	550.644	-0.001387			550.644	-0.00137047			550.644	-0.00109352
	551.037	-0.00138697			551.036	-0.00137047			551.037	-0.00109353
	551.429	-0.00138698			551.429	-0.00137045			551.429	-0.00109353
	551.822	-0.00138701			551.821	-0.00137043			551.822	-0.00109355
	552.215	-0.00138699			552.214	-0.00137046			552.215	-0.00109358
	552.607	-0.00138702			552.607	-0.00137045			552.607	-0.00109357
	553	-0.001387			552.999	-0.00137047			553	-0.00109357
	553.393	-0.00138705			553.392	-0.00137043			553.393	-0.00109358
	553.785	-0.00138698			553.785	-0.00137042			553.785	-0.00109356
	554.178	-0.00138699			554.177	-0.00137041			554.178	-0.0010936
	554.57	-0.00138701			554.57	-0.0013704			554.57	-0.00109356
	554.963	-0.00138703			554.963	-0.00137041			554.963	-0.00109361
	555.356	-0.00138702			555.355	-0.00137042			555.356	-0.00109362
	555.748	-0.00138703			555.748	-0.00137038			555.748	-0.00109364
	556.141	-0.00138702			556.141	-0.0013704			556.141	-0.00109364
	556.534	-0.00138707			556.533	-0.00137037			556.534	-0.00109365
	556.926	-0.00138704			556.926	-0.00137038			556.926	-0.00109367
	557.319	-0.00138705			557.318	-0.00137036			557.319	-0.00109366
	557.712	-0.00138705			557.711	-0.00137038			557.712	-0.00109366
	558.104	-0.00138703			558.104	-0.00137032			558.104	-0.00109367
	558.497	-0.00138706			558.496	-0.00137035			558.497	-0.00109367
	558.89	-0.00138705			558.889	-0.00137035			558.89	-0.0010937
	559.282	-0.00138705			559.282	-0.00137035			559.282	-0.00109369
	559.675	-0.00138705			559.674	-0.00137037			559.675	-0.0010937
	560.067	-0.00138707			560.067	-0.00137033			560.068	-0.00109369
	560.46	-0.00138705			560.46	-0.00137033			560.46	-0.00109371
	560.853	-0.00138709			560.852	-0.00137032			560.853	-0.00109373
	561.245	-0.00138708			561.245	-0.00137033			561.245	-0.00109369
	561.638	-0.0013871			561.638	-0.0013703			561.638	-0.00109373
	562.031	-0.00138709			562.03	-0.00137035			562.031	-0.0010937
	562.423	-0.0013871			562.423	-0.0013703			562.423	-0.00109373
	562.816	-0.00138709			562.815	-0.00137033			562.816	-0.00109372
	563.209	-0.00138708			563.208	-0.00137028			563.209	-0.00109372
	563.601	-0.00138708			563.601	-0.00137031			563.601	-0.00109371
	563.994	-0.00138712			563.993	-0.00137029			563.994	-0.00109375
	564.387	-0.00138707			564.386	-0.00137032			564.387	-0.00109374
	564.779	-0.00138712			564.779	-0.0013703			564.779	-0.00109374
	565.172	-0.00138698			565.171	-0.00137031			565.172	-0.00109372
	565.564	-0.00138711			565.564	-0.00137029			565.565	-0.00109375
	565.957	-0.0013871			565.957	-0.00137026			565.957	-0.00109374
	566.35	-0.00138711			566.349	-0.00137028			566.35	-0.00109376
	566.742	-0.00138714			566.742	-0.00137026			566.742	-0.00109369
	567.135	-0.0013871			567.135	-0.00137026			567.135	-0.00109376
	567.528	-0.00138712			567.527	-0.00137024			567.528	-0.00109375
	567.92	-0.00138711			567.92	-0.00137027			567.92	-0.00109376
	568.313	-0.00138712			568.313	-0.00137026			568.313	-0.00109373
	568.706	-0.00138711			568.705	-0.00137027			568.706	-0.00109377
	569.098	-0.00138716			569.098	-0.00137025			569.098	-0.00109375
	569.491	-0.001387			569.49	-0.00137024			569.491	-0.00109377
	569.884	-0.00138715			569.883	-0.00137022			569.884	-0.00109355
	570.276	-0.00138713			570.276	-0.00137017			570.276	-0.00109375
	570.669	-0.00138714			570.668	-0.00137022			570.669	-0.00109377
	571.061	-0.00138712			571.061	-0.00137023			571.062	-0.00109375
	571.454	-0.00138716			571.454	-0.00137022			571.454	-0.00109375
	571.847	-0.00138717			571.846	-0.0013702			571.847	-0.00109363
	572.239	-0.00138718			572.239	-0.00137016			572.24	-0.00109339
	572.632	-0.00138719			572.632	-0.00137017			572.632	-0.00109325
	573.025	-0.00138718			573.024	-0.00137015			573.025	-0.00109345
	573.417	-0.00138719			573.417	-0.00137016			573.417	-0.00109378
	573.81	-0.00138719			573.81	-0.00137013			573.81	-0.00109379
	574.203	-0.0013872			574.202	-0.00137013			574.203	-0.00109378
	574.595	-0.00138722			574.595	-0.00137011			574.595	-0.00109378
	574.988	-0.00138721			574.988	-0.00137012			574.988	-0.00109377
	575.381	-0.00138718			575.38	-0.0013701			575.381	-0.00109381
	575.773	-0.00138724			575.773	-0.00137012			575.773	-0.00109376
	576.166	-0.00138718			576.166	-0.00137011			576.166	-0.00109383
	576.559	-0.00138704			576.558	-0.00137009			576.559	-0.00109379
	576.951	-0.00138721			576.951	-0.00137008			576.951	-0.00109381
	577.344	-0.00138722			577.343	-0.00137007			577.344	-0.00109382
	577.736	-0.00138722			577.736	-0.00137008			577.737	-0.0010938
	578.129	-0.00138723			578.129	-0.00137005			578.129	-0.00109312
	578.522	-0.00138686			578.521	-0.00137004			578.522	-0.00109376
	578.914	-0.00138725			578.914	-0.00137005			578.914	-0.0010938
	579.307	-0.00138722			579.307	-0.00137003			579.307	-0.0010912
	579.7	-0.00138724			579.699	-0.00136999			579.7	-0.0010938
	580.092	-0.00138725			580.092	-0.00136999			580.092	-0.00109357
	580.485	-0.00138727			580.485	-0.00137			580.485	-0.00109384
	580.878	-0.00138725			580.877	-0.00136998			580.878	-0.00109382
	581.27	-0.00138725			581.27	-0.00136998			581.27	-0.00109384
	581.663	-0.00138724			581.663	-0.00136998			581.663	-0.00109383
	582.056	-0.00138723			582.055	-0.00136997			582.056	-0.00109376
	582.448	-0.00138727			582.448	-0.00136994			582.448	-0.00109381
	582.841	-0.00138726			582.84	-0.00136996			582.841	-0.00109384
	583.234	-0.00138729			583.233	-0.00136993			583.234	-0.00109385
	583.626	-0.00138726			583.626	-0.00136995			583.626	-0.00109385
	584.019	-0.00138724			584.018	-0.00136994			584.019	-0.00109386
	584.411	-0.00138725			584.411	-0.00136997			584.411	-0.00109386
	584.804	-0.00138727			584.804	-0.00136993			584.804	-0.00109384
	585.197	-0.00138723			585.196	-0.00136992			585.197	-0.00109385
	585.589	-0.00138727			585.589	-0.00136991			585.589	-0.00109385
	585.982	-0.00138729			585.982	-0.00136991			585.982	-0.00109389
	586.375	-0.0013873			586.374	-0.0013699			586.375	-0.00109387
	586.767	-0.00138729			586.767	-0.00136992			586.767	-0.00109386
	587.16	-0.00138731			587.16	-0.0013699			587.16	-0.00109387
	587.553	-0.0013873			587.552	-0.00136989			587.553	-0.00109376
	587.945	-0.00138732			587.945	-0.00136984			587.945	-0.00109387
	588.338	-0.00138731			588.338	-0.00136988			588.338	-0.00109386
	588.731	-0.00138733			588.73	-0.00136983			588.731	-0.00109388
	589.123	-0.00138727			589.123	-0.00136986			589.123	-0.00109384
	589.516	-0.00138733			589.515	-0.00136986			589.516	-0.00109387
	589.909	-0.00138732			589.908	-0.00136985			589.909	-0.00109387
	590.301	-0.00138732			590.301	-0.00136982			590.301	-0.00109386
	590.694	-0.00138729			590.693	-0.00136982			590.694	-0.00109389
	591.086	-0.00138733			591.086	-0.00136983			591.086	-0.00109388
	591.479	-0.00138734			591.479	-0.00136982			591.479	-0.00109388
	591.872	-0.00138733			591.871	-0.00136982			591.872	-0.00109388
	592.264	-0.00138735			592.264	-0.0013698			592.264	-0.00109384
	592.657	-0.00138729			592.657	-0.00136978			592.657	-0.00109388
	593.05	-0.00138735			593.049	-0.00136978			593.05	-0.00109388
	593.442	-0.00138727			593.442	-0.00136975			593.442	-0.00109387
	593.835	-0.00138732			593.835	-0.00136978			593.835	-0.00109386
	594.228	-0.00138734			594.227	-0.00136976			594.228	-0.00109386
	594.62	-0.00138732			594.62	-0.00136975			594.62	-0.0010939
	595.013	-0.00138733			595.013	-0.00136973			595.013	-0.00109386
	595.406	-0.00138733			595.405	-0.00136972			595.406	-0.0010939
	595.798	-0.00138733			595.798	-0.00136973			595.798	-0.00109387
	596.191	-0.00138735			596.19	-0.00136968			596.191	-0.00109384
	596.583	-0.00138731			596.583	-0.0013697			596.583	-0.00109388
	596.976	-0.00138733			596.976	-0.00136965			596.976	-0.00109387
	597.369	-0.00138729			597.368	-0.0013697			597.369	-0.00109388
	597.761	-0.00138739			597.761	-0.00136966			597.761	-0.00109389
	598.154	-0.00138741			598.154	-0.00136968			598.154	-0.00109389
	598.547	-0.00138734			598.546	-0.00136965			598.547	-0.00109388
	598.939	-0.00138736			598.939	-0.00136964			598.939	-0.00109387
	599.332	-0.00138736			599.332	-0.00136964			599.332	-0.00109388
	599.725	-0.00138736			599.724	-0.00136963			599.725	-0.00109386
	600.117	-0.00138738			600.117	-0.00136959			600.117	-0.00109388
	600.51	-0.00138738			600.51	-0.00136959			600.51	-0.00109389
	600.903	-0.0013841			600.902	-0.00136958			600.903	-0.00109387
	601.295	-0.00138663			601.295	-0.00136964			601.295	-0.00109388
	601.688	-0.0013867			601.688	-0.00136959			601.688	-0.00109386
	602.081	-0.00138536			602.08	-0.00136959			602.081	-0.00109384
	602.473	-0.00138728			602.473	-0.00136957			602.473	-0.00109386
	602.866	-0.00138726			602.865	-0.00136955			602.866	-0.00109386
	603.258	-0.00138741			603.258	-0.00136959			603.258	-0.00109387
	603.651	-0.00138742			603.651	-0.00136954			603.651	-0.00109388
	604.044	-0.0013874			604.043	-0.00136958			604.044	-0.00109387
	604.436	-0.00138743			604.436	-0.0013695			604.436	-0.00109389
	604.829	-0.00138727			604.829	-0.00136953			604.829	-0.00109386
	605.222	-0.00138745			605.221	-0.00136953			605.222	-0.00109388
	605.614	-0.00138743			605.614	-0.00136946			605.614	-0.00109388
	606.007	-0.00138744			606.007	-0.00136954			606.007	-0.00109388
	606.4	-0.00138743			606.399	-0.00136949			606.4	-0.00109389
	606.792	-0.00138744			606.792	-0.00136948			606.792	-0.0010938
	607.185	-0.00138743			607.185	-0.00136953			607.185	-0.00109386
	607.578	-0.00138745			607.577	-0.00136951			607.578	-0.00109384
	607.97	-0.00138743			607.97	-0.0013695			607.97	-0.00109386
	608.363	-0.00138748			608.362	-0.00136947			608.363	-0.00109386
	608.755	-0.00138749			608.755	-0.00136949			608.755	-0.00109386
	609.148	-0.00138745			609.148	-0.00136946			609.148	-0.00109387
	609.541	-0.00138749			609.54	-0.00136946			609.541	-0.00109386
	609.933	-0.00138747			609.933	-0.00136945			609.933	-0.00109386
	610.326	-0.0013875			610.326	-0.00136942			610.326	-0.00109386
	610.719	-0.00138744			610.718	-0.00136942			610.719	-0.00109384
	611.111	-0.00138738			611.111	-0.00136942			611.111	-0.00109386
	611.504	-0.00138748			611.504	-0.00136944			611.504	-0.00108809
	611.897	-0.00138749			611.896	-0.0013694			611.897	-0.0010938
	612.289	-0.00138748			612.289	-0.0013694			612.289	-0.00109381
	612.682	-0.00138751			612.682	-0.00136939			612.682	-0.00109384
	613.075	-0.0013875			613.074	-0.00136938			613.075	-0.00109383
	613.467	-0.00138751			613.467	-0.00136938			613.467	-0.00109382
	613.86	-0.00138749			613.859	-0.00136938			613.86	-0.00109385
	614.253	-0.00138751			614.252	-0.00136937			614.253	-0.00109385
	614.645	-0.00138485			614.645	-0.00136935			614.645	-0.00109385
	615.038	-0.00138746			615.037	-0.00136932			615.038	-0.00109383
	615.43	-0.00138753			615.43	-0.00136934			615.43	-0.00109383
	615.823	-0.00138752			615.823	-0.00136931			615.823	-0.00109384
	616.216	-0.00138753			616.215	-0.00136933			616.216	-0.00109384
	616.608	-0.00138752			616.608	-0.0013693			616.608	-0.00109382
	617.001	-0.00138754			617.001	-0.00136929			617.001	-0.00109387
	617.394	-0.00138754			617.393	-0.00136926			617.394	-0.00109385
	617.786	-0.00138753			617.786	-0.00136925			617.786	-0.00109386
	618.179	-0.00138752			618.179	-0.00136929			618.179	-0.00109383
	618.572	-0.00138754			618.571	-0.00136925			618.572	-0.00109383
	618.964	-0.00138754			618.964	-0.00136929			618.964	-0.00109385
	619.357	-0.0013875			619.357	-0.00136923			619.357	-0.00109383
	619.75	-0.00138755			619.749	-0.00136924			619.75	-0.00109386
	620.142	-0.00138751			620.142	-0.0013692			620.142	-0.00109382
	620.535	-0.00138755			620.534	-0.00136921			620.535	-0.00109382
	620.927	-0.00138757			620.927	-0.00136919			620.928	-0.00109383
	621.32	-0.00138755			621.32	-0.00136895			621.32	-0.0010938
	621.713	-0.00138758			621.712	-0.00136918			621.713	-0.00109129
	622.105	-0.00138756			622.105	-0.00136917			622.105	-0.0010938
	622.498	-0.00138761			622.498	-0.00136915			622.498	-0.0010938
	622.891	-0.00138758			622.89	-0.00136915			622.891	-0.00109382
	623.283	-0.00138759			623.283	-0.00136914			623.283	-0.0010938
	623.676	-0.00138758			623.676	-0.00136917			623.676	-0.00109381
	624.069	-0.00138757			624.068	-0.00136912			624.069	-0.0010938
	624.461	-0.00138753			624.461	-0.00136915			624.461	-0.0010938
	624.854	-0.00138759			624.854	-0.00136913			624.854	-0.00109379
	625.247	-0.00138758			625.246	-0.00136912			625.247	-0.00109379
	625.639	-0.00138762			625.639	-0.00136911			625.639	-0.0010938
	626.032	-0.00138758			626.031	-0.00136911			626.032	-0.00109379
	626.424	-0.00138761			626.424	-0.00136907			626.425	-0.00109378
	626.817	-0.00138761			626.817	-0.00136907			626.817	-0.0010938
	627.21	-0.0013876			627.209	-0.00136905			627.21	-0.00109376
	627.602	-0.0013876			627.602	-0.00136907			627.602	-0.00109382
	627.995	-0.00138763			627.995	-0.00136906			627.995	-0.00109377
	628.388	-0.00138759			628.387	-0.00136905			628.388	-0.0010938
	628.78	-0.00138764			628.78	-0.00136903			628.78	-0.0010938
	629.173	-0.00138761			629.173	-0.00136903			629.173	-0.00109376
	629.566	-0.00138766			629.565	-0.00136901			629.566	-0.00109377
	629.958	-0.00138764			629.958	-0.00136904			629.958	-0.00109378
	630.351	-0.00138763			630.351	-0.001369			630.351	-0.00109378
	630.744	-0.00138765			630.743	-0.00136896			630.744	-0.00109378
	631.136	-0.00138762			631.136	-0.00136898			631.136	-0.00109379
	631.529	-0.00138765			631.529	-0.00136898			631.529	-0.00109376
	631.922	-0.00138762			631.921	-0.00136897			631.922	-0.00109376
	632.314	-0.00138763			632.314	-0.00136895			632.314	-0.00109377
	632.707	-0.00138764			632.706	-0.00136896			632.707	-0.00109376
	633.099	-0.00138763			633.099	-0.00136892			633.099	-0.00109377
	633.492	-0.00138763			633.492	-0.00136891			633.492	-0.00109362
	633.885	-0.00138765			633.884	-0.00136892			633.885	-0.00109374
	634.277	-0.00138763			634.277	-0.00136892			634.277	-0.00109375
	634.67	-0.00138761			634.67	-0.00136894			634.67	-0.00109375
	635.063	-0.00138766			635.062	-0.00136892			635.063	-0.00109374
	635.455	-0.00138768			635.455	-0.00136889			635.455	-0.00109376
	635.848	-0.00138766			635.848	-0.00136888			635.848	-0.00109374
	636.241	-0.00138766			636.24	-0.00136885			636.241	-0.00109374
	636.633	-0.00138689			636.633	-0.00136888			636.633	-0.00109372
	637.026	-0.0013877			637.026	-0.00136885			637.026	-0.00109372
	637.419	-0.00138766			637.418	-0.00136885			637.419	-0.00109372
	637.811	-0.00138772			637.811	-0.00136881			637.811	-0.00109373
	638.204	-0.00138767			638.204	-0.00136883			638.204	-0.00109372
	638.596	-0.00138766			638.596	-0.00136881			638.596	-0.00109371
	638.989	-0.0013877			638.989	-0.00136882			638.989	-0.0010935
	639.382	-0.00138769			639.381	-0.00136881			639.382	-0.00109371
	639.774	-0.00138771			639.774	-0.00136879			639.774	-0.0010937
	640.167	-0.00138771			640.167	-0.0013688			640.167	-0.00109372
	640.56	-0.00138771			640.559	-0.00136881			640.56	-0.00109371
	640.952	-0.00138772			640.952	-0.0013687			640.952	-0.00109371
	641.345	-0.00138768			641.345	-0.00136879			641.345	-0.0010937
	641.738	-0.00138774			641.737	-0.00136873			641.738	-0.00109368
	642.13	-0.00138769			642.13	-0.00136873			642.13	-0.00109366
	642.523	-0.00138772			642.523	-0.00136871			642.523	-0.00109368
	642.916	-0.0013877			642.915	-0.00136871			642.916	-0.00109369
	643.308	-0.00138772			643.308	-0.00136872			643.308	-0.00109367
	643.701	-0.0013877			643.701	-0.00136871			643.701	-0.00109368
	644.094	-0.00138771			644.093	-0.00136869			644.094	-0.00109366
	644.486	-0.0013877			644.486	-0.00136868			644.486	-0.00109365
	644.879	-0.0013877			644.879	-0.00136868			644.879	-0.00109367
	645.271	-0.00137627			645.271	-0.00136866			645.271	-0.00109365
	645.664	-0.00138767			645.664	-0.00136867			645.664	-0.00109365
	646.057	-0.00138765			646.056	-0.00136864			646.057	-0.00109365
	646.449	-0.00138766			646.449	-0.00136865			646.449	-0.00109365
	646.842	-0.0013877			646.842	-0.00136864			646.842	-0.00109365
	647.235	-0.00138768			647.234	-0.00136862			647.235	-0.00109363
	647.627	-0.00138772			647.627	-0.00136861			647.627	-0.00109363
	648.02	-0.00138769			648.02	-0.00136862			648.02	-0.00109364
	648.413	-0.0013877			648.412	-0.00136859			648.413	-0.00109362
	648.805	-0.00138771			648.805	-0.00136859			648.805	-0.00109365
	649.198	-0.00138769			649.198	-0.00136857			649.198	-0.00109363
	649.591	-0.00138769			649.59	-0.00136859			649.591	-0.00109363
	649.983	-0.00138772			649.983	-0.00136855			649.983	-0.00109364
	650.376	-0.0013877			650.376	-0.00136859			650.376	-0.00109363
	650.768	-0.00138774			650.768	-0.00136855			650.769	-0.00109364
	651.161	-0.00138773			651.161	-0.00136852			651.161	-0.00109361
	651.554	-0.00138774			651.553	-0.00136851			651.554	-0.00109361
	651.946	-0.00138775			651.946	-0.00136851			651.946	-0.00109361
	652.339	-0.00138774			652.339	-0.00136851			652.339	-0.00109361
	652.732	-0.00138772			652.731	-0.00136849			652.732	-0.0010936
	653.124	-0.00138773			653.124	-0.00136847			653.124	-0.00109358
	653.517	-0.00138774			653.517	-0.00136847			653.517	-0.00109358
	653.91	-0.00138775			653.909	-0.00136846			653.91	-0.00109359
	654.302	-0.00138777			654.302	-0.00136845			654.302	-0.00109356
	654.695	-0.00138769			654.695	-0.00136845			654.695	-0.00109361
	655.088	-0.00138776			655.087	-0.00136843			655.088	-0.00109357
	655.48	-0.00138776			655.48	-0.00136843			655.48	-0.0010936
	655.873	-0.00138775			655.873	-0.00136836			655.873	-0.00109356
	656.266	-0.00138776			656.265	-0.0013684			656.266	-0.00109355
	656.658	-0.00138774			656.658	-0.00136837			656.658	-0.00109357
	657.051	-0.00138778			657.05	-0.00136839			657.051	-0.00109356
	657.443	-0.0013878			657.443	-0.00136833			657.444	-0.00109357
	657.836	-0.00138776			657.836	-0.00136839			657.836	-0.00109354
	658.229	-0.00138778			658.228	-0.00136833			658.229	-0.00109355
	658.621	-0.00138776			658.621	-0.00136835			658.621	-0.00109355
	659.014	-0.00138779			659.014	-0.00136835			659.014	-0.00109354
	659.407	-0.00138777			659.406	-0.00136833			659.407	-0.00109354
	659.799	-0.00138775			659.799	-0.00136832			659.799	-0.00109355
	660.192	-0.00138777			660.192	-0.00136831			660.192	-0.00109352
	660.585	-0.00138778			660.584	-0.00136829			660.585	-0.00109352
	660.977	-0.00138778			660.977	-0.0013683			660.977	-0.00109352
	661.37	-0.00138778			661.37	-0.00136829			661.37	-0.00109352
	661.763	-0.00138776			661.762	-0.00136826			661.763	-0.00109352
	662.155	-0.0013878			662.155	-0.00136822			662.155	-0.00109351
	662.548	-0.00138774			662.548	-0.00136826			662.548	-0.00109351
	662.94	-0.00138779			662.94	-0.00136822			662.941	-0.0010935
	663.333	-0.00138777			663.333	-0.00136822			663.333	-0.0010935
	663.726	-0.00138777			663.725	-0.00136823			663.726	-0.00109349
	664.118	-0.00138779			664.118	-0.0013682			664.119	-0.00109351
	664.511	-0.0013878			664.511	-0.00136821			664.511	-0.00109348
	664.904	-0.00138778			664.903	-0.0013682			664.904	-0.00109349
	665.296	-0.00138782			665.296	-0.00136819			665.296	-0.00109346
	665.689	-0.00138777			665.689	-0.00136821			665.689	-0.00109346
	666.082	-0.00138782			666.081	-0.00136819			666.082	-0.00109346
	666.474	-0.00138776			666.474	-0.0013682			666.474	-0.00109346
	666.867	-0.00138778			666.867	-0.00136815			666.867	-0.00109347
	667.26	-0.00138779			667.259	-0.00136818			667.26	-0.00109346
	667.652	-0.00138778			667.652	-0.00136816			667.652	-0.00109345
	668.045	-0.0013878			668.045	-0.00136813			668.045	-0.00109346
	668.438	-0.00138782			668.437	-0.00136812			668.438	-0.00109344
	668.83	-0.00138778			668.83	-0.00136811			668.83	-0.00109344
	669.223	-0.0013878			669.223	-0.0013681			669.223	-0.00109344
	669.615	-0.00138778			669.615	-0.00136809			669.616	-0.00109341
	670.008	-0.0013878			670.008	-0.00136811			670.008	-0.00109344
	670.401	-0.00138779			670.4	-0.00136809			670.401	-0.00109342
	670.793	-0.00138779			670.793	-0.00136807			670.794	-0.00109341
	671.186	-0.00138779			671.186	-0.00136805			671.186	-0.00109342
	671.579	-0.00138779			671.578	-0.00136804			671.579	-0.00109341
	671.971	-0.00138781			671.971	-0.00136806			671.971	-0.00109341
	672.364	-0.00138781			672.364	-0.00136806			672.364	-0.00109338
	672.757	-0.00138782			672.756	-0.00136799			672.757	-0.0010934
	673.149	-0.00138781			673.149	-0.00136802			673.149	-0.00109341
	673.542	-0.00138782			673.542	-0.00136802			673.542	-0.00109338
	673.935	-0.00138778			673.934	-0.00136803			673.935	-0.00109338
	674.327	-0.00138783			674.327	-0.00136799			674.327	-0.00109337
	674.72	-0.00138779			674.72	-0.001368			674.72	-0.00109333
	675.113	-0.00138782			675.112	-0.00136797			675.113	-0.00109336
	675.505	-0.0013878			675.505	-0.00136794			675.505	-0.00109334
	675.898	-0.00138776			675.898	-0.00136797			675.898	-0.00109337
	676.29	-0.00138779			676.29	-0.00136787			676.291	-0.00109334
	676.683	-0.00138778			676.683	-0.00136795			676.683	-0.00109335
	677.076	-0.00138774			677.075	-0.00136791			677.076	-0.00109332
	677.468	-0.00138779			677.468	-0.00136793			677.468	-0.00109327
	677.861	-0.00138775			677.861	-0.00136789			677.861	-0.00109333
	678.254	-0.00138778			678.253	-0.00136792			678.254	-0.00109332
	678.646	-0.00138775			678.646	-0.00136789			678.646	-0.00109335
	679.039	-0.00138773			679.039	-0.0013679			679.039	-0.00109332
	679.432	-0.00138775			679.431	-0.00136787			679.432	-0.00109332
	679.824	-0.00138776			679.824	-0.00136785			679.824	-0.00109331
	680.217	-0.00138777			680.217	-0.00136786			680.217	-0.0010933
	680.61	-0.00138777			680.609	-0.00136786			680.61	-0.00109327
	681.002	-0.00138774			681.002	-0.00136784			681.002	-0.00109329
	681.395	-0.00138775			681.395	-0.00136783			681.395	-0.00109327
	681.788	-0.00138774			681.787	-0.00136782			681.788	-0.00109328
	682.18	-0.00138777			682.18	-0.00136778			682.18	-0.00109325
	682.573	-0.00138775			682.573	-0.00136779			682.573	-0.00109326
	682.965	-0.00138773			682.965	-0.00136778			682.965	-0.00109326
	683.358	-0.00138774			683.358	-0.00136779			683.358	-0.00109327
	683.751	-0.00138774			683.75	-0.00136773			683.751	-0.00109327
	684.143	-0.00138775			684.143	-0.00136778			684.143	-0.00109325
	684.536	-0.00138776			684.536	-0.00136776			684.536	-0.00109325
	684.929	-0.00138773			684.928	-0.00136775			684.929	-0.00109324
	685.321	-0.00138777			685.321	-0.00136776			685.321	-0.00109323
	685.714	-0.00138774			685.714	-0.00136774			685.714	-0.00109322
	686.107	-0.00138773			686.106	-0.00136771			686.107	-0.00109322
	686.499	-0.00138777			686.499	-0.00136773			686.499	-0.00109322
	686.892	-0.00138773			686.892	-0.0013677			686.892	-0.00109322
	687.285	-0.00138775			687.284	-0.00136771			687.285	-0.0010932
	687.677	-0.0013877			687.677	-0.00136768			687.677	-0.00109321
	688.07	-0.00138773			688.07	-0.00136764			688.07	-0.0010932
	688.462	-0.00138774			688.462	-0.00136767			688.463	-0.00109322
	688.855	-0.00138774			688.855	-0.00136764			688.855	-0.0010932
	689.248	-0.00138771			689.247	-0.00136763			689.248	-0.00109318
	689.64	-0.0013877			689.64	-0.00136763			689.64	-0.00109319
	690.033	-0.00138765			690.033	-0.00136765			690.033	-0.00109317
	690.426	-0.00138774			690.425	-0.00136758			690.426	-0.00109321
	690.818	-0.00138771			690.818	-0.00136762			690.818	-0.00109317
	691.211	-0.00138772			691.211	-0.00136759			691.211	-0.00109317
	691.604	-0.00138775			691.603	-0.0013676			691.604	-0.00109314
	691.996	-0.00138775			691.996	-0.00136757			691.996	-0.00109318
	692.389	-0.00138773			692.389	-0.00136755			692.389	-0.00109318
	692.782	-0.00138772			692.781	-0.00136757			692.782	-0.00109317
	693.174	-0.0013876			693.174	-0.00136746			693.174	-0.00109317
	693.567	-0.00138774			693.567	-0.00136755			693.567	-0.00109316
	693.96	-0.00138771			693.959	-0.00136751			693.96	-0.00109316
	694.352	-0.00138771			694.352	-0.00136753			694.352	-0.00109316
	694.745	-0.00138774			694.745	-0.00136746			694.745	-0.00109313
	695.137	-0.00138773			695.137	-0.00136749			695.137	-0.00109314
	695.53	-0.00138774			695.53	-0.0013675			695.53	-0.00109314
	695.923	-0.00138769			695.922	-0.00136748			695.923	-0.00109315
	696.315	-0.00138772			696.315	-0.00136747			696.315	-0.00109314
	696.708	-0.00138772			696.708	-0.00136746			696.708	-0.00109311
	697.101	-0.00138772			697.1	-0.00136744			697.101	-0.00109314
	697.493	-0.00138773			697.493	-0.00136745			697.493	-0.00109311
	697.886	-0.00138771			697.886	-0.0013674			697.886	-0.00109309
	698.279	-0.00138771			698.278	-0.001367			698.279	-0.00109313
	698.671	-0.00138773			698.671	-0.00136738			698.671	-0.00109309
	699.064	-0.00138769			699.064	-0.0013674			699.064	-0.00109307
	699.457	-0.00138774			699.456	-0.00136737			699.457	-0.00109308
	699.849	-0.00138769			699.849	-0.00136736			699.849	-0.00109308
	700.242	-0.00138772			700.242	-0.00136736			700.242	-0.00109307
	700.634	-0.00138769			700.634	-0.00136735			700.635	-0.00109306
	701.027	-0.0013877			701.027	-0.00136733			701.027	-0.00109305
	701.42	-0.00138771			701.419	-0.0013673			701.42	-0.00109304
	701.812	-0.00138773			701.812	-0.00136731			701.812	-0.00109304
	702.205	-0.00138769			702.205	-0.00136731			702.205	-0.00109304
	702.598	-0.00138774			702.597	-0.00136726			702.598	-0.00109302
	702.99	-0.00138771			702.99	-0.00136731			702.99	-0.00109306
	703.383	-0.00138773			703.383	-0.00136727			703.383	-0.00109302
	703.776	-0.00138772			703.775	-0.00136727			703.776	-0.00109299
	704.168	-0.00138774			704.168	-0.00136723			704.168	-0.00109303
	704.561	-0.00138776			704.561	-0.00136727			704.561	-0.00109298
	704.954	-0.00138774			704.953	-0.00136725			704.954	-0.00109301
	705.346	-0.00138773			705.346	-0.00136725			705.346	-0.00109298
	705.739	-0.00138775			705.739	-0.0013672			705.739	-0.001093
	706.131	-0.0013877			706.131	-0.00136719			706.132	-0.00109298
	706.524	-0.00138775			706.524	-0.00136714			706.524	-0.00109296
	706.917	-0.00138771			706.916	-0.00136677			706.917	-0.00109297
	707.309	-0.00138774			707.309	-0.00136716			707.309	-0.00109296
	707.702	-0.00138774			707.702	-0.00136717			707.702	-0.00109294
	708.095	-0.00138775			708.094	-0.0013671			708.095	-0.00109297
	708.487	-0.00138774			708.487	-0.00136714			708.487	-0.00109295
	708.88	-0.00138775			708.88	-0.00136709			708.88	-0.00109297
	709.273	-0.00138773			709.272	-0.00136712			709.273	-0.00109295
	709.665	-0.00138773			709.665	-0.00136709			709.665	-0.00109294
	710.058	-0.00138774			710.058	-0.00136708			710.058	-0.00109294
	710.451	-0.00138776			710.45	-0.00136709			710.451	-0.00109294
	710.843	-0.00138775			710.843	-0.00136707			710.843	-0.00109293
	711.236	-0.00138775			711.236	-0.00136707			711.236	-0.00109291
	711.629	-0.00138774			711.628	-0.00136701			711.629	-0.00109292
	712.021	-0.00138775			712.021	-0.00136703			712.021	-0.00109289
	712.414	-0.00138771			712.414	-0.00136702			712.414	-0.00109291
	712.806	-0.00138775			712.806	-0.00136703			712.806	-0.00109285
	713.199	-0.00138775			713.199	-0.00136701			713.199	-0.00109287
	713.592	-0.00138773			713.591	-0.001367			713.592	-0.00109288
	713.984	-0.00138774			713.984	-0.001367			713.984	-0.00109288
	714.377	-0.00138772			714.377	-0.00136698			714.377	-0.00109288
	714.77	-0.00138775			714.769	-0.00136698			714.77	-0.00109286
	715.162	-0.00138774			715.162	-0.00136697			715.162	-0.00109287
	715.555	-0.00138772			715.555	-0.00136691			715.555	-0.00109284
	715.948	-0.00138773			715.947	-0.00136696			715.948	-0.00109285
	716.34	-0.00138774			716.34	-0.00136693			716.34	-0.00109283
	716.733	-0.00138772			716.733	-0.00136693			716.733	-0.00109285
	717.126	-0.00138776			717.125	-0.00136692			717.126	-0.00109283
	717.518	-0.00138775			717.518	-0.00136687			717.518	-0.00109287
	717.911	-0.00138775			717.911	-0.00136689			717.911	-0.00109284
	718.304	-0.00138773			718.303	-0.00136687			718.304	-0.00109283
	718.696	-0.00138776			718.696	-0.00136688			718.696	-0.00109285
	719.089	-0.00138775			719.089	-0.00136685			719.089	-0.00109281
	719.481	-0.00138774			719.481	-0.00136685			719.481	-0.00109284
	719.874	-0.00138774			719.874	-0.00136686			719.874	-0.00109281
	720.267	-0.00138774			720.266	-0.00136684			720.267	-0.00109282
	720.659	-0.00138773			720.659	-0.00136685			720.659	-0.0010928
	721.052	-0.00138776			721.052	-0.00136679			721.052	-0.0010928
	721.445	-0.00138774			721.444	-0.00136681			721.445	-0.00109278
	721.837	-0.00138776			721.837	-0.00136678			721.837	-0.00109276
	722.23	-0.00138773			722.23	-0.00136679			722.23	-0.00109277
	722.623	-0.00138774			722.622	-0.00136678			722.623	-0.00109278
	723.015	-0.00138771			723.015	-0.00136678			723.015	-0.00109275
	723.408	-0.00138773			723.408	-0.00136676			723.408	-0.00109277
	723.801	-0.00138775			723.8	-0.00136675			723.801	-0.00109274
	724.193	-0.00138775			724.193	-0.00136672			724.193	-0.00109275
	724.586	-0.00138774			724.586	-0.00136673			724.586	-0.00109276
	724.978	-0.00138777			724.978	-0.00136671			724.979	-0.00109273
	725.371	-0.00138766			725.371	-0.00136673			725.371	-0.00109274
	725.764	-0.00138774			725.763	-0.00136666			725.764	-0.00109271
	726.156	-0.00138771			726.156	-0.00136668			726.156	-0.00109273
	726.549	-0.00138773			726.549	-0.00136668			726.549	-0.0010927
	726.942	-0.00138773			726.941	-0.00136668			726.942	-0.00109271
	727.334	-0.00138772			727.334	-0.00136666			727.334	-0.00109272
	727.727	-0.00138773			727.727	-0.00136662			727.727	-0.0010927
	728.12	-0.00138773			728.119	-0.00136664			728.12	-0.00109267
	728.512	-0.00138723			728.512	-0.0013666			728.512	-0.00109266
	728.905	-0.0013873			728.905	-0.00136662			728.905	-0.00109265
	729.298	-0.00138729			729.297	-0.00136661			729.298	-0.00109267
	729.69	-0.00138774			729.69	-0.00136659			729.69	-0.00109266
	730.083	-0.00138776			730.083	-0.00136659			730.083	-0.00109268
	730.475	-0.00138773			730.475	-0.00136656			730.476	-0.00109265
	730.868	-0.00138771			730.868	-0.00136656			730.868	-0.00109265
	731.261	-0.00138772			731.26	-0.00136656			731.261	-0.00109266
	731.653	-0.00138725			731.653	-0.00136652			731.654	-0.00109264
	732.046	-0.00138727			732.046	-0.0013665			732.046	-0.00109266
	732.439	-0.0013873			732.438	-0.00136648			732.439	-0.00109262
	732.831	-0.00138772			732.831	-0.00136649			732.831	-0.00109262
	733.224	-0.00138768			733.224	-0.00136649			733.224	-0.00109262
	733.617	-0.00138726			733.616	-0.00136651			733.617	-0.00109263
	734.009	-0.00138772			734.009	-0.00136648			734.009	-0.00109262
	734.402	-0.00138722			734.402	-0.00136645			734.402	-0.00109261
	734.795	-0.00138744			734.794	-0.00136648			734.795	-0.00109262
	735.187	-0.00138724			735.187	-0.00136643			735.187	-0.00109259
	735.58	-0.00138728			735.58	-0.00136645			735.58	-0.0010926
	735.972	-0.00138729			735.972	-0.00136643			735.973	-0.00109258
	736.365	-0.00138772			736.365	-0.00136642			736.365	-0.00109259
	736.758	-0.0013877			736.758	-0.00136643			736.758	-0.00109255
	737.15	-0.00138774			737.15	-0.0013664			737.151	-0.00109259
	737.543	-0.00138771			737.543	-0.0013664			737.543	-0.00109256
	737.936	-0.00138773			737.935	-0.0013664			737.936	-0.00109259
	738.328	-0.00138774			738.328	-0.00136637			738.328	-0.00109256
	738.721	-0.00138775			738.721	-0.00136638			738.721	-0.00109256
	739.114	-0.00138774			739.113	-0.00136633			739.114	-0.00109256
	739.506	-0.00138776			739.506	-0.00136635			739.506	-0.00109255
	739.899	-0.00138768			739.899	-0.00136634			739.899	-0.00109256
	740.292	-0.00138776			740.291	-0.00136634			740.292	-0.00109251
	740.684	-0.0013877			740.684	-0.00136629			740.684	-0.00109252
	741.077	-0.00138775			741.077	-0.00136626			741.077	-0.0010922
	741.47	-0.00138774			741.469	-0.00136622			741.47	-0.00109249
	741.862	-0.00138774			741.862	-0.00136622			741.862	-0.00109249
	742.255	-0.00138775			742.255	-0.00136629			742.255	-0.0010925
	742.647	-0.00138772			742.647	-0.00136626			742.648	-0.00109248
	743.04	-0.0013877			743.04	-0.00136626			743.04	-0.00109246
	743.433	-0.00138774			743.432	-0.00136625			743.433	-0.00109246
	743.825	-0.00138773			743.825	-0.00136623			743.826	-0.00109248
	744.218	-0.00138774			744.218	-0.00136622			744.218	-0.00109247
	744.611	-0.00138772			744.61	-0.00136622			744.611	-0.00109246
	745.003	-0.00138774			745.003	-0.00136621			745.003	-0.00109246
	745.396	-0.00138774			745.396	-0.00136619			745.396	-0.00109245
	745.789	-0.00138775			745.788	-0.00136617			745.789	-0.00109246
	746.181	-0.00138773			746.181	-0.00136617			746.181	-0.00109241
	746.574	-0.00138775			746.574	-0.00136614			746.574	-0.00109243
	746.967	-0.00138774			746.966	-0.00136614			746.967	-0.00109242
	747.359	-0.00138775			747.359	-0.00136612			747.359	-0.00109242
	747.752	-0.00138773			747.752	-0.00136615			747.752	-0.00109241
	748.145	-0.00138775			748.144	-0.00136611			748.145	-0.00109235
	748.537	-0.00138775			748.537	-0.00136613			748.537	-0.0010924
	748.93	-0.00138773			748.93	-0.0013661			748.93	-0.00109241
	749.322	-0.00138775			749.322	-0.0013661			749.323	-0.00109238
	749.715	-0.00138773			749.715	-0.00136607			749.715	-0.0010924
	750.108	-0.00138774			750.107	-0.00136607			750.108	-0.00109237
	750.5	-0.00138775			750.5	-0.00136606			750.5	-0.00109236
	750.893	-0.000978257			750.893	-0.00136605			750.893	-0.00109239
	751.286	-0.000760716			751.285	-0.00136603			751.286	-0.00109235
	751.678	-0.00116423			751.678	-0.00136602			751.678	-0.00109237
	752.071	-0.00123299			752.071	-0.001366			752.071	-0.00109233
	752.464	-0.00125479			752.463	-0.00136602			752.464	-0.00109237
	752.856	-0.00126474			752.856	-0.00136598			752.856	-0.00109232
	753.249	-0.00127041			753.249	-0.00136602			753.249	-0.00109232
	753.642	-0.00127404			753.641	-0.00136597			753.642	-0.00109235
	754.034	-0.00127625			754.034	-0.00136595			754.034	-0.0010923
	754.427	-0.0012781			754.427	-0.00136596			754.427	-0.00109234
	754.82	-0.0012796			754.819	-0.00136594			754.82	-0.00109231
	755.212	-0.00128112			755.212	-0.00136595			755.212	-0.00109229
	755.605	-0.00128212			755.604	-0.00136595			755.605	-0.00109228
	755.997	-0.00128296			755.997	-0.00136589			755.997	-0.00109228
	756.39	-0.00128371			756.39	-0.0013659			756.39	-0.00109226
	756.783	-0.00128432			756.782	-0.00136588			756.783	-0.00109227
	757.175	-0.00128489			757.175	-0.00136589			757.175	-0.00109224
	757.568	-0.00128539			757.568	-0.00136588			757.568	-0.00109226
	757.961	-0.00128584			757.96	-0.00136587			757.961	-0.00109224
	758.353	-0.00128623			758.353	-0.00136585			758.353	-0.00109225
	758.746	-0.00128665			758.746	-0.00136582			758.746	-0.00109223
	759.139	-0.00128696			759.138	-0.00136583			759.139	-0.00109223
	759.531	-0.00128733			759.531	-0.00136579			759.531	-0.00109223
	759.924	-0.00128759			759.924	-0.00136581			759.924	-0.0010922
	760.317	-0.0012879			760.316	-0.00136577			760.317	-0.00109222
	760.709	-0.00128807			760.709	-0.00136577			760.709	-0.0010922
	761.102	-0.00128838			761.102	-0.00136576			761.102	-0.00109219
	761.495	-0.00128862			761.494	-0.00136576			761.495	-0.00109218
	761.887	-0.00128859			761.887	-0.00136575			761.887	-0.00109219
	762.28	-0.00128901			762.279	-0.00136576			762.28	-0.00109218
	762.672	-0.00128925			762.672	-0.00136572			762.672	-0.00109217
	763.065	-0.00128943			763.065	-0.00136574			763.065	-0.00109215
	763.458	-0.00128961			763.457	-0.00136571			763.458	-0.00109214
	763.85	-0.00128979			763.85	-0.00136573			763.85	-0.00109214
	764.243	-0.00128997			764.243	-0.00136571			764.243	-0.00109215
	764.636	-0.00129011			764.635	-0.00136569			764.636	-0.00109212
	765.028	-0.00129027			765.028	-0.00136568			765.028	-0.00109212
	765.421	-0.00129039			765.421	-0.00136565			765.421	-0.00109212
	765.814	-0.00129056			765.813	-0.00136568			765.814	-0.00109209
	766.206	-0.00129065			766.206	-0.00136564			766.206	-0.00109213
	766.599	-0.00129084			766.599	-0.00136567			766.599	-0.00109211
	766.992	-0.00129091			766.991	-0.00136562			766.992	-0.0010921
	767.384	-0.00129107			767.384	-0.00136561			767.384	-0.00109207
	767.777	-0.00129117			767.776	-0.00136563			767.777	-0.00109207
	768.169	-0.0012913			768.169	-0.00136561			768.169	-0.00109208
	768.562	-0.00129141			768.562	-0.00136562			768.562	-0.00109208
	768.955	-0.00129153			768.954	-0.00136558			768.955	-0.00109206
	769.347	-0.00129161			769.347	-0.00136557			769.347	-0.00109205
	769.74	-0.00129174			769.74	-0.00136556			769.74	-0.00109203
	770.133	-0.00129181			770.132	-0.00136552			770.133	-0.00109205
	770.525	-0.00129193			770.525	-0.00136556			770.525	-0.00109203
	770.918	-0.00129202			770.918	-0.00136552			770.918	-0.00109207
	771.311	-0.0012921			771.31	-0.00136549			771.311	-0.00109203
	771.703	-0.00129221			771.703	-0.0013655			771.703	-0.00109202
	772.096	-0.00129231			772.096	-0.0013655			772.096	-0.00109202
	772.489	-0.00129237			772.488	-0.0013655			772.489	-0.001092
	772.881	-0.00129246			772.881	-0.00136549			772.881	-0.00109202
	773.274	-0.00129254			773.274	-0.00136549			773.274	-0.001092
	773.667	-0.00129265			773.666	-0.00136546			773.667	-0.00109201
	774.059	-0.00129274			774.059	-0.00136545			774.059	-0.00109196
	774.452	-0.00129281			774.451	-0.00136542			774.452	-0.00109198
	774.844	-0.00129289			774.844	-0.00136542			774.844	-0.00109197
	775.237	-0.00129294			775.237	-0.00136542			775.237	-0.00109197
	775.63	-0.00129301			775.629	-0.00136539			775.63	-0.00109196
	776.022	-0.00129309			776.022	-0.00136538			776.022	-0.00109199
	776.415	-0.00129316			776.415	-0.00136539			776.415	-0.00109196
	776.808	-0.00129328			776.807	-0.00136536			776.808	-0.00109195
	777.2	-0.00129334			777.2	-0.00136533			777.2	-0.00109194
	777.593	-0.00129339			777.593	-0.00136532			777.593	-0.00109192
	777.986	-0.00129348			777.985	-0.00136536			777.986	-0.00109194
	778.378	-0.00129352			778.378	-0.00136532			778.378	-0.00109185
	778.771	-0.00129359			778.771	-0.00136534			778.771	-0.00109193
	779.164	-0.00129365			779.163	-0.00136532			779.164	-0.0010919
	779.556	-0.00129368			779.556	-0.00136529			779.556	-0.00109189
	779.949	-0.0012938			779.949	-0.00136531			779.949	-0.00109188
	780.341	-0.00129383			780.341	-0.00136529			780.341	-0.00109189
	780.734	-0.00129389			780.734	-0.00136528			780.734	-0.0010919
	781.127	-0.00129395			781.126	-0.0013653			781.127	-0.00109186
	781.519	-0.00129398			781.519	-0.00136528			781.519	-0.00109186
	781.912	-0.00129405			781.912	-0.00136528			781.912	-0.00109186
	782.305	-0.0012941			782.304	-0.00136522			782.305	-0.00109186
	782.697	-0.00129417			782.697	-0.00136524			782.697	-0.00109185
	783.09	-0.00129424			783.09	-0.00136521			783.09	-0.00109184
	783.483	-0.00129429			783.482	-0.00136524			783.483	-0.00109177
	783.875	-0.00129435			783.875	-0.00136522			783.875	-0.00109184
	784.268	-0.00129438			784.268	-0.00136518			784.268	-0.00109181
	784.661	-0.00129442			784.66	-0.00136518			784.661	-0.00109183
[truncated: 4,675 more rows]

## Sheet: Fig. S5
	Fig. S5a				Fig. S5a				Fig. S5a
	Pulse amplitude (V)	τ			Pulse duration (s)	τ			Pulse number	τ
		IL	IG			IL	IG			IL	IG
	0.5	97.2269	557.448		0.1	927.826	279.81		1	305.251	1173.24
	0.8	198.693	1192.39		0.3	725.088	775.006		2	246.219	2524.2
	1	246.955	2585.85		0.5	912.343	2091.47		5	279.725	5361.01
	1.2	313.051	4075.59		1	986.974	3144.31		10	372.849	8886.71
	1.5	317.523	19354.4		3	761.08	5255.52		20	349.742	11301.4
					5	341.997	5011.65		50	550.599	9107.54

## Sheet: Fig. S7
	Fig. S7 (a)						Fig. S7 (b)						Fig. S7 (c)
	Vg (V)	Id (A) flat	Id (A) bent	Id (A) flat again			Vg (V)	Id (A) flat	Id (A) bent	Id (A) flat again			Vg (V)	Id (A) IG	Id (A) IL
	-1	-0.00845728	-0.00879625	-0.00778365			-1	-0.00613815	-0.00559247	-0.00603265			1.70856	-0.00281205	-0.00167524
	-0.99	-0.0084597	-0.00879789	-0.00780348			-0.99	-0.00613965	-0.00559492	-0.00603549			2.98694	-0.00281239	-0.00167564
	-0.98	-0.00846177	-0.00879939	-0.0078214			-0.98	-0.006141	-0.00559744	-0.00603754			4.26512	-0.00281248	-0.00167518
	-0.97	-0.00846369	-0.00880089	-0.00792024			-0.97	-0.00614969	-0.00559952	-0.0060396			5.54196	-0.00281188	-0.00167547
	-0.96	-0.00846557	-0.0088023	-0.00793057			-0.96	-0.00615088	-0.00560125	-0.00604124			6.8198	-0.0028126	-0.00167525
	-0.95	-0.00846684	-0.00880351	-0.00794005			-0.95	-0.00615175	-0.00560309	-0.00604235			8.11093	-0.00281221	-0.00167567
	-0.94	-0.00846808	-0.0088048	-0.00794898			-0.94	-0.0061525	-0.00560483	-0.00604336			9.39067	-0.00281163	-0.00167558
	-0.93	-0.00846889	-0.00880584	-0.00795696			-0.93	-0.00615316	-0.00560617	-0.00604842			10.6704	-0.00281259	-0.00167549
	-0.92	-0.00846995	-0.0088071	-0.00796392			-0.92	-0.00615368	-0.00560761	-0.00604868			11.9469	-0.00281263	-0.00167549
	-0.91	-0.00847061	-0.00880812	-0.00797037			-0.91	-0.00615401	-0.0056089	-0.00604894			13.2273	-0.0028119	-0.00167551
	-0.9	-0.00847136	-0.00880903	-0.00797641			-0.9	-0.0061543	-0.00561741	-0.00604909			14.5047	-0.00281209	-0.00167541
	-0.89	-0.00847174	-0.00880997	-0.00798163			-0.89	-0.00615449	-0.00561878	-0.00604909			15.7932	-0.00281281	-0.00167503
	-0.88	-0.00847188	-0.00881058	-0.00798647			-0.88	-0.00615478	-0.00561996	-0.00604912			17.07	-0.00281194	-0.00167527
	-0.87	-0.00847219	-0.00881141	-0.00799075			-0.87	-0.00615518	-0.00562087	-0.00604893			18.4877	-0.0028123	-0.00167553
	-0.86	-0.00847261	-0.00881219	-0.00799451			-0.86	-0.00615541	-0.00562171	-0.00604856			19.8868	-0.00281195	-0.00167553
	-0.85	-0.00847458	-0.00881624	-0.00799792			-0.85	-0.00615539	-0.00562228	-0.00604844			21.3171	-0.00281271	-0.00167554
	-0.84	-0.00847465	-0.00881683	-0.00800101			-0.84	-0.00615568	-0.00562268	-0.00604811			22.7437	-0.00281209	-0.00167494
	-0.83	-0.00847453	-0.00881749	-0.00800343			-0.83	-0.00615556	-0.00562315	-0.00604765			24.1759	-0.00281258	-0.00167523
	-0.82	-0.00847477	-0.00881792	-0.00800575			-0.82	-0.00615557	-0.00562355	-0.00604726			25.6121	-0.00281203	-0.00167555
	-0.81	-0.00847492	-0.00881823	-0.00800747			-0.81	-0.0061554	-0.00562384	-0.00604681			27.0454	-0.00281218	-0.00167528
	-0.8	-0.00847494	-0.00881842	-0.0080087			-0.8	-0.0061553	-0.00562443	-0.00604647			28.4578	-0.00281258	-0.00167585
	-0.79	-0.00847455	-0.00881862	-0.00801011			-0.79	-0.0061549	-0.00562501	-0.00604604			29.8511	-0.00281189	-0.00167519
	-0.78	-0.00847412	-0.00881904	-0.0080112			-0.78	-0.0061547	-0.00562511	-0.00604559			31.295	-0.0028124	-0.00167563
	-0.77	-0.00847418	-0.00881905	-0.00801164			-0.77	-0.00615423	-0.00562548	-0.00604512			32.6892	-0.00281291	-0.00167545
	-0.76	-0.00847422	-0.00881883	-0.00801182			-0.76	-0.00615379	-0.00562588	-0.00604459			34.1281	-0.00281235	-0.00167547
	-0.75	-0.00847388	-0.00881866	-0.00801214			-0.75	-0.00615341	-0.00562598	-0.00604403			35.5451	-0.00281241	-0.00167551
	-0.74	-0.00847339	-0.00881914	-0.00801205			-0.74	-0.00615298	-0.00562624	-0.00604348			36.9879	-0.00281265	-0.00167595
	-0.73	-0.0084727	-0.00881934	-0.00801189			-0.73	-0.00615253	-0.00562618	-0.00604302			38.4282	-0.00281205	-0.00167533
	-0.72	-0.00847258	-0.00881924	-0.00801115			-0.72	-0.00615198	-0.00562627	-0.00604264			39.8477	-0.00281265	-0.00167552
	-0.71	-0.0084724	-0.00881888	-0.00801045			-0.71	-0.00615139	-0.00562614	-0.00604203			41.2911	-0.00281271	-0.00167578
	-0.7	-0.00847187	-0.00881871	-0.00800959			-0.7	-0.00615075	-0.00562582	-0.00604151			42.7399	-0.00281165	-0.00167502
	-0.69	-0.0084713	-0.00881842	-0.00800892			-0.69	-0.00615007	-0.00562559	-0.00604093			44.142	-0.00281208	-0.00167516
	-0.68	-0.00847052	-0.00881799	-0.00800772			-0.68	-0.00614939	-0.00562527	-0.00604039			45.5728	-0.00281266	-0.00167515
	-0.67	-0.0084697	-0.00881752	-0.00800642			-0.67	-0.00614881	-0.00562485	-0.00603962			47.0174	-0.00281204	-0.00167554
	-0.66	-0.00846873	-0.00881687	-0.00800491			-0.66	-0.00614816	-0.0056243	-0.00603916			48.3924	-0.00281252	-0.00167567
	-0.65	-0.00846833	-0.00881671	-0.00800329			-0.65	-0.0061474	-0.00562374	-0.00603852			49.8244	-0.00281217	-0.00167585
	-0.64	-0.00846774	-0.00881606	-0.00800154			-0.64	-0.00614668	-0.00562328	-0.00603801			51.2757	-0.0028126	-0.00167578
	-0.63	-0.00846689	-0.00881556	-0.00798619			-0.63	-0.00614581	-0.00562268	-0.00603746			52.7251	-0.00281192	-0.00167521
	-0.62	-0.00846605	-0.00881478	-0.00798542			-0.62	-0.00614496	-0.00562212	-0.00603686			54.1883	-0.00281238	-0.00167552
	-0.61	-0.00846525	-0.0088143	-0.00797995			-0.61	-0.00614414	-0.00562159	-0.00603619			55.6425	-0.0028126	-0.00167546
	-0.6	-0.00846456	-0.00881376	-0.0079791			-0.6	-0.0061433	-0.0056209	-0.00603544			57.1099	-0.00281264	-0.00167534
	-0.59	-0.00846358	-0.00881329	-0.00797791			-0.59	-0.00614245	-0.00562015	-0.00603483			58.5577	-0.0028122	-0.00167507
	-0.58	-0.00846253	-0.0088129	-0.00797651			-0.58	-0.00614164	-0.00561946	-0.0060342			60.0186	-0.00281253	-0.00167554
	-0.57	-0.00846183	-0.0088122	-0.00797517			-0.57	-0.00614084	-0.00561861	-0.00603362			61.45	-0.00281256	-0.00167524
	-0.56	-0.00846116	-0.00881158	-0.00797348			-0.56	-0.00613997	-0.00561779	-0.00603311			62.9088	-0.00281227	-0.00167485
	-0.55	-0.00846005	-0.00881055	-0.00797154			-0.55	-0.00613905	-0.00561718	-0.00603246			64.3422	-0.00281266	-0.00167552
	-0.54	-0.00845936	-0.00881025	-0.00796945			-0.54	-0.00613807	-0.00561652	-0.0060317			65.8057	-0.00281198	-0.00167528
	-0.53	-0.00845849	-0.00880992	-0.00796617			-0.53	-0.00613706	-0.00561575	-0.00603104			67.2416	-0.00281253	-0.00167563
	-0.52	-0.00845739	-0.0088091	-0.00796321			-0.52	-0.00613623	-0.00561482	-0.00603038			68.6682	-0.00281263	-0.0016757
	-0.51	-0.00845676	-0.00880813	-0.00795975			-0.51	-0.00613533	-0.00561386	-0.00602973			70.1178	-0.0028125	-0.00167545
	-0.5	-0.00845589	-0.00880757	-0.0079564			-0.5	-0.0061344	-0.00561297	-0.00602911			71.5697	-0.00281227	-0.00167524
	-0.49	-0.00845468	-0.00880677	-0.00795376			-0.49	-0.00613349	-0.00561214	-0.00602851			73.0205	-0.00281238	-0.00167566
	-0.48	-0.0084539	-0.0088062	-0.00795034			-0.48	-0.00613258	-0.00561121	-0.00602789			74.477	-0.00281203	-0.001675
	-0.47	-0.00845299	-0.00880517	-0.00794698			-0.47	-0.00613151	-0.00561039	-0.00602725			75.9332	-0.00281233	-0.00167546
	-0.46	-0.00845203	-0.00880448	-0.00794478			-0.46	-0.00613062	-0.00560953	-0.00602636			77.3677	-0.00281236	-0.00167549
	-0.45	-0.0084513	-0.00880356	-0.0079425			-0.45	-0.00612961	-0.00560855	-0.00602561			78.8091	-0.0028122	-0.00167538
	-0.44	-0.00845016	-0.00880283	-0.00794011			-0.44	-0.00612871	-0.00560769	-0.00602492			80.2195	-0.00281261	-0.00167579
	-0.43	-0.00844916	-0.00880204	-0.00793736			-0.43	-0.00612796	-0.00560671	-0.00602414			81.647	-0.00281241	-0.00167552
	-0.42	-0.00844837	-0.00880095	-0.00793457			-0.42	-0.00612722	-0.00560582	-0.00602351			83.0709	-0.00281243	-0.00167528
	-0.41	-0.00844777	-0.00879971	-0.00793177			-0.41	-0.0061263	-0.00560488	-0.00602273			84.4875	-0.00281229	-0.0016753
	-0.4	-0.00844737	-0.00879855	-0.00792929			-0.4	-0.00612532	-0.00560418	-0.00602203			85.904	-0.00281168	-0.00167571
	-0.39	-0.00844668	-0.00879816	-0.00792621			-0.39	-0.00612443	-0.00560324	-0.00602119			87.3203	-0.00281213	-0.00167549
	-0.38	-0.00844558	-0.0087974	-0.00792291			-0.38	-0.00612357	-0.00560241	-0.0060203			88.7205	-0.0028122	-0.00167536
	-0.37	-0.00844521	-0.00879623	-0.00792			-0.37	-0.00612268	-0.0056014	-0.00601945			90.1358	-0.00281248	-0.0016757
	-0.36	-0.00844462	-0.00879517	-0.00791701			-0.36	-0.00612191	-0.00560043	-0.00601875			91.539	-0.0028125	-0.00167539
	-0.35	-0.00844413	-0.00879402	-0.00791398			-0.35	-0.00612112	-0.00559943	-0.006018			92.9637	-0.00281232	-0.00167575
	-0.34	-0.00844325	-0.00879337	-0.00791076			-0.34	-0.00612035	-0.00559856	-0.00601729			94.3868	-0.00281286	-0.00167575
	-0.33	-0.00844252	-0.00879248	-0.00790743			-0.33	-0.00611957	-0.0055977	-0.00601652			95.7911	-0.00281236	-0.00167516
	-0.32	-0.00844167	-0.00879123	-0.00790394			-0.32	-0.00611887	-0.00559672	-0.00601554			97.2197	-0.00281232	-0.00167551
	-0.31	-0.00844114	-0.00878994	-0.00788834			-0.31	-0.00611797	-0.00559596	-0.00601479			98.6528	-0.0028123	-0.00167568
	-0.3	-0.00844032	-0.00878912	-0.00787728			-0.3	-0.00611717	-0.00559517	-0.00601398			100.087	-0.00281236	-0.00167555
[truncated: 1,546 more rows]

## Sheet: Fig. S8
		Fig. S8
		SO2			Acetic Acid			NH3			NO2
[truncated: 510 more rows]

## Sheet: Fig. S9
	Fig. S9 (a)										Fig. S9 (b)
[truncated: 6,967 more rows]

## Sheet: Fig. S10
		Fig S10 (a)				Fig S10 (b)				Fig S10 (c)									Fig S10 (d)								Fig S10 (e)								Fig S10 (f)
[truncated: 10,204 more rows]

[truncated: 5 more sheets: Fig. S11, Fig. S12 , Fig. S13, Fig. S14, Fig. S15]
